# Supplementary material for: Diversity and putative interactions of parasitic alveolates belonging to Syndiniales at a coastal Pacific site
Source: Environ Microbiol Rep. 2023 Feb 13;15(3):157–69. doi: 10.1111/1758-2229.13138 (PMC10464665; doi:10.1111/1758-2229.13138)
Supplement: Supplementary file 2 — TABLE S1.Full BIOM table [file EMI4-15-157-s002.xlsx]

## Sheet: all_18S_May2019_deblur155_pier_
Note: Sample names ending in "L001" were sequenced at IGM and processed using the library preparation method described in the methods section; sample names containing "EUKbr" were processed at the external facility as described in S1.
ASVnum	#OTU ID	ASV_with_tax	SIOpier1420161AS1L001	SIOpier1720161BS2L001	SIOpier11120161CS3L001	SIOpier11420161DS4L001	SIOpier11820161ES5L001	SIOpier12520161FS6L001	SIOpier2120161GS7L001	SIOpier2820161HS8L001	SIOpier21520162AS9L001	SIOpier22220162BS10L001	SIOpier22516withSP10AS67L001	SIOpier22920162CS11L001	SIOpier3720162DS12L001	SIOpier31420162ES13L001	May2019SIOpier032116RTLEUK1391EUKbr	SIOpier32820162GS15L001	SIOpier033116SpEUK1391EUKbr	SIOpier4420163BS18L001	SIOpier040716SpEUK1391EUKbr	SIOpier41120163AS17L001	SIOpier041416SpEUK1391EUKbr	SIOpier41820162HS16L001	SIOpier042116SpEUK1391EUKbr	SIOpier42520163CS19L001	SIOpier042816SpEUK1391EUKbr	SIOpier5220163DS20L001	SIOpier050516SpEUK1391EUKbr	SIOpier5920163ES21L001	SIOpier051216SpEUK1391EUKbr	SIOpier51620163FS22L001	SIOpier051916SpEUK1391EUKbr	SIOpier52320163GS23L001	SIOpier052616SpEUK1391EUKbr	SIOpier53020163HS24L001	SIOpier060216SpEUK1391EUKbr	SIOpier6616dup7FS54L001	SIOpier6620164AS25L001	SIOpier6916withSP10BS68L001	May2019SIOpier060916SpRTLEUK1391EUKbr	SIOpier61320164BS26L001	SIOpier061616SpEUK1391EUKbr	SIOpier62120164CS27L001	SIOpier062316SpEUK1391EUKbr	SIOpier62720164DS28L001	SIOpier63016withSP10CS69L001	SIOpier063016SpEUK1391EUKbr	SIOpier7716withSP10DS70L001
ASV_1	GTACACACCGCCCGTCGCTACTACCGATTGAATGGCTTAGTGAGGCCTCTGGATTGGCTTGTTTCTGCTGGCAACGGCGGAAACATTGCCGAGAAGTTGGACAAACTTGGTCATTTAGAGGAAGTAAAAGTCGTAACAAGGTTTCCGTAGGTGAA	ASV_1_Taphrinomycotina_Schizosaccharomycetes	23212	31757	46727	13381	23573	32585	12419	20112	19749	43957	5420	34900	10369	4266	0	22370	3	8684	10	15732	4	11699	27	10898	5	22882	10	4663	4	7391	7	4429	20	3634	3	31430	4385	2982	9	8222	9	3049	5	3586	167	11	51
ASV_2	GTACACACCGCCCGTCGCACCTACCGATTGGATGGTCCGGTGAAGCCTCGGGATTGTGGTTTGGCTGGTTTATTCTGGCCTTACTGTGAGAACTTGTCTAAACCTTATCATCTAGAGGAAGGTGAAGTCGTAACAAGGTTTCCGTAGGTGAACCT	ASV_2_Bacillariophyta_X_Polar-centric-Mediophyceae	18	191	306	2685	7596	2945	1018	7720	56	1189	3644	2044	339	428	126	117	16	38	7	131	14	42	37	109	2	59	4	129	7	53	8	60	11	55	15	195	470	1340	267	65	7	236	9	95	339	34	76
ASV_3	GTACACACCGCCCGTCGCACCTACCGATTGAATGGTCCGGTGAGGACTCGGGATTGTGGTTTAGCTCCTTCATTGGGGCCTGACTGCGAGAACTTGTCCGAACCTTATCATTTAGAGGAAGGTGAAGTCGTAACAAGGTTTCCGTAGGTGAACCT	ASV_3_Bacillariophyta_X_Polar-centric-Mediophyceae	79	201	310	2530	5389	2996	812	1292	199	1362	2696	912	757	845	744	826	105	799	43	808	179	395	128	479	50	623	58	575	36	207	33	949	104	440	94	1110	2315	4693	985	138	12	1754	38	466	1680	223	696
ASV_4	GTACACACCGCCCGTCGCTCCTACCGATTGAATGGTCCGGTGAAATCTTCGGATTGCTGGATAGGAGGGCAACCACCTATCTGCGAGAAGTTGCTTGAACCTTATCATTTAGAGGAAGGAGAAGTCGTAACAAGGTTTCCGTAGGTGAACCTGCA	ASV_4_Cryptophyceae_X_Cryptomonadales	46	219	288	2195	1439	2942	567	1064	55	441	1555	625	1237	1204	329	250	137	547	357	545	225	280	287	512	42	258	153	1239	6	114	77	955	126	795	28	269	600	257	39	197	46	436	57	1214	670	81	429
ASV_5	GTACACACCGCCCGTCGCTCCTACCGATTGAGTGCTACGGTGAATAATTCGGACTGCAGCAACGTTCGGTTCCTGAATGTTGCAGTGGAAAGTTTAGTGAACCTTATCACTTAGAGGAAGGAGAAGTCGTAACAAGGTTTCCGTAGGTGAACCTG	ASV_5_Dinophyceae_X_Dinophyceae_XX	36	817	161	1500	1626	4340	1765	2713	58	360	1250	1764	2329	210	350	280	54	156	25	299	39	77	45	813	50	329	32	1038	7	176	27	150	15	224	5	29	39	73	11	11	0	0	0	0	0	0	0
ASV_6	GTACACACCGCCCGTCAAACCATCTTAGTTGTGGGTGGGTGAGGCTACCTCTCAATGGGGTATTCGAGCCTGCCTTCGACGAGGAGGGTTAAGTCGTAACAAGGTATCTGTAGGTGAACCTGCAGAAGGATCATGCTGACTGACTACCCATGACG	ASV_6__	0	0	0	1302	0	0	0	0	0	0	0	0	0	0	0	0	0	0	0	0	0	0	0	0	0	0	0	0	0	0	0	0	0	0	0	0	0	0	0	0	0	0	0	0	0	0	0
ASV_7	GTACACACCGCCCGTCGCTCCTACCGATTGAATGGTCCGGTGAAATCTTCGGATTGCTGGATAGGACTTGGCAACTTGACCTATCTGCGAGAAGTTGCTTGAACCTTATCATTTAGAGGAAGGAGAAGTCGTAACAAGGTTTCCGTAGGTGAACC	ASV_7_Cryptophyceae_X_Cryptomonadales	18	156	168	1225	1297	1957	597	1030	26	427	3863	659	989	1156	276	208	88	406	164	677	167	322	186	362	31	195	66	461	0	270	70	539	75	381	37	223	489	357	56	129	20	330	48	517	1137	146	1025
ASV_8	GTACACACCGCCCGTCGCTACTACCGATTGAACATTTTAGTGAGGTCCTCGGACTGTGAGCCAGGCGGGTCGCCCTGCCTGGTCTACGGGAAGACGACCAAACTGTAGTGTTTAGAGGAAGTAAAAGTCGTAACAAGGTTTCCGTAGGTGAACCT	ASV_8_Crustacea_Maxillopoda	11778	14667	1225	1014	10962	5019	25478	241	11739	3562	3156	1417	4231	563	2685	8893	2167	1739	481	2895	437	4455	0	5238	3342	29163	2459	16420	8258	11182	155	8777	2500	7058	2977	1115	1395	10584	3066	1984	3622	1627	904	16252	2235	348	242
ASV_9	GTACACACCGCCCGTCGCTCCTACCGATTGAGTGATCCGGTGAATAATTCGGACTGCAGCAGTGTTCGGTCACGAGCGCTGCAGCGGAAAGTTTAGTGAACCTTATCACTTAGAGGAAGGAGAAGTCGTAACAAGGTTTCCGTAGGTGAACCTGC	ASV_9_Dinophyceae_X_Dinophyceae_XX	27	172	206	968	1101	6041	600	242	26	874	1479	503	1632	571	627	738	100	757	631	1216	659	1269	823	3130	120	847	500	3927	206	675	152	2212	541	2963	54	1488	2553	801	123	501	50	1274	254	1628	2478	261	14281
ASV_10	GTACACACCGCCCGTCAAACCATCTTAGTTGGGGGTGGGTGAGGCTGCGCTTTATGGCGTATTCGAGCCTGCCTTCGACAAGGAGGGTTAAGTCGTAACAAGGTATCTGTAGGTGAACCTGCAGAAGGATCATGCTGACTGACTACCCATGACGG	ASV_10__	0	0	0	891	0	0	0	0	0	0	0	0	0	0	0	0	0	0	0	0	0	0	0	0	0	0	0	0	0	0	0	0	0	0	0	0	0	0	0	0	0	0	0	0	0	0	0
ASV_11	GTACACACCGCCCGTCGCTCCTACCGATTGAGTGATCCGGTGAATAATTCGGACCGCAGCAATGTTTGGATCCCAAGCGTTGCAGTGGAAAGTTTAGTGAACCTTATCACTTAGAGGAAGGAGAAGTCGTAACAAGGTTTCCGTAGGTGAACCTG	ASV_11_Dinophyceae_X_Dinophyceae_XX	33	88	39	756	738	3019	865	145	59	190	526	235	2231	404	232	275	238	445	93	169	41	203	102	299	84	122	82	972	34	34	29	387	64	299	16	403	785	169	22	18	10	345	0	81	0	0	0
ASV_12	GTACACACCGCCCGTCGCTCCTACCGATTGAATGGTCCGGTGAAATCTTCGGATTGCTGGGTAGGACTTCGCAAGTTGACCTATCTGCGAGAAGTTGCTTGAACCTTATCATTTAGAGGAAGGAGAAGTCGTAACAAGGTTTCCGTAGGTGAACC	ASV_12_Cryptophyceae_X_Cryptomonadales	10	108	122	748	670	1554	216	844	58	358	599	57	482	546	145	273	133	449	149	228	51	74	56	81	6	74	57	406	4	29	12	59	5	417	23	125	280	85	12	24	3	68	2	93	17	3	45
ASV_13	GTACACACCGCCCGTCGCTACTACCGATTTCGAGTGGTCCGGTGAATCTTTTGGACTGTGTGCCGTCTTGTCGGTGTCGCGGAAAGTCAGGTAAACCTTATCACTTAGAGGAAGTAAAAGTCGTAACAAGGTTTCCGTAGGTGAACCTGCAGAAG	ASV_13_Strombidiida_B_Strombidiida_B_X	2	0	69	717	232	1062	333	153	32	43	38	45	166	67	23	54	10	152	0	2	0	0	0	4	0	4	0	0	0	0	0	4	2	4	2	12	17	22	5	6	0	0	0	0	0	0	0
ASV_14	GTACACACCGCCCGTCGCTCCTACCGATTGAGTGATCCGGTGAATTGTTCGGACTGCGGCCATTTTCGGTTTCCGAGTTTGGCTGCGGGAAGTTCCGTGAACCTTATCACTTAGAGGAAGGAGAAGTCGTAACAAGGTTTCCGTAGGTGAACCTG	ASV_14_Dino-Group-III_Dino-Group-III_X	3	121	76	695	779	1689	316	233	13	125	449	55	749	278	200	111	72	78	71	415	133	218	432	945	42	375	106	732	3	63	29	395	51	334	12	61	170	96	11	68	10	158	20	138	233	29	181
ASV_15	GTACACACCGCCCGTCGCTCCTACCGATTGAATGGTCCGGTGAAGCGTTTGGACTATGGTTTTCTGACGGTTCGCCATTGGATTACCGTGGGAAATTCGTTAAACCTTATCATTTAGAGGAAGGAGAAGTCGTAACAAGGTTTCCGTAGGTGAAC	ASV_15_Mamiellales_Bathycoccaceae	469	1796	648	683	2223	10506	4508	9360	1782	454	2954	1326	4451	383	580	677	130	1682	390	1415	173	1248	215	387	72	787	98	491	9	723	247	1042	148	669	18	128	315	426	67	194	14	524	10	165	61	8	15
ASV_16	GTACACACCGCCCGTCGCTCCTACCGATTGAGTGATCCGGTGAATAATTCGGACTGCAGCAGTGTTCAGTTCCTGAACGTTGCAGCGGAAAGTTTAGTGAACCTTATCACTTAGAGGAAGGAGAAGTCGTAACAAGGTTTCCGTAGGTGAACCTG	ASV_16_Peridiniales_Amphidomataceae	54	302	134	650	1100	4878	581	151	0	269	1300	219	1380	830	580	0	279	860	229	1520	315	673	627	1753	191	3225	372	2065	104	879	570	2367	353	3552	32	2059	4034	3388	69	9622	607	2832	956	6216	1675	180	713
ASV_17	GTACACACCGCCCGTCAAACCATCTTAGTTGTGGGTGGGTGAGGCTACCTCTAAATGGGGTATTCGAGCCTGCCTTCGACGAGGAGGGTTAAGTCGTAACAAGGTATCTGTAGGTGAACCTGCAGAAGGATCATGCTGACTGACTACCCATGACG	ASV_17__	0	0	0	629	0	0	0	0	0	0	0	0	0	0	0	0	0	0	0	0	0	0	0	0	0	0	0	0	0	0	0	0	0	0	0	0	0	0	0	0	0	0	0	0	0	0	0
ASV_18	GTACACACCGCCCGTCGCTACTACCGATGGATGATTTGGTGAGGTCGCCTAGACTGGCTGCTGGCTTCGGCCGTGCGGCCGGGAAGACGCCCAAACTTGGTCGTCTAGAGGAAGTAAAAGTCGTAACAAGGTTTCCGTAGGTGAACCTGCAGAAG	ASV_18_Crustacea_Maxillopoda	26	26	0	605	109	25	6	6	26	0	0	5	0	2	0	87	0	0	321	0	0	486	16	6	0	50	0	0	0	4	6	7	0	0	2	0	0	0	0	2	7	3	0	89	6	0	0
ASV_19	GTACACACCGCCCGTCAAACCATCTTAGTTGTGGGTGGGTGAGGCTACCTCTTATTGGGGTATTCGAGCCTGCCTTCGACAAGGAGGGTTAAGTCGTAACAAGGTATCTGTAGGTGAACCTGCAGAAGGATCATGCTGACTGACTACCCATGACG	ASV_19__	0	0	0	557	0	0	0	0	0	0	0	0	0	0	0	0	0	0	0	0	0	0	0	0	0	0	0	0	0	0	0	0	0	0	0	0	0	0	0	0	0	0	0	0	0	0	0
ASV_20	GTACACACCGCCCGTCGCTCCTACCGATTGGATGGTCCGGTGAACTGGTCGGACTGATAATTGTCACTGCGGGTGCAGTAGCATTACGGAAAGTCCGGTGAACCTTATCATCTAGAGGAAGGAGAAGTCGTAACAAGGTTTCCGTAGGTGAACCT	ASV_20_Fungi_XX_Fungi_XXX	23	105	97	557	379	936	149	248	11	161	552	278	508	392	115	70	49	216	76	186	61	87	114	214	15	85	48	392	3	32	26	283	31	228	6	80	152	69	9	61	11	153	10	268	229	32	162
ASV_21	GTACACACCGCCCGTCGCTACTACCGATTGAACGTTTTAGTGAGGTATTTGGACTGGGCCTTGAAAGAATTCGTTCCTTCATGTTGCTCGGGAAGACTCCCAAACTTGAGCGTTTAGAGGAAGTAAAAGTCGTAACAAGGTTTCCGTAGGTGAAC	ASV_21_Crustacea_Maxillopoda	0	0	0	555	0	0	0	0	0	0	0	0	0	0	0	0	0	0	0	0	0	0	0	0	0	0	0	0	0	0	0	0	0	0	0	0	0	0	0	0	0	0	0	0	0	0	0
ASV_22	GTACACACCGCCCGTCGCACCTACCGATTGAATGGTTCGGTGAAATCTCCGGATTGGAGCACGCAAGCTTCACGGCGAACGTGCTTTGAGAAGTTGATTAAACCTCACTATTTAGAGGAAGGTGAAGTCGTAACAAGGTTTCCGTAGGTGAACCT	ASV_22_Pelagomonadales_Pelagomonadaceae	13	255	151	481	397	369	310	932	26	79	404	63	121	161	20	34	6	36	9	80	9	63	44	92	6	89	2	76	0	101	5	76	5	34	8	74	160	321	35	127	12	221	5	135	170	18	25
ASV_23	GTACACACCGCCCGTCGCTCCTACCGATTGGATGGTCCGGTGAATTGATCGGACTGATGAATATTTTCGCGGGTGCGAAATTATCACAGAAAGTTCAATAAGCCTTATCATCTAGAGGAAGGAGAAGTCGTAACAAGGTTTCCGTAGGTGAACCT	ASV_23_PutativeNucleomorph	9	115	90	481	664	1057	327	529	13	207	1754	424	538	521	149	102	31	163	49	283	57	138	68	195	9	70	16	172	0	78	11	207	31	171	10	96	213	146	15	80	14	161	8	238	777	69	1171
ASV_24	GTACACACCGCCCGTCAAACCATCTTAGTTGGGGGTGGGTGAGGCTGCCTTTTAGTGGGGTAGTCGAGCCTGCTTTCGACAAGGAGGGTTAAGTCGTAACAAGGTATCTGTAGGTGAACCTGCAGAAGGATCATGCTGACTGACTACCCATGACG	ASV_24__	0	0	0	480	0	0	0	0	0	0	0	0	0	0	0	0	0	0	0	0	0	0	0	0	0	0	0	0	0	0	0	0	0	0	0	0	0	0	0	0	0	0	0	0	0	0	0
ASV_25	GTACACACCGCCCGTCGCTCCTACCGATTGAATGGTCCGGTGAAGCGTTCGGACTATGACTCTCTGACGGTTCGCCGTCTAAGTGTCGTGGGAAGTTCGTTGAACCTTATCATTTAGAGGAAGGAGAAGTCGTAACAAGGTTTCCGTAGGTGAAC	ASV_25_Mamiellales_Bathycoccaceae	32	585	220	463	623	1740	1151	5052	295	535	4932	1985	6673	1736	412	575	199	1255	323	638	126	1166	447	779	148	1116	175	903	8	611	199	986	102	717	47	285	526	638	115	206	28	662	35	417	770	83	106
ASV_26	GTACACACCGCCCGTCGCACCTACCGATTGGATGGTCCGGTGAAGCCTCGGGATTGTGGTTCTTGCCGCTTTATTGTGGCGTGACCGCGAGAACTTGTCTAAACCTTATCATCTAGAGGAAGGTGAAGTCGTAACAAGGTTTCCGTAGGTGAACC	ASV_26_Bacillariophyta_X_Polar-centric-Mediophyceae	5	23	77	448	620	580	88	227	286	818	565	343	108	81	226	460	50	177	26	542	103	124	77	199	31	221	8	94	15	50	14	204	104	128	27	132	238	840	156	85	10	370	18	127	1068	185	874
ASV_27	GTACACACCGCCCGTCGCTCCTACCGATTGAATGGTCCGGTGAAATCTTCGGATTGCTGGATAGGGCTTTAACCGGACCTATCTGCGAGAAGTTGCTTGAACCTTATCATTTAGAGGAAGGAGAAGTCGTAACAAGGTTTCCGTAGGTGAACCTG	ASV_27_Cryptophyceae_X_Cryptomonadales	5	83	54	444	454	1048	62	114	19	128	275	30	65	72	26	37	9	61	1	58	16	15	1	36	0	10	0	5	0	2	0	29	5	19	0	6	20	36	2	2	0	0	0	17	0	0	12
ASV_28	GTACACACCGCCCGTCGCACCTACCGATTGAATGGTCCGGTGAAGACTCGGGACTGTGGCCTGGCTCCTTCACTGGGGCTTGGCCGCGGGAACTTGTCTGAACCTTATCATTTAGAGGAAGGTGAAGTCGTAACAAGGTTTCCGTAGGTGAACCT	ASV_28_Bacillariophyta_X_Polar-centric-Mediophyceae	2	23	47	439	940	3059	604	705	195	786	1687	1886	1436	1581	1053	1254	120	1882	159	800	74	1117	234	905	70	909	40	371	15	303	35	670	168	650	8	151	354	552	79	38	7	289	5	28	53	6	33
ASV_29	GTACACACCGCCCGTCAAACCATCTTAGTTGGGGGTGGGTGAGGCTGCGCTTGCTTCGGCATGGCGTATTCGAGCCTGTCTTCGACAAGGAGGGTTAAGTCGTAACAAGGTATCTGTAGGTGAACCTGCAGAAGGATCATGCTGACTGACTACCC	ASV_29__	0	0	0	427	0	0	0	0	0	0	0	0	0	0	0	0	0	0	0	0	0	0	0	0	0	0	0	0	0	0	0	0	0	0	0	0	0	0	0	0	0	0	0	0	0	0	0
ASV_30	GTACACACCGCCCGTCAAACCATCTTAGTTGGGGATGGATGAGGCTGCGTTTTAATGGCGTATTCGAGTCTGTCTTCGACAAGGAGGGTTAAGTCGTAACAAGGTATCTGTAGGTGAACCTGCAGAAGGATCATGCTGACTGACTACCCATGACG	ASV_30__	0	0	0	413	0	0	0	0	0	0	0	0	0	0	0	0	0	0	0	0	0	0	0	0	0	0	0	0	0	0	0	0	0	0	0	0	0	0	0	0	0	0	0	0	0	0	0
ASV_31	GTACACACCGCCCGTCGCTCCTACCGATTTCGAGTGATCCGGTGAACCATTCGGACCGGCGCCGCTTCGTGCTAAGCCGGGAAGTCTAGTAAACCACATCACTTAGAGGAAGGAGAAGTCGTAACAAGGTTTCCGTAGGTGAACCTGCAGAAGGA	ASV_31_Choreotrichida_Leegaardiellidae_B	116	111	3	382	226	925	380	320	2	5	71	18	337	5	35	21	8	15	6	113	13	44	5	134	19	3	2	82	0	5	0	8	3	27	4	61	134	139	19	13	0	6	0	3	0	0	3
ASV_32	GTACACACCGCCCGTCGCTCCTACCGATTGAGTGATCCGGTGAATAATTCGGACTGCAGCAGTGTTCGGCAACGAGCGTTGCAGCGGAAAGTTTAGTGAACCTTATCACTTAGAGGAAGGAGAAGTCGTAACAAGGTTTCCGTAGGTGAACCTGC	ASV_32_Prorocentrales_Prorocentraceae	3	20	54	374	392	2800	447	769	9	10	151	50	6	117	43	0	22	43	8	99	48	0	0	55	4	4	0	0	0	0	15	108	34	469	22	76	203	52	10	0	1	24	0	53	0	0	0
ASV_33	GTACACACCGCCCGTCGCTACTACCGATTGAACGGTTTAATGAGCTCCGAGGATTTGTTGCTTCGTGGAAACACGTTGTGGTGAAGAGCAGGCGCAAATTTGATCGTTTAGAGGAAGTAAAAGTCGTAACAAGGTTTCCGTAGGTGAACCTGCAG	ASV_33__	3	3	38	325	14	242	30	84	0	186	101	13	28	64	32	8	0	3	0	31	4	0	14	7	0	0	0	8	0	0	0	0	2	9	0	1	1	2	0	0	0	5	0	0	145	12	95
ASV_34	GTACACACCGCCCGTCGCTCCTACCGATTGAATGGTCCGGTGAAATGTTCGGACCGCCGCGAAACGGACGGTTCGCCGTCAGCTTCGCAGTGGGAAGTTCATTAAACCTTATCATTTAGAGGAAGGAGAAGTCGTAACAAGGTTTCCGTAGGTGA	ASV_34_Pyramimonadales_X_Pyramimonadales_XX	2	50	164	324	312	749	639	511	10	261	865	191	900	364	70	127	82	149	155	320	138	121	149	369	13	125	159	260	5	52	33	422	96	201	14	101	242	89	12	137	6	168	20	256	417	45	268
ASV_35	GTACACACCGCCCGTCGCTCCTACCGATTGGGTGTGCTGGTGAAATGTTCGGATCGGCCGTTTGTCGCGGTTTCCGCGGCTCGTGGCTGAGAAGTTCATTAAACCCTCCCACCTAGAGGAAGGAGAAGTCGTAACAAGGTTTCCGTAGGTGAACC	ASV_35_Chlorellales_Chlorellales_X	28	77	97	302	645	1142	389	615	83	260	436	321	148	74	107	206	8	102	22	174	18	118	141	68	6	95	20	59	12	47	39	131	69	176	11	93	253	490	90	81	7	100	3	49	738	120	72
ASV_36	GTACACACCGCCCGTCGCACCTACCGATTGGATGGTCCGGTGAAGCCTCGGGATTGTGGTTCTGCCGCTTTATTGTGGCTGACCGCGAGAACTTGTCTAAACCTTATCATCTAGAGGAAGGTGAAGTCGTAACAAGGTTTCCGTAGGTGAACCTG	ASV_36_Bacillariophyta_X_Polar-centric-Mediophyceae	34	50	38	285	1251	542	382	219	10	82	1046	472	123	81	39	98	14	138	48	530	102	261	124	141	13	107	8	85	16	43	11	226	84	193	35	248	496	1323	278	124	10	552	28	114	1432	207	494
ASV_37	GTACACACCGCCCGTCGCTACTACCGATTGAATGGCTTAGTGAGCTCCGTGGACTGTTTGGCATTGTGGGGTCTCTCATAGTGCTATACGGGAAGCGGATCAAACTTGATCATTTAGAGGAAGTAAAAGTCGTAACAAGGTTTCCGTAGGTGAAC	ASV_37_Filosa-Thecofilosea_X_Mataza-lineage	0	2	11	231	193	47	39	42	0	51	75	24	11	47	5	27	6	3	0	29	3	3	26	7	0	12	5	13	0	38	0	25	7	37	2	4	26	32	7	13	0	19	4	37	118	13	107
ASV_38	GTACACACCGCCCGTCGCTCCTACCGATTGGATGGTCCGGTGAACTGGTCGGACTGATATTAAACTTCGCGGGTGCGAGGTTAATACGGAAAGTCTAGTAAGCCTTATCATCTAGAGGAAGGAGAAGTCGTAACAAGGTTTCCGTAGGTGAACCT	ASV_38_PutativeNucleomorph	3	37	25	228	199	581	27	51	5	49	139	15	32	27	11	6	2	17	0	22	6	5	0	17	0	0	0	4	0	0	0	10	4	18	0	0	5	15	0	3	0	0	0	14	3	0	4
ASV_39	GTACACACCGCCCGTCGCTCCTACCGATTTCGAGTGGTCCGGTGAACCCTTTGGACCGAGAGCGCCTCGTGTGCTTTTGGAAAGTCGAGTAAACCACATCACTTAGAGGAAGGACAAGTCGTAACAAGGTTTCCGTAGGTGAACCTGCAGAAGGA	ASV_39_Tintinnida_Stenosemellidae	0	0	241	214	290	75	125	0	18	22	1500	1066	46	36	78	31	0	3325	0	28	75	190	0	35	17	18	0	39	1	103	66	116	38	0	0	4	0	0	0	0	0	742	0	0	0	0	0
ASV_40	GTACACACCGCCCGTCGCTCCTACCGATTGAATGGTCCGGTGAAGCGCTCGGACCGCGGCCTCTTGACGGTTCGCCGTCGATTGGCTGTGGGAAGTTCGTTAAACCTTATCATTTAGAGGAAGGAGAAGTCGTAACAAGGTTTCCGTAGGTGAAC	ASV_40_Mamiellales_Mamiellaceae	13	309	157	205	368	924	522	2785	122	185	1708	528	2801	702	173	327	105	778	189	334	77	1101	390	505	105	722	136	496	2	396	194	773	105	523	14	222	397	716	102	252	33	1120	60	578	610	57	29
ASV_41	GTACACACCGCCCGTCGCTGCTACCGATTGGATGGTCCGGTGAGAACTCTGGATTGTGATCGATGTGCCGGTCTCCGGTGCTTGATTGCGAGAAGTTGATCGAACCTTATCATCTAGAGGAAGCAAAAGTCGTAACAAGGTTTCCGTAGGTGAAC	ASV_41_Telonemia_XX_Telonemia-Group-1	0	3	10	190	173	86	28	13	0	23	113	36	218	70	12	6	0	4	5	24	7	0	17	18	0	9	7	51	0	9	0	31	0	9	5	2	3	6	0	6	3	13	0	22	491	76	15
ASV_42	GTACACACCGCCCGTCGACTCTACCGATTGAATGGTTCGGTGAAAACTTTGGACTGTGGCATTGTCCTTCATTGGACTTCGCCGTAGGAAATTGTTTAAACCTCATCATTTAGAGGAAGAATAAGTCGTAACAAGGTTTCCGTAGGTGAACCTGC	ASV_42_MAST-1_MAST-1C	28	35	44	186	81	403	45	81	22	44	320	53	151	33	66	418	0	19	11	814	55	9	58	65	0	134	23	529	3	257	1	199	17	382	27	27	99	174	13	170	13	72	9	127	28	6	0
ASV_43	GTACACACCGCCCGTCGCTACTACCGATTGAACGGTTTGATGAGTTCCGAGGATGGGGAGCTTCAGGGCTTGTTCCTGTTGAATCCCAGAGCAGGTGCTAATCTGATCGTTTAGAGGAAGTAAAAGTCGTAACAAGGTTTCCGTAGGTGAACCTG	ASV_43__	0	5	2	184	9	42	10	0	4	8	21	2	0	0	0	0	0	0	0	0	0	0	0	0	0	0	0	0	0	0	0	0	0	0	0	0	0	0	0	0	0	0	0	0	0	0	0
ASV_44	GTACACACCGCCCGTCGCTCCTACCGATTGAATGGTCCGGTGAAGCGTTCGGACCGCTTCCTTTGGACGGGCAACCGTCTGTTGGTCGTGGGAAGTTCGTTAAACCTTATCATTTAGAGGAAGGAGAAGTCGTAACAAGGTTTCCGTAGGTGAAC	ASV_44_Mamiellales_Mamiellaceae	29	333	237	181	305	893	482	3236	147	383	3376	953	4441	947	250	517	121	765	196	310	37	594	265	403	66	747	175	390	8	345	123	786	111	598	19	199	299	475	80	203	56	919	57	598	1050	130	63
ASV_45	GTACACACCGCCCGTCGCTCCTACCGATTGAATGATCCGGTGAGCTTTTTGGACCCTAGCTACGGCTTTGGTTCGCCAAACTGAAGCTGGGGGAAGATACGCAAACCTTATCATTTAGAGGAAGGAGAAGTCGTAACAAGGTTTCCGTAGGTGAA	ASV_45_Prymnesiales_Chrysochromulinaceae	0	45	42	178	58	32	24	15	0	38	165	7	3	9	7	8	0	3	0	34	3	1	17	10	0	0	0	9	0	2	1	2	0	5	0	0	3	7	0	1	0	1	0	0	0	0	0
ASV_46	GTACACACCGCCCGTCGCTCCTACCGATTTCGAGTGGTCCGGTGAATCTTTCGGACTGTGCGTGGTCTTGTGCCATGTCGCGGAAAGTCAGGTAAACCTTATCACTTAGAGGAAGGAGAAGTCGTAACAAGGTTTCCGTAGGTGAACCTGCAGAA	ASV_46_Strombidiida_Strombidiidae_M	94	31	1	175	159	488	607	45	9	135	114	79	35	14	70	85	17	643	39	214	37	550	23	307	29	157	19	162	2	4	6	172	70	582	0	71	142	47	8	4	1	26	0	3	0	0	0
ASV_47	GTACACACCGCCCGTCGCTCCTACCGATTTCGAGTGGTCCGCTGAATCGTTCGGACCGAGCAAAGCCTCGTGCTGCGCTTGGAAAGTCCTGTAAAGTGTATTACTTAGAGGAAGGAGAAGTCGTAACAAGGTTTCCGTAGGTGAACCTGCAGAAG	ASV_47_Strombidiida_Strombidiidae	0	2	23	173	531	4198	397	179	12	30	23	13	268	56	101	12	9	18	2	0	0	9	0	33	3	16	6	55	0	0	0	4	2	12	0	5	8	27	4	0	0	10	0	0	0	0	0
ASV_48	GTACACACCGCCCGTCGCTCCTACCGATTTCGAGTGGTCCGGTGAGCCTTTCGGACTGTGGCGGCCTCGAGTCGCCGCGGGAAGTCAGGCAAATCTTACTACTTAGAGGAAGGAGAAGTCGTAACAAGGTTTCCGTAGGTGAACCTGCAGAAGGA	ASV_48_Strombidiida_Strombidiidae_L	63	49	12	169	253	3691	387	574	50	36	116	53	847	11	72	80	29	165	66	461	33	720	229	213	43	291	44	153	8	39	54	150	20	132	5	40	74	163	22	29	6	33	39	244	49	8	33
ASV_49	GTACACACCGCCCGTCGCTCCTACCGATTGAATGATCCGGTGAATAATTCGGACTGCGGCAATTTTCGGTTTCCGAGGATGGCTGCGGGAAGTTTAGTGAACCTTATCATTTAGAGGAAGGAGAAGTCGTAACAAGGTTTCCGTAGGTGAACCTG	ASV_49_Dino-Group-III_Dino-Group-III_X	0	2	4	154	190	259	18	4	0	34	86	5	34	16	11	5	0	5	2	36	18	5	2	42	0	1	2	47	0	2	0	25	8	8	2	2	9	9	0	0	0	19	3	18	1	0	4
ASV_50	GTACACACCGCCCGTCGCACCTACCGATTGAATGGTCCGGTGAAGACTCGGGATTGTGGTTTGGCTCCTTCATTGGGGCCTGACCGCGAGAACTTGTCTAAACCTTATCATTTAGAGGAAGGTGAAGTCGTAACAAGGTTTCCGTAGGTGAACCT	ASV_50_Bacillariophyta_X_Polar-centric-Mediophyceae	0	13	25	150	190	1011	64	300	34	0	0	0	36	56	3	0	0	0	0	0	0	0	0	0	19	214	5	9	0	18	0	37	2	0	0	0	0	0	0	0	0	0	0	0	0	0	0
ASV_51	GTACACACCGCCCGTCGCTACTACCGATTGAGCATTAGGGTGAAATCTTCGGACCGTGGCATACTTCTGGCTTAGCCAGTCTTTGTCCGTGGGAGGTCGCTTAAATCCTGATGCTTAGAGGAAGTAAAAGTCGTAACAAGGTTTCCGTAGGTGAA	ASV_51_Picozoa_XX_Picozoa_XXX	4	106	156	146	62	327	59	161	77	76	201	9	391	452	38	282	47	59	12	290	84	113	197	147	23	497	77	83	0	461	50	269	50	149	12	61	155	146	29	102	14	148	46	570	247	26	112
ASV_52	GTACACACCGCCCGTCGCTCCTACCGATTGAGTGATCCGGTGAATAATTCGGACTGCGACAGTGTTCAGTTCCTGAACGTTGACGCGGAAAGTTTAGTAAACCTTATCACTTAGAGGAAGGAGAAGTCGTAACAAGGTTTCCGTAGGTGAACCTG	ASV_52_Dinophyceae_X_Dinophyceae_XX	109	509	53	146	109	644	28	20	24	31	176	4	59	2	0	0	13	132	8	92	13	95	172	140	14	622	95	229	0	311	52	255	36	66	2	5	0	10	0	21	9	4	1	0	0	0	0
ASV_53	GTACACACCGCCCGTCGCTCCTACCGATTGAGTGATCCGGTGAATAATTCGGACTGCAGCAGTGTTCAGTTCCTGAACGTTGCAGTGGAAAGTTTAGTGAACCTTATCACTTAGAGGAAGGAGAAGTCGTAACAAGGTTTCCGTAGGTGAACCTG	ASV_53_Peridiniales_Thoracosphaeraceae	383	68	22	142	205	1085	50	31	675	479	187	229	888	147	301	6637	169	930	76	0	40	572	387	390	45	520	39	237	6	57	0	90	33	0	4	0	0	0	10	0	0	0	0	0	0	0	0
ASV_54	GTACACACCGCCCGTCGCTACTACCGATTGGACGTTTTAGTGAGGATTTTGGACCGACCCTTGGAGGCGCAAGTTTCCATTGTTGGTTGGGAAGATCTCCAAACTTGAGCGTTTAGAGGAAGTAAAAGTCGTAACAAGGTTTCCGTAGGTGAACC	ASV_54_Crustacea_Maxillopoda	0	0	0	141	376	19	0	0	0	0	0	0	0	0	0	0	0	0	0	0	0	0	0	0	0	0	0	0	0	0	0	0	0	0	0	0	0	0	0	0	0	0	0	0	0	0	0
ASV_55	GTACACACCGCCCGTCGCACCTACCGATTGAACCATACGGTGAGGTCCTCGGATTTCGCAAGCCGACCTTCATTGGGAGGCTCGTGGAAGAAGTTGCCCAAACCTCGTGGTTTAGAGGAAGGTGAAGTCGTAACAAGGTTTCCGTAGGTGAACCT	ASV_55_MOCH-2_MOCH-2_X	4	56	33	141	82	117	67	87	2	36	189	10	39	26	10	25	4	7	2	52	15	39	55	124	3	68	6	76	0	113	6	115	6	52	2	17	42	35	5	58	2	24	4	32	20	0	26
ASV_56	GTACACACCGCCCGTCGCTCCTACCGATTGGATGATCCGGTGAACTGGTCGGACTGATGATTGATACCGTGGGTACGGTAAAAACACAGAAAGTCTAGTAAGCCTTATCATCTAGAGGAAGGAGAAGTCGTAACAAGGTTTCCGTAGGTGAACCT	ASV_56_PutativeNucleomorph	0	23	19	137	123	299	29	139	17	62	131	2	79	79	21	44	15	72	12	34	10	11	9	16	3	15	10	72	0	4	0	15	0	57	3	21	24	15	0	3	0	12	0	17	0	2	10
ASV_57	GTACACACCGCCCGTCGCTGCCTCCGATTGAGTGGTCCGGTGAATAATTCGGACCGATGCCTCGTTTGGTTCGCCGAACTTGGTGTTGGAAAGTCTAGTAAACCTTATCACTTAGAGGAAGCAAAAGTCGTAACAAGGTTTCCGTAGGTGAACCT	ASV_57_Dino-Group-II_Dino-Group-II-Clade-10-and-11	2	24	21	135	231	310	152	236	51	258	842	91	27	33	80	15	2	10	0	56	11	24	12	7	0	3	0	0	0	0	0	0	0	1	0	8	21	12	3	0	0	0	0	0	0	0	0
ASV_58	GTACACACCGCCCGTCGCACCTACCGATTGAATGGTTCGGTGAAACCTCCGGACTGGGGTTCGCAAGCTTCACGGCGAACGTACCTCGGGAAGTTGGTTAAACCTCACTATTTAGAGGAAGGTGAAGTCGTAACAAGGTCTCCGTAGGTGAACCT	ASV_58_Pelagomonadales_Pelagomonadaceae	0	9	20	131	177	181	75	411	10	50	642	91	92	48	37	40	6	35	5	125	23	173	56	172	6	80	4	126	0	47	10	225	15	221	9	276	553	1031	95	44	7	166	4	100	187	11	5
ASV_59	GTACACACCGCCCGTCGCACCTACCGATTGAATGCTCCCGTGAGGCTTTTGGACCGCGGTTGACGCTTCCTTCATTGGAGACGTAATTGTGGGAAGTTATCCAAACGTTAGCATTTAGAGGAAGGTGAAGTCGTAACAAGGTTTCCGTAGGTGAA	ASV_59_MAST-3_MAST-3E	2	6	15	129	89	125	35	37	0	298	398	16	16	19	15	35	0	8	0	51	10	7	20	34	0	25	0	23	0	24	0	23	0	22	2	10	19	14	2	11	0	3	0	2	3	0	0
ASV_60	GTACACACCGCCCGTCGCACCTACCGATTGAATGGTCCGGTGAAATTCTCGGACTCGAGCTTGCAATGTTCATTCGGAGCTTGCTTGGGAAAGTTAATTAAACCTTACCATTTAGAGGAAGGTGAAGTCGTAACAAGGTTTCCGTAGGTGAACCT	ASV_60_MAST-7_MAST-7A	0	28	100	126	8	63	10	108	22	0	26	5	116	21	4	22	0	7	0	2	0	20	26	0	0	18	0	3	0	16	4	22	2	0	0	3	5	14	0	12	0	20	0	16	9	0	0
ASV_61	GTACACACCGCCCGTCGCTCCTACCGATTGAATGGTCCGGTGAAGCGTTCGGACCGTGGCTTTCTGACGGTTCGCCGTCGGATAGCCGTGGGAAGTTCGTTAAACCTTATCATTTAGAGGAAGGAGAAGTCGTAACAAGGTTTCCGTAGGTGAAC	ASV_61_Mamiellales_Mamiellaceae	0	13	20	123	139	63	86	355	0	140	339	9	17	103	6	13	2	0	0	15	2	0	0	29	1	0	2	14	0	4	0	3	0	10	0	4	6	17	4	0	0	0	0	0	0	0	0
ASV_62	GTACACACCGCCCGTCGCTCCTACCGATTTCGGGTGATTCGGTGAACCATTTGGACCGCGAGGATCTCGTATTCTTGCGGAAAATCTAGTAAATCCAATCACCTAGAGGAAGGAGAAGTCGTAACAAGGTTTCCGTAGGTGAACCTGCAGAAGGA	ASV_62_Choreotrichida_Strobilidiidae_A	4	91	3	122	158	3168	5441	27	0	0	0	0	20	0	0	0	0	0	0	0	0	2	0	0	0	10	0	0	0	0	0	0	0	0	0	0	0	0	0	0	0	0	0	0	0	0	0
ASV_63	GTACACACCGCCCGTCAAACCATCTTAGTTGGGGGTGGGTGAGGCTGCGCTTACTTCGGTATGGCGTATTCGAGCCTGCCTTCGACAAGGAGGGTTAAGTCGTAACAAGGTATCTGTAGGTGAACCTGCAGAAGGATCATGCTGACTGACTACCC	ASV_63__	0	0	0	121	0	0	0	0	0	0	0	0	0	0	0	0	0	0	0	0	0	0	0	0	0	0	0	0	0	0	0	0	0	0	0	0	0	0	0	0	0	0	0	0	0	0	0
ASV_64	GTACACACCGCCCGTCGCTCCTACCGATTGAGTGATCCGGTGAATAATTTGGACTGCGAGGAATTGGTTTTGCCAGTTCTTTGTAGGAAGTTTAGTGAACCTTATCACTTAGAGGAAGGAGAAGTCGTAACAAGGTTTCCGTAGGTGAACCTGCA	ASV_64_Dino-Group-II_Dino-Group-II-Clade-40	9	93	42	120	94	1183	130	228	137	116	498	116	1051	409	19	45	6	79	10	17	0	70	16	81	10	141	37	740	9	435	224	561	67	142	2	12	16	6	3	2	0	19	0	2	4	0	0
ASV_65	GTACACACCGCCCGTCGCTACTACCGATTGGATGGTCTGGTGAGTCTTTCGGACTGCGGCTCTGGCTCGGGCAACCGGGCCTTGCTGCGGGAAGTTACGCAAACCCTATCATCTAGAGGAAGTAAAAGTCGTAACAAGGTTTCCGTAGGTGAACC	ASV_65_Telonemia_XX_Telonemia-Group-2	0	18	9	119	68	56	24	27	0	107	246	20	109	26	59	17	10	0	22	370	91	3	83	95	0	37	29	236	0	130	13	170	11	98	16	15	38	94	10	67	10	62	29	197	352	57	59
ASV_66	GTACACACCGCCCGTCGCTACTACCGATTGAACGGTTTAATGAGCTCCGAGGATTTGTTGCTAGGTGGAAACATTTAGTGGTGAAGAGCAGGCGCAAATTTGATCGTTTAGAGGAAGTAAAAGTCGTAACAAGGTTTCCGTAGGTGAACCTGCAG	ASV_66__	0	0	6	118	14	4	0	1	0	2	6	0	0	3	75	11	0	0	0	58	0	0	1	9	0	0	0	34	0	5	0	19	0	4	3	7	25	69	10	2	0	63	8	24	7	0	7
ASV_67	GTACACACCGCCCGTCGCACCTACCGATTGAATGGTCCGGTGAAGACTCGAGATTGTGGTCTAGCTCCTTCATTGGGGCTTGACCGCGAGAACCTGTCTAAACCTTATCATTTAGAGGAAGGTGAAGTCGTAACAAGGTTTCCGTAGGTGAACCT	ASV_67_Bacillariophyta_X_Polar-centric-Mediophyceae	6	9	11	117	106	73	0	9	0	1	86	0	0	0	0	0	0	0	0	27	2	0	0	0	0	0	0	0	0	0	0	0	0	0	0	19	0	13	0	4	0	0	0	101	9	2	116
ASV_68	GTACACACCGCCCGTCGCTCCTACCGATTGAATGGTCCGGTGAAATGTTCGGACCGCGGCCTCATTGCGGTTCGCCGCCGTTTGGCTGTGGGAAGTTCGTTAAACCTTATCATTTAGAGGAAGGAGAAGTCGTAACAAGGTTTCCGTAGGTGAAC	ASV_68_Mamiellales_Mamiellaceae	12	148	104	116	196	463	408	861	35	33	354	84	550	109	43	59	29	126	23	69	16	201	84	129	32	213	36	180	6	312	130	424	49	167	15	94	180	235	49	102	22	174	25	158	262	31	20
ASV_69	GTACACACCGCCCGTCACACCATGGGAGTTGGTTCTACCTTAAGGCAAGGTTTCAAACCCTTGACCACGGTATAGTCAGCGACTGGGGTGAAGTCGTAACAAGGTAGCCGTAGGTGAACCTGCAGAAGGATCATGCTGACTGACTACCCATGACG	ASV_69__	0	0	0	116	0	0	0	0	0	0	0	0	0	0	0	0	0	0	0	0	0	0	0	0	0	0	0	0	0	0	0	0	0	0	0	0	0	0	0	0	0	0	0	0	0	0	0
ASV_70	GTACACACCGCCCGTCGCTCCTACCGATTTCGAGTGGTCCGGTGAACCCTTTGGACCGGAGCCCGTTCCTTGCGGGCACTGGAAAGTCGAGTAAACCACATCACTTAGAGGAAGGAAAAGTCGTAACAAGGTTTCCGTAGGTGAACCTGCAGAAG	ASV_70_Tintinnida_Tintinnidae	64	39	9	116	73	37	100	209	9	7	15	0	8	4	2	6	2	7	3	0	3	2	0	4	2	18	3	14	0	3	2	30	7	65	0	15	12	10	2	21	5	4	0	15	3	0	19
ASV_71	GTACACACCGCCCGTCAAACCATCTTAGTTGTGGGTGGGTGAGGCTACCTTGATAATGGGGTATTCGAGCCTGCCTTCGACAAGGAGGGTTAAGTCGTAACAAGGTATCTGTAGGTGAACCTGCAGAAGGATCATGCTGACTGACTACCCATGAC	ASV_71__	0	0	0	113	0	0	0	0	0	0	0	0	0	0	0	0	0	0	0	0	0	0	0	0	0	0	0	0	0	0	0	0	0	0	0	0	0	0	0	0	0	0	0	0	0	0	0
ASV_72	GTACACACCGCCCGTCGCTCCTACCGATTGAATGATCCGGTGAGTTTTTTGGACTGTGGCAACGGTTTCGGTTCGCCGTACTGATGCCGCGGGAAGATACGCAAACCTTATCATTTAGAGGAAGGAGAAGTCGTAACAAGGTTTCCGTAGGTGAA	ASV_72_Prymnesiales_Chrysochromulinaceae	3	0	0	112	174	290	107	162	5	409	1469	81	115	142	87	78	20	21	19	87	7	15	43	25	0	39	17	0	0	0	7	62	19	93	7	38	93	76	14	33	5	29	6	43	131	15	104
ASV_73	GTACACACCGCCCGTCAAACCATCTTAGTTGGGGGTGGGTGAGGCTGCCTTAACCATGGGGTATTCGAGCCTGCCTTCGACAAGGAGGGTTAAGTCGTAACAAGGTATCTGTAGGTGAACCTGCAGAAGGATCATGCTGACTGACTACCCATGAC	ASV_73__	0	0	0	103	0	0	0	0	0	0	0	0	0	0	0	0	0	0	0	0	0	0	0	0	0	0	0	0	0	0	0	0	0	0	0	0	0	0	0	0	0	0	0	0	0	0	0
ASV_74	GTACACACCGCCCGTCGCTCCTACCGATTGAATGGTCCGGTGAAGCGTTCGGACCGTGGCTTTTGGACGGTTCGCCGTCTGTTAGCTGCGGGAAGTTCGTTAAACCTTATCATTTAGAGGAAGGAGAAGTCGTAACAAGGTTTCCGTAGGTGAAC	ASV_74_Mamiellales_Mamiellaceae	3	39	42	101	132	255	96	432	26	65	495	153	465	231	44	68	15	145	34	84	20	287	91	93	10	97	25	98	2	58	25	207	27	145	7	39	95	113	14	44	3	177	0	63	100	5	10
ASV_75	GTACACACCGCCCGTCACACCATGGGAGTTGGTTCTACCTTAAGGCAAGGTTTTAAACCCTTGACCACGGTATAGTCAGCGACTGGGGTGAAGTCGTAACAAGGTAGCCGTAGGTGAACCTGCAGAAGGATCATGCTGACTGACTACCCATGACG	ASV_75__	0	0	0	101	0	0	0	0	0	0	0	0	0	0	0	0	0	0	0	0	0	0	0	0	0	0	0	0	0	0	0	0	0	0	0	0	0	0	0	0	0	0	0	0	0	0	0
ASV_76	GTACACACCGCCCGTCGCTCCTACCGATTGAGTGCTCAGGTGAATAGTATGGACTGCATCAGTGTTCGGTCTCCGAATGTTGAAGCGAGAAATTCTGTGAATCTTATTGCTTAGAGGAAGGAGAAGTCGTAACAAGGTTTTCGTAGGTGAACCTG	ASV_76_Dino-Group-I_Dino-Group-I-Clade-5	152	67	15	99	203	3371	102	76	61	111	147	105	1981	391	232	674	109	174	76	241	42	160	16	88	38	91	14	52	0	8	11	103	27	293	0	79	176	49	3	58	6	39	5	88	3	0	98
ASV_77	GTACACACCGCCCGTCACGCCATGGGAGTTGGTTTTACCTTAAGCCGGTGCGCTAACCGCAAGGAAGCAGCCGTCCACGGTAGGGTCAGCGACTGGGGCGAAGTCGTAACAAGGTAACCGTAGGTGAACCTGCAGAAGGATCATGCTGACTGACT	ASV_77__	59	348	184	97	371	1170	291	611	119	229	663	462	211	75	0	129	0	156	0	101	0	272	0	283	0	349	0	179	0	178	0	162	0	73	0	64	128	74	0	78	0	114	0	73	354	0	214
ASV_78	GTACACACCGCCCGTCGTTTCTTCCGACTGATACTCATTGTGAGTTGCCAGGACTTTTCACTAGGAAATGGCTGCGAATGCTTTGTATTGGAGGAAGAAAAAGTCGTAACAAGGTTATCGTAGGTGAACCTGCAGAAGGATCATGCTGACTGACT	ASV_78_Gregarines_Cephaloidophoroidea	33	53	16	95	156	224	28	235	65	386	70	855	456	47	0	60	0	30	0	35	0	13	0	78	0	83	0	38	0	33	0	26	0	18	0	13	37	3	0	20	0	10	0	15	166	0	18
ASV_79	GTACACACCGCCCGTCGCTCCTACCGATTGAGTGATCCGGTGAATAATTCGGACTGCAGTCGTGTTCAGTTCCTGAACGTGGCAGCGGAAAGTTTAGTGAACCTTATCACTTAGAGGAAGGAGAAGTCGTAACAAGGTTTCCGTAGGTGAACCTG	ASV_79_Dinophyceae_X_Dinophyceae_XX	0	47	0	93	88	58	105	138	6	0	0	0	0	0	0	0	0	0	0	0	0	0	0	0	3	0	0	0	0	0	0	0	0	0	0	0	0	0	0	0	0	3	0	0	0	0	371
ASV_80	GTACACACCGCCCGTCGCTACTACCGATTGGATGGTCTGGTGAGTCGTCCGGATTGCGGCTCTAGTTCGGGCAACCGGACTTTGCTGCGAGAAGTTCCGCAAACCCTATCATCTAGAGGAAGTAAAAGTCGTAACAAGGTTTCCGTAGGTGAACC	ASV_80_Telonemia_XX_Telonemia-Group-2	0	8	6	92	26	24	6	0	0	9	3	0	0	0	2	0	0	0	0	0	0	0	0	0	0	0	0	0	0	0	0	1	0	0	0	0	0	0	0	0	0	5	0	0	0	0	0
ASV_81	GTACACACCGCCCGTCGCTACTACCGATTGAACGTTTTAGTGAGGTATTTGGACTGGGCCTTGGGAGGATTCGTTCTCCCATGTTGCTCGGGAAGACTCCCAAACTTGAGCGTTTAGAGGAAGTAAAAGTCGTAACAAGGTTTCCGTAGGTGAAC	ASV_81_Crustacea_Maxillopoda	95	22	0	92	173	0	0	0	906	90	715	0	782	2	30	170	0	344	6	255	15	792	0	0	73	0	0	0	305	185	0	0	0	0	112	70	139	429	76	1934	41	0	26	1968	0	0	11
ASV_82	GTACACACCGCCCGTCGCTCCTACCGATTGAGTGATCCGGTGAATAATTCGGACTCTGGGTCGCCCGATTCGTCGGGCTTCTCCGGAGGAAGTTTAGTGAACCTTATCACTTAGAGGAAGGAGAAGTCGTAACAAGGTTTCCGTAGGTGAACCTG	ASV_82_Dino-Group-I_Dino-Group-I-Clade-5	2	150	68	86	66	189	49	79	14	18	43	16	70	49	6	6	0	13	0	3	0	0	0	3	0	0	0	0	0	0	0	0	0	2	0	0	0	3	0	0	0	0	0	0	0	0	0
ASV_83	GTACACACCGCCCGTCGCACCTACCGATTGAATGGTCTGGTGAAAATCTCGGACGCGGACTCGCGATGTTAATTCGGAGCTTGACTGTGAAAGTTATTTAAACCCTACCATTTAGAGGAAGGTGAAGTCGTAACAAGGTTTCCGTAGGTGAACCT	ASV_83_MAST-7_MAST-7B	0	5	31	84	33	75	12	272	29	4	26	6	114	82	2	11	0	5	4	21	0	20	33	2	0	6	3	0	0	5	3	4	0	0	0	0	5	22	2	0	0	3	0	0	0	0	0
ASV_84	GTACACACCGCCCGTCGCTCCTACCGATTGAGTGATCCGGTGAATAATTCGGACTGCGGCAGTTCTCGGTTTCCGAGATCGGTTGCGGGAAGTTTAGTGAACCTTATCACTTAGAGGAAGGAGAAGTCGTAACAAGGTTTCCGTAGGTGAACCTG	ASV_84_Dinophyceae_X_Dinophyceae_XX	0	7	7	84	91	200	15	16	2	126	219	25	35	12	33	8	3	10	0	10	7	0	9	10	0	1	2	64	0	0	0	25	4	47	3	6	27	13	0	0	0	9	0	0	0	0	0
ASV_85	GTACACACCGCCCGTCGCACCTACCGATTGAATGGTTCGGTGAAAATCTCGGACTGCGGCTTGGATGCCTTCGGGCAACCAGGCTGTGGAAAGTTGTTTAAACCTCATCATTTAGAGGAAGGTGAAGTCGTAACAAGGTTTCCGTAGGTGAACCT	ASV_85_Chrysophyceae_X_Chrysophyceae_Clade-F	0	11	125	83	14	466	73	153	36	4	28	21	321	5	9	83	7	30	5	34	3	12	6	6	0	22	4	19	0	4	12	129	3	16	0	27	31	33	5	5	0	59	0	10	8	0	17
ASV_86	GTACACACCGCCCGTCGCACCTACCGATTGAATGGTTCGGTGAGCCCTTCGGATTGAGGCAATGTCTCTTTCATTAGAGACGCTGCCTTGAGAAGTTGTGCAAACCTCATCATTTAGAGGAAGGTGAAGTCGTAACAAGGTTTCCGTAGGTGAAC	ASV_86_MOCH-4_MOCH-4_X	0	26	27	83	17	13	11	5	0	3	27	0	0	5	0	0	0	0	0	0	0	0	0	0	0	0	0	0	0	0	0	0	0	0	0	0	0	0	0	0	0	0	0	0	0	0	0
ASV_87	GTACACACCGCCCGTCGCTCCTACCGATTGAGCAATCCGGTGAATATTTCGGACCGGAACTTTGTGGGGCAACTCATGAAGTACTGGAAAGTCAAGTTAACCTTATTGCTTAGAGGAAGGAGAAGTCGTAACAAGGTTTCCGTAGGTGAACCTGC	ASV_87_Dino-Group-II_Dino-Group-II-Clade-1	0	3	16	82	156	241	51	51	0	5	38	3	37	25	43	10	5	4	4	31	14	25	25	47	7	19	3	57	0	5	0	36	0	26	0	6	5	3	3	5	0	3	0	8	14	0	0
ASV_88	GTACACACCGCCCGTCGCTCCTACCGATTGAATGGTCCGGTGAAATGTTCGGATCGCGGCAAATCGGACGGGTAACCGTCAGGTTCGCTGCGAGAAGTTCATTAAACCTTATCATTTAGAGGAAGGAGAAGTCGTAACAAGGTTTCCGTAGGTGA	ASV_88_Pyramimonadales_X_Pyramimonadales_XX	0	17	41	81	123	134	53	29	8	137	101	16	102	52	9	31	7	108	31	51	19	15	8	31	3	36	19	49	1	4	2	37	5	59	4	48	154	27	0	0	0	7	0	5	65	0	86
ASV_89	GTACACACCGCCCGTCGCTACTACCGATTGAACGTCTTAGTGAGTTCCAAGGATCGAGGTTTTCTGGGCCTTTGGCACAGTCTTCTCTTGAGAGCAGGTGCAAACTTGGTCGTTTAGAGGAAGTAAAAGTCGTAACAAGGTTTCCGTAGGTGAAC	ASV_89__	2	3	16	81	47	539	72	62	3	13	26	16	133	10	6	26	4	8	4	19	3	22	19	10	0	12	0	6	0	0	0	0	0	4	0	8	16	9	0	3	0	2	0	4	10	0	3
ASV_90	GTACACACCGCCCGTCGCTCCTACCGATTGAGTGTTCCGGTGAATAATTCGGACTGCAGTAGCGTGGGGACTCCTCATGCTGCAGCGGAAAGTTTGGTGAACCTTAACACTTAGAGGAAGGAGAAGTCGTAACAAGGTTTCCGTAGGTGAACCTG	ASV_90_Dinophyceae_X_Dinophyceae_XX	8	90	29	80	52	177	134	42	0	1	52	15	46	7	0	0	0	0	0	0	0	0	0	0	0	8	0	0	0	8	0	0	0	0	0	0	0	2	0	8	0	0	0	0	0	0	0
ASV_91	GTACACACCGCCCGTCGCACCTACCGATTGAATGGTCCGGTGAAATCTTCGGATCCGAGAGATGTCTGATTAATTTCGGACGCCTTTTGGAAAAGTTGCTTAAACCTTACCATTTAGAGGAAGGTGAAGTCGTAACAAGGTTTCCGTAGGTGAAC	ASV_91_MAST-4_MAST-4E	2	71	217	79	25	377	26	491	43	8	63	42	424	142	9	42	5	38	7	19	6	23	26	6	0	6	0	0	0	12	3	0	0	0	0	5	16	47	12	0	0	0	0	0	0	0	0
ASV_92	GTACACACCGCCCGTCACACCATGGGAATTGGGTCTACCCGAAGGTGGTGCGCCAACTATTTATAGAGGCAGCCAACCACGGTAGGTTCAGTGACTGGGGTGAAGTCGTAACAAGGTAGCCGTAGGTGAACCTGCAGAAGGATCATGCTGACTGA	ASV_92__	229	108	91	78	287	430	90	221	96	478	1040	673	136	38	0	172	0	154	0	173	0	163	0	149	0	84	0	83	0	82	0	142	0	58	0	37	51	58	0	34	0	33	0	53	207	0	106
ASV_93	GTACACACCGCCCGTCGCTCCTACCGATTGAATGGTCCGGTGAAATCTTCGGATTGTGCGCAGCGAAGGTTCGCTGGAGCTGTGCGTGAGAAGTTGATTAAACCTTATCATTTAGAGGAAGGAGAAGTCGTAACAAGGTTTCCGTAGGTGAACCT	ASV_93_Katablepharidales_Katablepharidales_X	4	78	27	77	53	195	75	84	18	78	254	58	584	108	68	51	19	64	25	61	4	15	20	24	0	22	28	143	0	20	12	76	4	24	0	16	50	27	2	8	2	36	2	6	12	0	12
ASV_94	GTACACACCGCCCGTCGCTACTACCGATTGAACGGTTTAGTGAGTTTCGAGGATTGGAGCTCTTCATTGTTCTGCAATGTCTTGTTCTGAGAGCAGATGCAAACTTGATCGTTTAGAGGAAGTAAAAGTCGTAACAAGGTTTCCGTAGGTGAACC	ASV_94_Filosa-Imbricatea_X_Novel-clade-2	0	0	3	75	72	270	12	21	4	66	11	0	0	2	0	0	0	0	0	0	0	0	2	14	0	2	0	14	0	0	0	9	2	2	0	0	3	0	0	0	0	2	0	2	2	0	2
ASV_95	GTACACACCGCCCGTCGCTCCTACCGATTGAATGATCCGGTGAGGCCCCCGGACTGTGGCAACGCAGCTGGTTCGCCAGCCGCGATGCCGCGGGAAGCTGTCCAAACCTTATCATTTAGAGGAAGGAGAAGTCGTAACAAGGTTTCCGTAGGTGA	ASV_95_Prymnesiales_Prymnesiaceae	0	4	5	75	83	131	80	112	23	132	474	44	30	19	139	232	132	121	244	829	157	60	278	412	39	277	498	771	6	268	49	886	237	965	23	178	352	338	65	157	40	332	85	561	1316	222	547
ASV_96	GTACACACCGCCCGTCGCTACTACCGATTGGATGGTCTGGTGAGTCTTTCGGACTGCGGCTCTAGCTCGGGCAACCGGGTTTTGCTGCGGGAAGTTACGCAAACCCTATCATCTAGAGGAAGTAAAAGTCGTAACAAGGTTTCCGTAGGTGAACC	ASV_96_Telonemia_XX_Telonemia-Group-2	0	0	7	73	30	246	3	44	0	24	15	16	94	128	39	24	1	0	0	0	0	0	1	0	0	0	10	0	0	0	0	4	1	0	0	0	0	4	0	0	1	0	0	0	63	11	0
ASV_97	GTACACACCGCCCGTCGCTCCTACCGATTTCGAGTGGTCCGGTGAACCCTTTGGACCGAGAGCGCCTCGTGCGCTTTTGGAAAGTCGAGTAAACCACATCACTTAGAGGAAGGAAAAGTCGTAACAAGGTTTCCGTAGGTGAACCTGCAGAAGGA	ASV_97_Tintinnida_TIN_05	0	0	0	73	51	926	0	0	0	0	0	0	0	0	0	0	0	0	0	0	0	0	0	0	0	0	0	0	0	0	0	0	0	0	0	0	0	0	0	0	0	0	0	0	0	0	0
ASV_98	GTACACACCGCCCGTCGCTACTACCGATTGAACGGTTTAGTGAGTTTCGAGGATCGACGACACTCGAGGTCCTGCCTTGTGTGAAGTTGAGAGCAGATGCAAACTTGATCGTTTAGAGGAAGTAAAAGTCGTAACAAGGTTTCCGTAGGTGAACC	ASV_98__	0	6	2	73	93	849	63	84	9	230	166	28	391	73	46	59	13	14	4	43	6	27	169	196	8	129	75	122	0	29	3	45	13	35	2	9	17	7	3	0	0	3	0	0	0	0	0
ASV_99	GTACACACCGCCCGTCGCTCCTACCGATTGAATGATCCGGTGAGGCCCCCGGACTGGGGCGACGCATTCGGTTCGCCGGACGCGACGCTCCGGGAAGCTGTCCAAACCTTATTATTTAGAGGAAGGAGAAGTCGTAACAAGGTTTCCGTAGGTGA	ASV_99_Phaeocystales_Phaeocystaceae	11	13	6	71	48	58	24	21	6	35	207	18	34	41	10	28	4	24	7	62	8	11	3	18	0	16	2	19	0	47	8	80	19	94	6	31	96	88	14	28	4	58	7	26	68	3	97
ASV_100	GTACACACCGCCCGTCAAACCATCTTAGTTGGGGGTGGGTGAGGCTGCGTTCTTTTGGCGTATTCGAGCCTGCCTTCGACAAGGAGGGTTAAGTCGTAACAAGGTATCTGTAGGTGAACCTGCAGAAGGATCATGCTGACTGACTACCCATGACG	ASV_100__	0	0	0	71	0	0	0	0	0	0	0	0	0	0	0	0	0	0	0	0	0	0	0	0	0	0	0	0	0	0	0	0	0	0	0	0	0	0	0	0	0	0	0	0	0	0	0
ASV_101	GTACACACCGCCCGTCACACCATGGGAGTTGGTTTTACCTGAAGCTGGTTCGCTAACCGTAAGGAGGCAGCCAACCACGGTAAGATTAGCGACTGGGGTGAAGTCGTAACAAGGTAACCGTAGGTGAACCTGCAGAAGGATCATGCTGACTGACT	ASV_101__	14	243	76	71	166	429	150	247	38	72	256	182	244	58	0	22	0	16	0	3	0	7	0	18	0	26	0	6	0	10	0	0	0	0	0	1	2	0	0	0	0	0	0	0	0	0	0
ASV_102	GTACACACCGCCCGTCGCACCTACCGATTGAATGGTCCGGTGAAATTCTCGGACGCGGACTTGCAATGTTAATTCGGCGCTTGTCTGTGAAAGTTAATTAAACCTTACCATTTAGAGGAAGGTGAAGTCGTAACAAGGTTTCCGTAGGTGAACCT	ASV_102_MAST-7_MAST-7C	0	5	32	71	2	20	9	9	0	10	23	1	78	36	4	24	3	6	3	7	0	18	31	12	0	64	3	12	0	29	4	12	0	1	0	5	4	24	0	20	0	29	0	25	0	2	0
ASV_103	GTACACACCGCCCGTCGCTCCTACCGATTGAGTGATCCGGTGAATTGTTCGGACCTGTTTCCTCTTCGGTTTCCGAAGTTGAAGTGGGAAAGTTCTGTGAACCTTATCACTTAGAGGAAGGAGAAGTCGTAACAAGGTTTCCGTAGGTGAACCTG	ASV_103_Dino-Group-II_Dino-Group-II-Clade-26	4	64	33	68	128	677	65	68	13	29	72	19	194	68	34	17	7	50	2	7	4	0	0	2	0	3	0	6	0	0	0	2	0	0	0	0	0	3	0	0	0	0	0	0	0	0	0
ASV_104	GTACACACCGCCCGTCGCACCTACCGATTGAATGCTCCCGTGAGGCTCTTGGACCGCGGTTAACTCCTCCTTCATTGGAGGCGTAATTGTGGGAAGTTATCCAAACGTTAGCATTTAGAGGAAGGTGAAGTCGTAACAAGGTTTCCGTAGGTGAA	ASV_104_MAST-3_MAST-3E	0	12	33	68	13	19	5	8	0	118	306	9	20	85	11	85	23	42	4	57	9	47	18	17	0	32	19	47	0	71	2	89	22	56	2	13	39	35	4	26	0	13	2	56	19	7	22
ASV_105	GTACACACCGCCCGTCGCTCCTACCGATTGAATGGTCCGGTGAGTTTTTTGGACTGTGGCAACGGTTGCGGTTCGCCGTACTGATGCCGCGGGAAGATACGCAAACCTTATCATTTAGAGGAAGGAGAAGTCGTAACAAGGTTTCCGTAGGTGAA	ASV_105_Prymnesiales_Chrysochromulinaceae	4	4	5	67	190	157	13	45	3	31	235	17	9	27	27	19	2	9	6	20	4	0	0	3	0	7	0	15	0	15	1	27	10	24	2	7	15	39	5	14	3	37	3	41	117	11	123
ASV_106	GTACACACCGCCCGTCGCACCTACCGATTGAACGGTCCGGTGAATTTCTCGGACTGTGGCGATGTCGCCTTCATTGGAGACGCCGCCGCGGGAAGTTAATTAAACCTTACCGTTTAGAGGAAGGTGAAGTCGTAACAAGGTATCCGTAGGTGAAC	ASV_106_MAST-8_MAST-8A	0	0	4	64	16	23	3	12	7	11	34	3	14	10	15	3	0	10	0	3	0	2	3	0	0	2	0	5	0	0	0	9	0	8	0	0	2	0	0	2	0	1	0	1	0	0	0
ASV_107	GTACACACCGCCCGTCGCACCTACCGATTGAATGGTTCAGTGAGTTGTAGGGACCGTGGCTGAGTCACCTTTATTGGAGACACTGCCGTGGGAACTACTGCAAACTTCATCATTTAGAGGAAGGTGAAGTCGTAACAAGGTTTCCGTAGGTGAAC	ASV_107_MAST-10_MAST-10_X	0	6	30	64	10	69	10	58	7	10	51	21	129	57	0	22	6	12	3	10	0	9	29	5	0	2	0	4	0	10	0	18	0	4	0	6	0	19	5	5	0	6	0	8	3	0	0
ASV_108	GTACACACCGCCCGTCGCACCTACCGATTGAATGGTCCGGTGAAATCTTCGGATCTGAGAGATGCTGGATTCATTTTTGGCGTCTTTTAGAAAAGTTGCTTAAACCTTATCATTTAGAGGAAGGTGAAGTCGTAACAAGGTTTCCGTAGGTGAAC	ASV_108_Dino-Group-II_Dino-Group-II-Clade-6	13	104	149	61	10	95	16	251	47	17	142	42	374	122	3	44	6	47	4	20	0	82	93	60	0	220	4	26	0	231	21	57	2	5	3	16	14	64	7	58	0	40	3	15	12	2	2
ASV_109	GTACACACCGCCCGTCGCTGCTACCGATTGAGTGATCCGGTGAGTAATTCGGACCAGCTGTCGCCTGAGTTCGCTCAGCGTCAGCCGGAAAGTCTAGCAAGCCTTATCACTTAGAGGAAGCAGAAGTCGTAACAAGGTTTCCGTAGGTGAACCTG	ASV_109_Dino-Group-II_Dino-Group-II-Clade-6	35	76	48	60	78	955	910	322	17	49	140	14	166	85	3	12	3	12	5	32	13	30	26	64	8	135	8	82	0	180	21	28	2	15	0	6	1	8	4	4	1	18	6	14	0	0	2
ASV_110	GTACACACCGCCCGTCACACCATGGGAGTTGGTTTTACCTGAAGCTGGTTTGCTAACCGTAAGGAGGCAGCCAACCACGGTAGGATTAGCGACTGGGGTGAAGTCGTAACAAGGTAACCGTAGGTGAACCTGCAGAAGGATCATGCTGACTGACT	ASV_110__	12	128	48	60	170	404	140	336	64	144	474	376	225	92	0	120	0	74	0	70	0	124	0	160	0	134	0	80	0	74	0	107	0	41	0	40	53	48	0	38	0	64	0	58	427	0	321
ASV_111	GTACACACCGCCCGTCGCTCCTACCGATTGGATGATCCGGTGAACTGGTCGGACTGATGACTGATATCGCGGGTGCGGTACAAGCACAGAAAGTCTAGTAAGCCTTATCATCTAGAGGAAGGAGAAGTCGTAACAAGGTTTCCGTAGGTGAACCT	ASV_111_PutativeNucleomorph	0	41	22	59	40	71	28	25	0	1	12	2	18	2	0	0	0	0	0	0	0	0	0	0	0	2	2	0	0	0	0	0	0	0	0	0	0	0	0	0	0	0	0	0	0	0	0
ASV_112	GTACACACCGCCCGTCACACCATGGGAGTTGGTTCTACCTTAAGGCAAGGTTTAAAACCCTTGACCACGGTATAGTCAGCGACTGGGGTGAAGTCGTAACAAGGTAGCCGTAGGTGAACCTGCAGAAGGATCATGCTGACTGACTACCCATGACG	ASV_112__	0	0	0	58	0	0	0	0	0	0	0	0	0	0	0	0	0	0	0	0	0	0	0	0	0	0	0	0	0	0	0	0	0	0	0	0	0	0	0	0	0	0	0	0	0	0	0
ASV_113	GTACACACCGCCCGTCGCTCCTACCGATTGAGTGATCCGGTGAATAATTCGGACTGCAGCAGTGTTCAGTTCCTGAACGTTGCCGCGGAAAGTCTAGTGAACCTTATCACTTAGAGGAAGGAGAAGTCGTAACAAGGTTTCCGTAGGTGAACCTG	ASV_113_Dinophyceae_X_Dinophyceae_XX	0	47	3	57	17	105	34	40	0	10	286	24	101	67	5	0	4	54	7	51	12	78	193	61	23	0	0	96	0	0	0	0	2	48	6	0	0	0	1	0	0	37	0	0	0	0	3
ASV_114	GTACACACCGCCCGTCGCTCCTACCGATTGAGTGTTCCGGTGAATAATTCGGACTGCAGCAGCGTGGGGATCCCTCATGCTGCAGCGGAAAGTTTAGTGAACCTTAACACTTAGAGGAAGGAGAAGTCGTAACAAGGTTTCCGTAGGTGAACCTG	ASV_114_Gymnodiniales_Gymnodiniaceae	4	30	6	57	36	262	39	83	0	18	100	11	39	14	29	84	26	36	32	235	26	20	46	86	4	49	11	62	2	62	2	62	15	114	4	15	21	41	6	8	2	4	6	52	84	8	64
ASV_115	GTACACACCGCCCGTCGCTCCTACCGATTGAATGGTCCGGTGAGTTTTTTGGACTGTGGCAACGGTTTCGGTTCGCCGTACTGATGCCGCGGGAAGATACGCAAACCTTATCATTTAGAGGAAGGAGAAGTCGTAACAAGGTTTCCGTAGGTGAA	ASV_115_Prymnesiales_Chrysochromulinaceae	0	41	25	57	0	0	0	0	0	0	0	0	0	0	0	48	0	0	0	0	0	10	66	27	0	21	16	149	0	99	7	98	11	0	0	0	0	0	0	24	0	21	0	0	0	0	0
ASV_116	GTACACACCGCCCGTCGCTACTACCGATTGAATGGCTTAGTGAGCTCCATGGACTGTTATGTAGTGTTGGGCAACCTTCATTGCTTTACGGGAAGTGGATCAAACTTGATCATTTAGAGGAAGTAAAAGTCGTAACAAGGTTTCCGTAGGTGAAC	ASV_116_Filosa-Thecofilosea_X_Mataza-lineage	0	4	7	57	67	180	18	28	0	21	64	13	56	28	8	12	0	4	0	5	4	8	31	6	0	6	2	7	0	4	2	28	8	13	0	4	7	18	4	17	4	37	3	4	27	5	3
ASV_117	GTACACACCGCCCGTCGCTACTACCGATTGGATGGTCTGGTGAGTCTTCCGGACTGCGGCTCTAGTTCGGGCAACCGGACTTTGCTGCGGGAAGTTACGCAAACCCTATCATCTAGAGGAAGTAAAAGTCGTAACAAGGTTTCCGTAGGTGAACC	ASV_117_Dinophyceae_X_Dinophyceae_XX	0	1	7	56	7	0	1	0	0	2	0	0	0	0	0	0	0	0	0	0	0	0	0	0	0	0	0	0	0	0	0	0	0	0	0	0	0	0	0	0	0	0	0	0	0	0	0
ASV_118	GTACACACCGCCCGTCGCTCCTACCGATTGAATGATCCGGTGAGGCCCCCGGACTGAGGCGACGCAGCTGGTTCGCCAGAAGCGACGCTTTGGGAAGCTGTCCAAACCTTATTATTTAGAGGAAGGAGAAGTCGTAACAAGGTTTCCGTAGGTGA	ASV_118_Phaeocystales_Phaeocystaceae	0	18	17	56	47	50	51	39	7	55	167	25	54	39	17	26	7	39	25	194	36	35	57	52	4	42	19	80	0	40	5	127	17	59	2	25	52	52	3	28	3	29	14	77	159	11	72
ASV_119	GTACACACCGCCCGTCGCTCCTACCGATTGAGTGATCCGGTGAATAATTCGGACTGCAGCAGTGCTTGGTCCTCCGGGCTTTGCAGTGGAAAGTTTAGTGAACCTTATCACTTAGAGGAAGGAGAAGTCGTAACAAGGTTTCCGTAGGTGAACCT	ASV_119_Dinophyceae_X_Dinophyceae_XX	3	1	14	56	45	347	35	1	46	71	100	458	661	580	466	356	64	1152	71	15	9	620	15	55	22	281	92	628	26	0	40	281	70	741	0	397	903	109	23	0	0	36	0	299	0	0	0
ASV_120	GTACACACCGCCCGTCGCTCCTACCGATTGAACGATCCGGTGAATAATTCGGACGGTGCTTTTTGTCGGTCCGCCGACGATTAGTGCTGAAAGTTTAGTAAACCTTATCGTTTAGAGGAAGGAGAAGTCGTAACAAGGTTTCCGTAGGTGAACCT	ASV_120_Dino-Group-II_Dino-Group-II-Clade-8	0	3	18	56	164	217	34	57	3	435	355	21	26	15	23	662	32	9	0	386	253	41	45	66	2	49	2	251	0	80	7	256	11	226	4	26	78	58	7	127	18	148	25	258	118	7	21
ASV_121	GTACACACCGCCCGTCGCTACTACCGATTGGATGGTCTGGTGAGTCATTCGGACTGCGGCTCTGGCTCGGGCAACCGGGCCTTGCTGCGGGAAGTTTCGCAAACCCTATCATCTAGAGGAAGTAAAAGTCGTAACAAGGTTTCCGTAGGTGAACC	ASV_121_Telonemia_XX_Telonemia-Group-2	0	10	4	55	34	24	3	1	0	0	0	0	0	4	0	0	0	0	0	0	0	0	0	0	0	0	0	0	0	0	0	0	0	0	0	0	0	0	0	0	0	0	0	0	0	0	0
ASV_122	GTACACACCGCCCGTCGTTACTACCGATTGAATAATCCGGTGAAATCTTCGGACCGTAGGCTCATGCGAGGCAACTTGCTAAGCTTTCGGGAAGTTGAGTAAACCTTATTATTTAGAGGAAGTACAAGTCGTAACAAGGTTTCCGTAGGTGAACC	ASV_122_Chytridiomycotina_Chytridiomycetes	0	6	5	54	8	98	10	46	0	8	7	0	40	30	2	7	0	2	0	0	0	0	5	0	0	0	0	3	0	0	0	4	0	4	0	4	0	7	0	0	0	1	0	0	0	0	0
ASV_123	GTACACACCGCCCGTCGCTCCTACCGATTGAATGATCCGGTGAGGCCCCCGGACTGCGGCGCCGCAGCTGGTTCTCCAGCCGCGACGCCGCGGGAAGCTGTCCGAACCTTATCATTTAGAGGAAGGAGAAGTCGTAACAAGGTTTCCGTAGGTGA	ASV_123_Isochrysidales_Noelaerhabdaceae	18	6	13	53	24	32	71	44	31	56	52	3	9	9	5	27	7	2	3	77	17	42	15	5	0	13	0	8	0	0	0	0	1	82	3	38	89	89	7	20	3	37	2	48	59	7	113
ASV_124	GTACACACCGCCCGTCGCTCCTACCGATTGAATGGTTCGGTGAGTTATCTGGACTGCTGCGTTCTTTAAGTTCGTGGCGGGAAGTTTTGCTAACCATATCATTTAGAGGAAGGAGAAGTCGTAACAAGGTTTCCGTAGGTGAACCTGCAGAAGGA	ASV_124_Cyclotrichia_Cyclotrichia_X	16	8	0	53	63	600	149	47	0	0	7	0	3	0	149	2	5	38	22	32	29	34	29	12	4	0	10	82	5	7	8	65	27	228	0	94	165	20	7	2	0	0	0	2	2	0	0
ASV_125	GTACACACCGCCCGTCGTTTCTTCCGACTGATACTCATTGTGAGTTGCAAAGATCCTTTATTGGAGAATTGCTGCGAATGCTTTGTATTGGAGGAAGAAAAAGTCGTAACAAGGTTATCGTAGGTGAACCTGCAGAAGGATCATGCTGACTGACT	ASV_125_Gregarines_Cephaloidophoroidea	0	0	10	52	2	0	7	0	0	7	12	0	4	0	0	0	0	3	0	0	0	0	0	0	0	0	0	0	0	0	0	0	0	0	0	0	0	0	0	0	0	0	0	0	0	0	0
ASV_126	GTACACACCGCCCGTCGCTCCTACCGATTGAATGGTTCGGTGAATTGTCTGGACTGCTGCGTTCTTTATGGCCGTAAGTGGGAAGTTCTGTTAACCATATCATTTAGAGGAAGGAGAAGTCGTAACAAGGTTTCCGTAGGTGAACCTGCAGAAGG	ASV_126_Dino-Group-II_Dino-Group-II-Clade-16	2	1	3	52	73	35	12	0	0	0	1	0	0	0	18	2	6	12	1	9	5	0	1	32	4	0	0	0	0	0	0	0	11	29	0	9	16	0	0	1	1	3	0	5	2	0	16
ASV_127	GTACACACCGCCCGTCGCTACTACCGATTGAACGTTTTAGTGAGGTATTTGGACTGGGCCTTGGAAGAATTCGTTTTTCCATGTTGCTCGGGAAGACTCCCAAACTTGAGCGTTTAGAGGAAGTAAAAGTCGTAACAAGGTTTCCGTAGGTGAAC	ASV_127_Crustacea_Maxillopoda	11	2	0	51	20	593	0	0	0	0	0	0	0	0	0	0	0	0	0	0	0	0	0	0	0	0	0	0	0	0	0	0	0	0	0	0	0	0	0	0	0	0	0	0	0	0	0
ASV_128	GTACACACCGCCCGTCGCTCCTACCGATTGAGTGATCCGGTGAATAATTCGGACCAGGAATCGCATGAGTCCGCTCACGCAATTCTCGGAAAGTCTAGTGAGCCTTATCACTTAGAGGAAGGAGAAGTCGTAACAAGGTTTCCGTAGGTGAACCT	ASV_128_Dino-Group-II_Dino-Group-II-Clade-6	10	108	31	50	52	406	890	445	66	64	117	4	82	168	54	5	0	0	0	0	0	0	0	0	1	0	0	0	0	0	0	0	0	0	0	2	0	0	0	0	0	0	0	0	0	0	0
ASV_129	GTACACACCGCCCGTCGCTCCTACCGATTTCGAGTGGTCCGGTGAATCTTTCGGACTGCGCGCGGCTTCGTGCCGTGTCGCGGAAAGTCAGGTAAACCTTATCACTTAGAGGAAGGAGAAGTCGTAACAAGGTTTCCGTAGGTGAACCTGCAGAA	ASV_129_Strombidiida_Strombidiidae_B	111	120	13	49	302	4574	1189	58	116	101	524	153	197	201	240	286	156	374	60	575	74	256	60	248	24	252	41	76	18	154	47	1106	109	219	24	437	939	632	123	184	137	604	158	255	45	10	393
ASV_130	GTACACACCGCCCGTCGCTCCTACCGATTGAATGGTCCGGTGAGTTTTTTGGACTGTGGCAACGGTTGCGGTTCTCCGCACTGATGCCGCGGGAAGATACGCAAACCTTATCATTTAGAGGAAGGAGAAGTCGTAACAAGGTTTCCGTAGGTGAA	ASV_130_Prymnesiales_Chrysochromulinaceae	4	11	10	48	30	7	9	6	0	0	58	8	4	11	3	5	0	0	0	7	0	0	1	0	0	2	1	0	0	0	0	0	0	0	0	0	0	0	0	0	0	0	0	0	12	1	0
ASV_131	GTACACACCGCCCGTCGCTGCTACCGATTGGATGGTCCGGTGAGAACTCTGGATTGTGGCTACTGTGCCGGTCTCCGGTGCGTGGCCGCGAGAAGTTGATCGAACCTTATCATCTAGAGGAAGCAAAAGTCGTAACAAGGTTTCCGTAGGTGAAC	ASV_131_Dino-Group-II_Dino-Group-II_X	0	0	5	48	31	21	4	2	0	0	3	0	0	18	0	0	0	0	0	0	0	0	2	0	0	0	0	0	0	0	0	0	0	0	0	0	0	0	0	0	0	0	0	0	0	0	0
ASV_132	GTACACACCGCCCGTCGCTACTACCGATTGGATGGTCCGGTGAGAACTCTGGATTGCGGCTGTTGTGCTGGTCTCCAGTGCATCGCTGCGAGAAGTTGATCGAACCTTATCATCTAGAGGAAGTAAAAGTCGTAACAAGGTTTCCGTAGGTGAAC	ASV_132_Telonemia_XX_Telonemia-Group-1	0	0	5	48	21	8	6	0	0	15	29	10	67	526	34	46	22	5	18	195	11	0	87	18	0	5	2	32	0	2	2	25	0	5	2	0	9	4	3	0	2	5	0	4	3	0	0
ASV_133	GTACACACCGCCCGTCGCACCTACCGATTGAATGGTTCGGTGAGGTCTCAGGATCGTGGCTTAGCACCTTCATTGGAGCTCTGCCGTGAGAATTTGCCCAAACCTCATCATTTAGAGGAAGGTGAAGTCGTAACAAGGTTACCGTAGGTGAACCT	ASV_133_Dictyochophyceae_X_Dictyochales	0	30	20	47	46	54	10	43	8	76	550	47	55	83	18	30	6	6	5	136	34	15	67	223	2	87	25	164	0	14	3	66	1	56	4	21	34	41	2	44	6	34	5	108	46	4	23
ASV_134	GTACACACCGCCCGTCGCTCCTACCGATTGAATGGTCCGATGAATACCATGGATTGAGAGTCTGAATGGGTTCGCCTATTTCTGCTTCTCGAGAAGTGGAGTAAATCTTATCATTTAGAGGAAGGAGAAGTCGTAACAAGGTTTCCGTAGGTGAA	ASV_134_Paradinida_Paradinidae	0	117	2	47	7	5	4	3	2	7	5	6	0	0	0	4	0	0	0	0	0	0	0	0	0	0	0	0	0	0	0	0	0	0	0	0	0	0	0	0	0	0	0	0	0	0	0
ASV_135	GTACACACCGCCCGTCGCACCTACCGATTGAATGGTCCGGTGAAATTTTCGGACTGCGGCAATGTTCCCGGTTTCGGGAACGCTGCTGTGGGAAGTTGCTTAAACCTTACCATTTAGAGGAAGGTGAAGTCGTAACAAGGTTTCCGTAGGTGAAC	ASV_135_MAST-6_MAST-6_X	2	5	2	46	377	746	91	39	6	131	290	73	434	45	6	10	0	0	2	0	0	0	2	4	0	4	5	20	0	0	5	59	11	81	0	2	4	3	0	0	0	0	0	0	0	0	0
ASV_136	GTACACACCGCCCGTCGCTGCTACCGATTGGATGGTCCGGTGAGAACTCTGGATTGTGGTTGTTGTGCCGGTCTCCGGTGCTCGACTGCGAGAAGTTGATCGAACCTTATCATCTAGAGGAAGCAAAAGTCGTAACAAGGTTTCCGTAGGTGAAC	ASV_136_Dino-Group-II_Dino-Group-II_X	0	0	0	46	89	107	7	14	0	23	119	37	97	23	2	2	0	0	3	143	14	0	25	0	0	0	2	10	0	0	0	40	0	4	0	0	0	17	0	0	0	12	0	25	235	28	12
ASV_137	GTACACACCGCCCGTCGCACCTACCGATTGAATGGTCCGGTGAAGCCTCGGGATTGTGGCGAGTTCCCTTTATTGGGAGTTTGTTGCGAGAACTTGTCTAAACCTTATCATTTAGAGGAAGGTGAAGTCGTAACAAGGTTTCCGTAGGTGAACCT	ASV_137_Bacillariophyta_X_Raphid-pennate	0	4	14	45	85	207	14	29	16	15	79	24	51	94	57	8	6	116	10	20	6	44	4	30	3	201	15	13	0	5	5	107	24	79	0	7	15	6	3	0	0	0	0	0	0	0	0
ASV_138	GTACACACCGCCCGTCGCTCCTACCGATTGAATGCTCAGGTGAGTTATTCGGACCTCCTTCATGTTGGTTTCCAATTTTGAAGAGGGAAAGTCTCGCGAACCTTATCATTTAGAGGAAGGAGAAGTCGTAACAAGGTTTCCGTAGGTGAACCTGC	ASV_138_Dino-Group-I_Dino-Group-I-Clade-1	0	0	3	45	38	4	0	0	0	0	0	0	0	0	0	0	0	0	0	0	0	0	0	0	0	0	0	0	0	0	0	0	0	0	0	0	0	0	0	0	0	0	0	0	0	0	0
ASV_139	GTACACACCGCCCGTCGCTCCTACCGATTGAGTGATCCGGTGAATAATTCGGACTGCAGCAGTGTTCGGTTCCTGAACGTTGCAGCGGAAAGTTTAGTGAACCTTATCACTTAGAGGAAGGAGAAGTCGTAACAAGGTTTCCGTAGGTGAACCTG	ASV_139_Dinophyceae_X_Dinophyceae_XX	20	37	3	44	0	820	62	83	240	359	441	2	0	0	227	830	75	367	132	70	22	0	0	0	4	0	0	0	0	0	0	0	0	0	0	0	0	0	20	0	0	0	0	0	0	0	0
ASV_140	GTACACACCGCCCGTCGCTCCTACCGATTGAATGATCCGGTGAGTTTTTTGGACCCTAGCAACGGCTTTGGTTCGCCAAACTGATGCTGGGGGAAGATACGCAAACCTTATCATTTAGAGGAAGGAGAAGTCGTAACAAGGTTTCCGTAGGTGAA	ASV_140_Prymnesiales_Chrysochromulinaceae	0	2	1	44	87	81	31	30	0	12	38	7	0	9	8	0	0	3	0	0	0	0	0	0	0	0	0	0	0	0	0	0	0	0	0	0	1	3	1	0	0	0	0	0	0	0	0
ASV_141	GTACACACCGCCCGTCGCTACTACCGATTTCGAGTGGTCAGGTGAATCTTTTGGACTGTGAACTTCCTTGAGTTGTTCGCGGAAAGTCAGGTAAATCTTATCACTTAGAGGAAGTAAAAGTCGTAACAAGGTTTCCGTAGGTGAACCTGCAGAAG	ASV_141_Strombidiida_G_Strombidiida_G_X	1	105	43	43	54	180	365	21	58	27	98	142	346	236	34	82	12	35	18	223	0	86	6	83	15	173	3	481	49	95	22	33	2	0	2	0	0	1	3	0	2	92	0	38	0	0	3
ASV_142	GTACACACCGCCCGTCGCTCCTACCGATTTCGAGTGGTCCGGTGAATCTTTCGGACTGCGCGCGGCTTCGTGCCGTGTCGCGGAAAGTCAGGTAAATCTTATCACTTAGAGGAAGGAGAAGTCGTAACAAGGTTTCCGTAGGTGAACCTGCAGAA	ASV_142_Strombidiida_Strombidiidae_B	0	0	5	43	10	0	0	0	3	33	0	18	106	0	45	0	0	0	0	0	0	0	0	0	0	0	0	0	0	0	0	0	0	0	0	0	0	0	0	0	0	0	0	0	0	0	0
ASV_143	GTACACACCGCCCGTCGCTCCTACCGATTGAGCAATCCGGTGAATATTTCGGACCGAGACCTGTCGGGGCAACTCGTTCAGGATTTGGAAAGTCAAGTTAACCTTATTGCTTAGAGGAAGGAGAAGTCGTAACAAGGTTTCCGTAGGTGAACCTG	ASV_143_Dino-Group-II_Dino-Group-II-Clade-1	0	39	18	42	161	398	283	90	3	5	19	5	11	15	0	0	0	0	0	2	0	6	0	9	2	5	0	8	0	2	0	5	2	7	0	0	3	0	0	0	0	0	0	0	0	0	0
ASV_144	GTACACACCGCCCGTCGCTACTACCGATTGGATGGTCTGGTGAGTCTTCCGGACTGCGACTATGTTTCGGGCAACCGGGACTTGTTGCGGGAAGTTACGCAAACCCTATCATCTAGAGGAAGTAAAAGTCGTAACAAGGTTTCCGTAGGTGAACC	ASV_144_Telonemia_XX_Telonemia-Group-2	0	0	5	42	59	41	9	16	0	184	241	10	9	10	17	4	2	0	0	0	0	0	2	3	0	0	0	2	0	0	0	4	0	0	0	0	0	0	0	0	0	0	0	0	0	0	0
ASV_145	GTACACACCGCCCGTCGCTCCTACCGATTGAGTGATCCGGTGAATAATTCGGACTGATGCAGTGCTCAGCTTCTGAACTTTGCATTGGAAAGTTTAGTGAACCTTATCACTTAGAGGAAGGAGAAGTCGTAACAAGGTTTCCGTAGGTGAACCTG	ASV_145_Suessiales_Suessiaceae	1	32	8	41	142	2625	568	106	35	399	312	274	504	62	490	524	11	238	462	667	303	1753	302	501	50	117	161	960	30	125	134	1223	387	3504	80	1362	3014	837	136	156	28	305	49	541	591	51	2042
ASV_146	GTACACACCGCCCGTCGCTCCTACCGATTGAATGGTCCGGTGAATTCTTCGGATTGTGCGCAGCAATGGTTCGCCTGCGCTGTGCGCGAGAAGTTGAATAAACCTTATCATTTAGAGGAAGGAGAAGTCGTAACAAGGTTTCCGTAGGTGAACCT	ASV_146_Katablepharidales_Katablepharidales_X	6	26	11	41	42	136	37	123	7	28	123	81	63	37	44	19	11	42	4	141	23	99	29	94	6	56	5	55	0	45	10	57	5	65	13	76	173	72	8	71	11	109	6	131	48	5	106
ASV_147	GTACACACCGCCCGTCGCTCCTACCGATTGGATGATCCGGTGAATAATTCGGACTGCGGACTTGCTCGGTTTCCGAGCTCGTCTGCGGGAAGTTTAGTGAACCTTATCATCTAGAGGAAGGAGAAGTCGTAACAAGGTTTCCGTAGGTGAACCTG	ASV_147_Dino-Group-III_Dino-Group-III_X	5	36	24	40	18	87	30	26	0	8	52	2	21	4	2	10	4	4	0	4	0	0	0	24	0	11	0	12	0	23	0	10	2	0	0	4	8	11	0	11	0	0	0	12	0	0	4
ASV_148	GTACACACCGCCCGTCACACCATGAGAGTTGGTTTTATCTTAAGTCAGTGCGCTAACCTTCGGGAGGCAGCTGCCCACGGTACGGCCAGCGATTGGGGTGAAGTCGTAACAAGGTAGCCGTAGGTGAACCTGCAGAAGGATCATGCTGACTGACT	ASV_148__	17	64	30	40	149	238	76	123	34	106	285	245	66	26	0	72	0	69	0	87	0	109	0	156	0	134	0	76	0	87	0	106	0	57	0	67	87	84	0	66	0	48	0	49	614	0	314
ASV_149	GTACACACCGCCCGTCGCTCCTACCGATTGAATGGTCCGGTGAAATGTTCGGACTGTTGCGTGGCGAACGGTTCGCCGTCTGCTTCGCGATGGGAAGTTCATTAAACCTTATCATTTAGAGGAAGGAGAAGTCGTAACAAGGTTTCCGTAGGTGA	ASV_149_Pyramimonadales_X_Pyramimonadales_XX	0	2	7	38	117	252	117	386	0	168	852	86	359	298	55	44	24	29	22	56	12	30	8	30	5	3	4	21	0	0	0	49	7	178	5	42	91	58	7	45	0	101	9	53	116	12	128
ASV_150	GTACACACCGCCCGTCGCTACTACCGATTGAATGGCTTAGTGAGCCCTCTGGACTGTTGTAATTCGTTGGCAACTTCGAGTCACATACGGGAAGGAGGTCAAACTTGATCATTTAGAGGAAGTAAAAGTCGTAACAAGGTTTCCGTAGGTGAACC	ASV_150_Cryomonadida_Cryothecomonas-lineage	11	33	4	37	871	948	99	215	16	102	563	127	119	91	71	394	9	71	35	149	8	9	6	11	0	9	8	35	4	17	6	52	9	40	8	7	13	46	5	7	0	29	0	25	90	9	8
ASV_151	GTACACACCGCCCGTCGTTTCTTCCGACTGATACTCATTGTGAATTACGAGGAGGCGCAAGCCAAATCGTTGTAAATGCTGGGTATTGGAGGAAGAAAAAGTCGTAACAAGGTTATCGTAGGTGAACCTGCAGAAGGATCATGCTGACTGACTAC	ASV_151_Gregarines_Cephaloidophoroidea	0	0	0	37	0	0	0	0	0	0	0	0	0	0	0	0	0	0	0	0	0	0	0	0	0	0	0	0	0	0	0	0	0	0	0	1	0	0	0	0	0	0	0	0	0	0	0
ASV_152	GTACACACCGCCCGTCGCTCCTACCGATTGAATGATCCGGTGAGGCCCCCGGACTGCGACAACTTAGACGGTTCGCCGTCCGAGATGCTGCGGGAAGCTGTCCAAACCTTATCATTTAGAGGAAGGAGAAGTCGTAACAAGGTTTCCGTAGGTGA	ASV_152_Prymnesiophyceae_Clade_D_Prymnesiophyceae_Clade_D_X	0	52	19	37	16	24	11	56	0	3	59	4	9	5	2	0	0	0	0	0	0	2	3	6	0	2	0	0	0	10	0	7	0	0	0	2	3	11	2	7	2	0	0	1	0	0	0
ASV_153	GTACACACCGCCCGTCGCTCCTACCGATTGAATGTTCCGGTGAATACTTCGGACTGCGAGGTTTGCAGTTTCTGCGCTCCTTGCGGAAAGTTGAATAAACCTTAACATTTAGAGGAAGGAGAAGTCGTAACAAGGTTTCCGTAGGTGAACCTGCA	ASV_153_Dino-Group-I_Dino-Group-I-Clade-4	5	39	34	36	55	75	117	32	18	7	2	14	9	2	0	1	0	0	0	1	0	0	0	0	0	0	0	0	0	7	0	0	0	0	0	0	0	0	0	0	0	0	0	0	0	0	0
ASV_154	GTACACACCGCCCGTCGCACCTACCGATTGAATGGTCCGGTGAAATCTTCGGAGTGCTGCGGTCACTCGGCAACGAGCCTGCAGCGCAAAGTTGATTAAACCTTACCATTTAGAGGAAGGTGAAGTCGTAACAAGGTTTCCGTAGGTGAACCTGC	ASV_154_Labyrinthulales_Labyrinthulaceae	0	15	17	36	7	15	12	11	0	3	23	7	7	3	2	0	0	0	0	0	0	0	0	0	0	0	0	0	0	0	0	0	0	0	0	0	0	0	0	0	0	0	0	0	0	0	0
ASV_155	GTACACACCGCCCGTCGCTACTACCGATTGAGTAACAGGGTGAAATCTTCGGACCGTGGCATGCTACTGGCCTAGCCAGTTATTGTCCGTGGGAGGTCGCTTAAATCCTGTTACTTAGAGGAAGTAAAAGTCGTAACAAGGTTTCCGTAGGTGAA	ASV_155_Picozoa_XX_Picozoa_XXX	0	9	15	36	11	37	8	19	0	0	6	0	2	14	0	0	0	0	0	0	0	0	0	0	0	0	0	0	0	0	0	0	0	0	0	0	0	3	0	0	0	0	0	0	0	0	0
ASV_156	GTACACACCGCCCGTCGCACCTACCGATTGAATGGTCCGGTGAAATTTTCGGACTGCGGCAATGTTCCCCGGTTTCGGGGACGCTGCTGTGGGAAGTTGCTTAAACCTTACCATTTAGAGGAAGGTGAAGTCGTAACAAGGTTTCCGTAGGTGAA	ASV_156_MAST-6_MAST-6_X	0	0	8	36	51	473	20	79	7	16	7	6	57	10	61	39	4	0	0	0	0	0	0	0	0	0	0	3	0	0	0	0	0	0	0	0	0	0	0	0	0	0	0	0	0	0	0
ASV_157	GTACACACCGCCCGTCGCTCCTACCGATTTCGAGTGGTCCGGTGAATCTTTTGGACTGCGCGCGGCCTCGTGCCGTGCGCGGAAAGTCAGGTAAACCTTATCACTTAGAGGAAGGAGAAGTCGTAACAAGGTTTCCGTAGGTGAACCTGCAGAAG	ASV_157_Strombidiida_Strombidiidae_B	0	11	4	35	32	57	4	3	15	4	2	0	29	7	0	0	0	0	0	0	0	0	0	0	0	0	0	0	0	0	0	1	0	0	0	0	0	0	0	0	0	0	0	0	0	0	0
ASV_158	GTACACACCGCCCGTCGCTCCTACCGATTGAGTGATCCGGTGAATAATTCGGACTGCGAAGGGCCCGGTTTCCGAGTCCTTTGTAGGAAGTTTAGTGAACCTTATCACTTAGAGGAAGGAGAAGTCGTAACAAGGTTTCCGTAGGTGAACCTGCA	ASV_158_Dinophyceae_X_Dinophyceae_XX	34	133	21	35	96	1751	384	233	9	7	42	14	120	10	0	7	0	10	0	7	2	2	2	6	0	0	0	0	0	1	0	11	3	6	0	24	2	0	0	0	0	16	6	46	11	0	65
ASV_159	GTACACACCGCCCGTCGCTCCTACCGATTGAATGTGCCAGTGAAAAGTTCGGATTGGAGATAGGAGACGGCAACGTATCCTATTTCCGAGAAAATCTTTAAACTTTCCCATTTAGAGGAAGGAGAAGTCGTAACAAGGTTTCCGTAGGTGAACCT	ASV_159_Prasino-Clade-VII_X_Prasino-Clade-VII-A	3	17	8	34	30	18	24	23	4	0	5	0	0	3	0	0	0	0	0	0	0	0	0	0	0	0	0	0	0	0	0	0	0	0	0	0	0	0	0	0	0	1	0	0	7	0	0
ASV_160	GTACACACCGCCCGTCGCTCCTACCGATTGAATGGTCCGGTGAAATCTTCGGATTGCTGGATAGGACTTCGCAAGTTGACCTATCTGCGAGAAGTTGCTTGAACCTTATCATTTAGAGGAAGGAGAAGTCGTAACAAGGTTTCCGTAGGTGAACC	ASV_160_Cryptophyceae_X_Cryptomonadales	0	52	33	34	0	0	21	44	0	60	40	12	130	19	76	72	35	405	142	114	22	1	21	0	0	0	4	0	0	0	0	16	4	0	0	28	41	19	1	10	1	0	0	0	0	0	0
ASV_161	GTACACACCGCCCGTCGCACCTACCGATTGAATGGTCCGGTGAAATTTCGGGACTGATCTTTGGTGGTTTATTCTGCCTTTGATTGGGAACTTACTTAAACCTTATCATTTAGAGGAAGGTGAAGTCGTAACAAGGTTTCCGTAGGTGAACCTGC	ASV_161_Bacillariophyta_X_Polar-centric-Mediophyceae	0	79	12	34	21	73	29	60	16	0	44	16	75	59	0	10	2	19	2	6	0	15	17	3	0	5	0	14	0	8	2	12	0	5	0	2	0	0	0	2	0	5	0	2	4	0	0
ASV_162	GTACACACCGCCCGTCGCTCCTACCGATTGAATGCTCAGGTGAGCCTTTCGGACCTCCATCGTGTCGGTTTCGATTTCGATGGAGGGAAGTCATGCGAACCTTATCATTTAGAGGAAGGAGAAGTCGTAACAAGGTTTCCGTAGGTGAACCTGCA	ASV_162_Dino-Group-I_Dino-Group-I-Clade-1	2	11	10	34	52	90	35	37	0	2	12	0	0	4	3	0	0	0	0	2	0	0	0	3	0	0	0	4	0	0	0	0	0	0	0	3	10	11	2	6	0	14	0	6	25	1	0
ASV_163	GTACACACCGCCCGTCGCTCCTACCGATTGAATGCTCAGGTGAGCTATTCGGACCGACATCATGCTGGTTCCCAGTTTTGATATTGGAAAGTCTCGCGAACCTTATCATTTAGAGGAAGGAGAAGTCGTAACAAGGTTTCCGTAGGTGAACCTGC	ASV_163_Dino-Group-I_Dino-Group-I-Clade-1	0	12	3	34	55	155	111	51	0	57	152	58	46	25	11	18	0	4	2	6	0	9	16	27	0	5	2	61	0	0	3	15	5	16	2	20	58	34	0	70	15	29	3	30	253	24	96
ASV_164	GTACACACCGCCCGTCGCTCCTACCGATTTCGAGTGGTCCGGTGAGCCTTTCGGACTGTGACGGTGCTCGACACCGACGCGGAAAGTCAGGCAAATCTTACTACTTAGAGGAAGGAGAAGTCGTAACAAGGTTTCCGTAGGTGAACCTGCAGAAG	ASV_164_Strombidiida_Strombidiidae_K	17	0	0	34	9	191	183	0	15	23	121	115	161	24	120	220	336	79	28	177	4	19	11	682	108	221	5	643	4	5	4	48	7	62	0	22	22	21	2	6	0	0	0	43	0	0	0
ASV_165	GTACACACCGCCCGTCGCTCCTACCGATTGAATGCTCAGGTGAGCCATTCGGACTTTCATCATGTCGGTTTCCGATTTTGATGAAGGAAAGTCTTGCGAACCTTATCATTTAGAGGAAGGAGAAGTCGTAACAAGGTTTCCGTAGGTGAACCTGC	ASV_165_Dino-Group-I_Dino-Group-I-Clade-1	0	38	30	33	17	12	0	0	0	85	40	29	5	6	0	1	0	0	0	4	0	0	0	0	0	0	0	0	0	0	0	0	0	0	0	0	2	0	0	0	0	0	0	0	0	0	0
ASV_166	GTACACACCGCCCGTCGCTCCTACCGATTGAGTGATCCGGTGAATAACTCGGACTGATGCATTTTTCAGCTTCTGGAAGTTGCATCGGAAAGTTTAGTGAACCTTATCACTTAGAGGAAGGAGAAGTCGTAACAAGGTTTCCGTAGGTGAACCTG	ASV_166_Suessiales_Suessiales_X	14	22	0	33	3	90	15	7	10	7	2	3	0	1	1	0	0	0	1	3	0	0	5	11	1	5	0	0	0	43	5	7	0	0	0	4	0	0	0	13	8	8	0	0	0	0	17
ASV_167	GTACACACCGCCCGTCATACCATGGAAGTGGATTGCACCAGAAGTAGATAGTCTAACCTTCGGGAGGGCGTTTACCACGGTGTGCTTCATGACTGGGGTAAAGTCGTAACAAGGTAGCCGTAGGTGAACCTGCAGAAGGATCATGCTGACTGACT	ASV_167__	19	33	13	33	106	237	53	103	30	81	129	136	58	17	0	21	0	30	0	23	0	37	0	41	0	28	0	17	0	24	0	23	0	17	0	10	18	19	0	29	0	16	0	5	30	0	16
ASV_168	GTACACACCGCCCGTCGCTCCTACCGATTGAGTGATCCGGTGAATAATTCGGACTGCAGCAATGTTTGGATCCCAAGCGTTGCAGCGGAAAGTTTAGTGAACCTTATCACTTAGAGGAAGGAGAAGTCGTAACAAGGTTTCCGTAGGTGAACCTG	ASV_168_Gymnodiniales_Gymnodiniaceae	0	0	5	32	66	419	43	138	6	15	139	0	0	0	0	38	30	50	46	57	6	0	0	0	0	0	0	0	0	0	0	0	0	0	0	0	0	0	0	0	0	0	0	0	0	0	0
ASV_169	GTACACACCGCCCGTCGCACCTACCGATTGAATGGTCCGGTGAAGCCTCGGGATTGTGGCCAGTTCACTTTATTGGGAATTGGCTGTGAGAACTTGTCTAAACCTTATCATTTAGAGGAAGGTGAAGTCGTAACAAGGTTTCCGTAGGTGAACCT	ASV_169_Bacillariophyta_X_Raphid-pennate	8	11	15	32	52	281	70	66	30	9	23	1	7	7	2	2	0	2	0	0	0	0	0	0	0	0	0	0	0	7	0	0	0	0	0	0	0	0	0	0	0	0	0	0	0	0	0
ASV_170	GTACACACCGCCCGTCGCACCTACCGATTGAATGGTCCGGTGAAATCTTCGGATCTGAGAGATGTTGGATTCATTTCTGACGTCTTTTAGAAAAGTTGCTTAAACCTTATCATTTAGAGGAAGGTGAAGTCGTAACAAGGTTTCCGTAGGTGAAC	ASV_170_MAST-4_MAST-4B	0	0	25	31	22	175	15	178	14	10	37	19	56	48	8	16	2	16	4	22	2	67	27	0	0	10	0	5	0	43	4	20	4	4	2	4	4	29	3	18	4	57	4	43	34	0	0
ASV_171	GTACACACCGCCCGTCGCTCCTACCGATTGAATGGTCCGGTGAAATCTTCGGATCGTGAGACGGAAAGTTTCGGCTTACCGTTTTGTGAAAAGTTGATTAAACCTTATCATTTAGAGGAAGGAGAAGTCGTAACAAGGTTTCCGTAGGTGAACCT	ASV_171_Katablepharidales_Katablepharidales_X	0	41	14	31	51	136	182	208	4	120	409	131	144	18	31	15	20	75	17	359	41	123	86	248	15	153	38	360	5	264	47	336	46	272	20	141	329	60	12	109	14	60	4	136	40	5	58
ASV_172	GTACACACCGCCCGTCACACCATGGGAATTGGCTTTACCCGAAGGTAGTGTGCTAACCGCAAGGAGGCAGCTAACCACGGTAAGGTCAGTAACTGGGGTGAAGTCGTAACAAGGTAGCCGTAGGTGAACCTGCAGAAGGATCATGCTGACTGACT	ASV_172__	21	111	43	30	109	235	61	117	17	32	94	50	44	15	0	13	0	20	0	20	0	28	0	34	0	30	0	9	0	8	0	9	0	12	0	12	10	15	0	3	0	2	0	8	8	0	3
ASV_173	GTACACACCGCCCGTCGCTCCTACCGATTGAGTGATCCGGTGAATAATTCGGACCGCGGCAATGCTTGGATCCCAGGCGTTGCCATGGAAAGTTTAGTGAACCTTATCACTTAGAGGAAGGAGAAGTCGTAACAAGGTTTCCGTAGGTGAACCTG	ASV_173_Dinophyceae_X_Dinophyceae_XX	0	1	8	30	19	465	30	0	0	9	21	5	39	0	49	21	2	4	4	0	0	6	0	41	13	32	3	78	5	0	0	1	4	36	0	8	13	3	3	10	0	0	0	7	0	0	0
ASV_174	GTACACACCGCCCGTCGTTTCTTCCGACTGGTACTCATTGTGAATTGCGAGGAGGTTCTTTTACCAAATCGTTGTGAATGCTGGGTATTGGAGGAAGAAAAAGTCGTAACAAGGTTATCGTAGGTGAACCTGCAGAAGGATCATGCTGACTGACT	ASV_174_Gregarines_Cephaloidophoroidea	67	102	54	30	109	303	88	15	14	80	64	68	12	4	0	79	0	59	0	148	0	86	0	230	0	491	0	147	0	135	0	171	0	75	0	19	50	93	0	721	0	46	0	158	291	0	134
ASV_175	GTACACACCGCCCGTCGCTACTACCGATTGAATGGCTTAGTGAGCTTGCTGGAGTGATGCACTTGTCGGGCAACCGATAGGAGCGTTTGTGAAAGCAATCAAACTTGATCATTTAGAGGAAGTAAAAGTCGTAACAAGGTTTCCGTAGGTGAACC	ASV_175_Pezizomycotina_New-Pezizomycotina-family	3	6	4	30	1	0	1	9	0	0	0	0	0	0	0	0	0	0	3	20	0	0	0	0	0	0	0	0	0	0	0	0	0	0	0	0	0	0	0	0	0	0	0	0	0	0	0
ASV_176	GTACACACCGCCCGTCGCACCTACCGATTGAATGGTCCGGTGAAGACTCGGGACTGTGGCCTGGCTCCTTCATTGGGGCTTGGCCGCGGGAACTTGTCTGAACCTTATCATTTAGAGGAAGGTGAAGTCGTAACAAGGTTTCCGTAGGTGAACCT	ASV_176_Bacillariophyta_X_Polar-centric-Mediophyceae	4	8	18	30	0	0	0	0	0	0	0	0	0	0	0	0	0	0	0	0	0	0	0	0	1	0	0	0	0	0	0	0	0	0	0	0	0	0	0	0	0	0	0	4	0	0	0
ASV_177	GTACACACCGCCCGTCACGTCATGGGAATTGGTTCTACCTTAAGCCGGTGCGCTAACCGCAAGGAGGCAACCGTCCACGGTAGGGTCAGTGACTGGGACGAAGTCGTAACAAGGTATCCGTAGGTGAACCTGCAGAAGGATCATGCTGACTGACT	ASV_177__	20	81	39	30	83	149	46	99	14	28	39	20	5	10	0	4	0	5	0	2	0	1	0	0	0	2	0	0	0	0	0	0	0	0	0	0	0	3	0	0	0	0	0	0	0	0	0
ASV_178	GTACACACCGCCCGTCGCTCCTACCGATTGAATGGTCCGGTGAAATGTTCGGATCGCGGCAAGTCGGACGGGTAACCGTCAGGTTCGCTGCGAGAAGTTCATTAAACCTTATCATTTAGAGGAAGGAGAAGTCGTAACAAGGTTTCCGTAGGTGA	ASV_178_Pyramimonadales_X_Pyramimonadales_XX	0	1	0	29	44	55	7	16	3	111	606	68	183	243	27	60	12	126	52	80	15	38	69	54	5	22	53	342	5	38	18	308	51	229	7	84	134	96	12	16	0	205	21	84	414	37	89
ASV_179	GTACACACCGCCCGTCGCTCCTACCGATTGAGTGATCCGGTGAATAATTCGGACTGCAGTCGTGTTCAGTTCCTGAACGTGGCAGCGGAAAGTCTAGTGAACCTTATCGCTTAGAGGAAGGAGAAGTCGTAACAAGGTTTCCGTAGGTGAACCTG	ASV_179_Dinophyceae_X_Dinophyceae_XX	31	540	54	29	0	0	8	0	127	75	149	22	222	20	0	9	13	291	86	386	69	924	158	20	5	274	558	321	26	246	509	973	102	169	5	30	0	0	8	0	51	843	288	268	308	41	190
ASV_180	GTACACACCGCCCGTCGCTCCTACCGATTGAGTGATCCGGTGAATAATTCGGACCGCAGCATTGTTCAGCTTCTGAACGTTGCAGTGGAAAGTTTAGTGAACCTTATCACTTAGAGGAAGGAGAAGTCGTAACAAGGTTTCCGTAGGTGAACCTG	ASV_180_Peridiniales_Thoracosphaeraceae	0	0	2	29	14	0	0	8	0	0	0	0	0	0	0	0	0	0	6	69	14	0	0	0	0	0	0	52	0	0	4	120	9	0	3	0	0	0	1	0	0	0	0	0	1	5	0
ASV_181	GTACACACCGCCCGTCGCACCTACCGATTGAACCATACGGTGAGGTCCTCGGATTTTTTTAGCCGACCTTCATTGGGAGGCTGAAAGGAGAAGTTGCCCAAACCTCGTGGTTTAGAGGAAGGTGAAGTCGTAACAAGGTTTCCGTAGGTGAACCT	ASV_181_Pelagophyceae_X_Pelagophyceae_XX	0	23	8	29	32	25	10	4	0	9	32	2	4	7	2	4	0	0	0	4	2	3	2	29	0	10	0	14	0	23	0	9	0	4	0	5	6	5	0	10	2	8	0	9	2	0	0
ASV_182	GTACACACCGCCCGTCGCTCCTACCGATTGAGTGATCCGGTGAGTTATTTGGACTGAGTTACTTGGGGCAACCCTTGTAACTTAGAAAATCTCGCAAACCTTATCACTTAGAGGAAGGAGAAGTCGTAACAAGGTTTCCGTAGGTGAACCTGCAG	ASV_182_Dino-Group-II_Dino-Group-II-Clade-44	0	0	4	29	196	437	72	65	0	11	84	15	35	23	36	36	6	20	9	108	32	105	51	210	8	99	11	228	2	12	2	66	5	49	0	14	28	10	4	6	0	17	0	23	45	2	56
ASV_183	GTACACACCGCCCGTCGCTCCTACCGATTGAGTGATCCGGTGAATAATTCGGACTGCGGCAGTTCTCGGTTTCCGAGGGCGGCTGCGGGAAGTTTAGTGAACCTTATCACTTAGAGGAAGGAGAAGTCGTAACAAGGTTTCCGTAGGTGAACCTG	ASV_183_Dinophyceae_X_Dinophyceae_XX	0	4	2	28	55	32	4	2	2	11	27	3	1	1	0	0	0	0	3	8	4	4	5	8	0	0	0	8	0	0	0	8	3	21	0	0	3	0	0	0	0	15	2	27	35	6	11
ASV_184	GTACACACCGCCCGTCGCTCCTACCGATTGAGTGATCCGGTGAATAATTCGGACTTCGGAATCGCCAGTTTCTGGTGGTCTCTGGAGGAAGTTTAGTGAACCTTATCACTTAGAGGAAGGAGAAGTCGTAACAAGGTTTCCGTAGGTGAACCTGC	ASV_184_Dino-Group-I_Dino-Group-I-Clade-5	2	56	16	28	8	6	3	0	0	0	4	0	0	0	0	0	0	0	0	0	0	0	0	0	0	0	0	2	0	0	0	0	0	0	0	0	0	23	8	0	0	0	0	0	0	0	0
ASV_185	GTACACACCGCCCGTCGCTCCTACCGATTGGATGATCCGGTGAGCTATTCGGACTTTCGCCTTATCGATTTTCGATTTGGTGAGGGAAAGTTTCGCGAACCTTATCATCTAGAGGAAGGAGAAGTCGTAACAAGGTTTCCGTAGGTGAACCTGCA	ASV_185_Dino-Group-I_Dino-Group-I-Clade-1	0	3	6	28	171	51	8	4	0	0	0	0	0	0	0	0	0	0	0	0	0	0	0	0	0	0	0	0	0	0	0	0	0	0	0	0	0	1	0	0	0	0	0	0	0	0	0
ASV_186	GTACACACCGCCCGTCACACCATGGGAGTTGGTTCTACCCGACGGCCGTGCGCTAACCTTTTGGAGGCAGCGGACCACGGTAGGATCAGCGACTGGGGTGAAGTCGTAACAAGGTAGCCGTAGGTGAACCTGCAGAAGGATCATGCTGACTGACT	ASV_186__	68	48	34	27	112	151	49	139	44	138	295	368	60	16	0	110	0	74	0	87	0	224	0	154	0	179	0	59	0	75	0	102	0	58	0	48	78	89	0	49	0	73	0	96	1056	0	1101
ASV_187	GTACACACCGCCCGTCGCTACTACCGATTGAATAATCCGGTGAAATCTCGGGACCGCGAGCTCAAACGGGGCAACCTGTTAAGTTCGTGGGAACTTGAGTAAACCTTATTATTTAGAGGAAGTAAAAGTCGTAACAAGGTTTCCGTAGGTGAACC	ASV_187_Chytridiomycotina_Chytridiomycetes	0	0	4	27	0	18	2	4	0	2	0	0	0	10	0	0	0	0	0	0	0	0	0	0	0	0	0	0	0	0	0	0	0	0	0	0	0	0	0	0	0	0	0	0	0	0	0
ASV_188	GTACACACCGCCCGTCGCTACTACCGATTGAACGGTTTGATGAGTTCCGAGGATAGATTGCTTGGGGGGCTTGCTCCCCTTGTGATTTAGAGCAGGTGCAAATCTGATCGTTTAGAGGAAGTAAAAGTCGTAACAAGGTTTCCGTAGGTGAACCT	ASV_188__	0	3	4	27	13	37	0	0	4	21	9	5	87	28	12	7	2	0	0	0	0	0	0	4	0	17	15	18	0	0	0	5	0	5	0	0	2	0	0	26	11	0	0	0	0	0	0
ASV_189	GTACACACCGCCCGTCGCACCTACCGATTGGATGGTCCGGTGAAGCCTCGGGATTGTGGTTGTGCTGCTTTATTGTGGTGCGACCGCGAGAACTTGTCTAAACCTTATCATCTAGAGGAAGGTGAAGTCGTAACAAGGTTTCCGTAGGTGAACCT	ASV_189_Bacillariophyta_X_Polar-centric-Mediophyceae	2	9	3	26	55	132	4	7	3	7	55	21	19	12	4	10	0	17	2	12	4	29	3	7	2	16	0	7	2	5	0	45	10	46	0	11	44	81	12	8	0	48	0	14	46	7	81
ASV_190	GTACACACCGCCCGTCGCTACTACCGATTGAATCGTTTAGTGAGCTTGAGGGATCGATCTGCACCGGAGGGTTTTCCCGAACGTGCGTGAATGAGAGCTCAAACAAACTTGACGATTTAGAGGAAGTAAAAGTCGTAACAAGGTTTCCGTAGGTG	ASV_190_Filosa-Chlorarachnea_X_NPK2-lineage	0	24	12	26	27	47	47	16	2	10	32	0	9	5	9	2	0	0	0	18	6	3	16	27	0	15	2	16	0	22	0	20	2	8	3	4	6	9	0	38	7	16	0	15	31	0	11
ASV_191	GTACACACCGCCCGTCGCACCTACCGATTGAATGGTCCGGTGAACTGTCAGGATCGAAGGAGAAGTTTAACGACGACTCTATCGAGAATTTCCGTAAACCTTACCATTTAGAGGAAGGTGAAGTCGTAACAAGGTTTCCGTAGGTGAACCTGCAG	ASV_191_Dino-Group-II_Dino-Group-II_X	0	16	16	26	23	37	32	26	7	7	0	9	5	2	0	0	0	2	0	0	0	0	0	0	0	0	0	0	0	0	0	0	0	0	0	0	0	0	0	0	0	0	0	0	0	0	0
ASV_192	GTACACACCGCCCGTCGCACCTACCGATTGAATGGTCCGGTGAAGCCTCGGGATTGTGGTCAGGTTGCTTTATTGGAATCTGACTATGAGAACCTGTCTAAACCTTATCATTTAGAGGAAGGTGAAGTCGTAACAAGGTTTCCGTAGGTGAACCT	ASV_192_Bacillariophyta_X_Radial-centric-basal-Coscinodiscophyceae	2338	8	4	26	120	255	231	38	4	51	23	3	2	2	0	314	14	0	7	223	85	19	0	20	0	4	0	17	0	3	0	6	0	10	2	29	81	120	20	24	4	271	11	469	5909	751	2043
ASV_193	GTACACACCGCCCGTCGCTCCTACCGATTGAATGATCCGGTGAGGCCCCCGGACTGTGGCAACGGCTTTGGTTCGCCAAACTGATGCTGTGGGAAGCTGTCCAAACCTTATCATTTAGAGGAAGGAGAAGTCGTAACAAGGTTTCCGTAGGTGAA	ASV_193_Prymnesiales_Chrysochromulinaceae	0	4	2	25	27	44	18	9	0	54	56	1	12	4	6	17	3	1	0	5	2	0	1	2	0	0	0	0	0	5	2	3	0	2	3	1	9	8	4	0	0	0	0	4	23	4	18
ASV_194	GTACACACCGCCCGTCGCTCCTACCGATTTCGAGTGGTCCGGTGAATCTTTCGGACTGCGCGCAGCCTCGTGCCGTGTCGCGGAAAGTCAGGTAAACCTTATCACTTAGAGGAAGGAGAAGTCGTAACAAGGTTTCCGTAGGTGAACCTGCAGAA	ASV_194_Strombidiida_Strombidiidae_H	12	40	2	25	52	11	24	0	0	2	72	0	0	0	0	0	0	0	13	42	11	0	38	161	5	145	0	58	6	16	0	0	3	20	4	10	5	0	0	0	2	0	0	79	0	0	0
ASV_195	GTACACACCGCCCGTCGCTCCTACCGATTGGATGATCCGGTGAGCTATTCGGACTTTCGCCTTGTCGGTTTCCGACTTGGTGAGGGAAAGTCTCGCGAACCTTATCATCTAGAGGAAGGAGAAGTCGTAACAAGGTTTCCGTAGGTGAACCTGCA	ASV_195_Dino-Group-I_Dino-Group-I-Clade-1	0	0	0	25	105	426	163	186	7	56	105	33	75	72	81	17	9	13	4	44	6	5	0	0	0	0	0	0	0	0	0	8	0	30	3	17	33	18	3	0	0	9	0	8	0	0	0
ASV_196	GTACACACCGCCCGTCGCTACTACCGATTGAACGGTTTGATGAGTTCCGAGGATGGAAAAATCAGGGTCTTCCCTGTGAAGTCCAGAGAAGGTGCAAATCTGATCGTTTAGAGGAAGTAAAAGTCGTAACAAGGTTTCCGTAGGTGAACCTGCAG	ASV_196__	0	0	0	25	75	61	0	2	0	4	0	0	0	0	0	0	0	0	0	0	0	0	0	0	0	0	0	0	0	0	0	0	0	0	0	0	0	0	0	0	0	0	0	0	0	0	0
ASV_197	GTACACACCGCCCGTCGCTCCTACCGATTGGATGGTCCGGTGAGATTTCTGGATTGTTTCTGTTGGACCGGTCTCCGGCTCACGTTTACGAGAAGTTGATCAAACCTTATCATCTAGAGGAAGGAGAAGTCGTAACAAGGTTTCCGTAGGTGAAC	ASV_197__	0	0	5	25	47	177	25	25	0	2	17	0	3	0	27	4	0	2	3	64	21	0	0	10	0	2	0	10	0	2	0	15	2	41	2	19	51	16	2	5	0	31	0	28	40	4	53
ASV_198	GTACACACCGCCCGTCGCTCCTACCGATTGAGCAATCCGGTGAATATTTTGGACCGAAACCCGGTGGGGCAACTCACTTGGGATTTGGAAAATCAAGTTAACCTTATTGCTTAGAGGAAGGAGAAGTCGTAACAAGGTTTCCGTAGGTGAACCTG	ASV_198_Dino-Group-II_Dino-Group-II-Clade-1	0	0	0	25	151	588	18	11	0	3	25	5	7	10	25	9	0	0	2	33	39	16	7	60	0	5	0	49	0	0	0	10	4	4	0	7	8	7	0	0	0	13	0	16	7	0	3
ASV_199	GTACACACCGCCCGTCGCACCTACCGATTGAATGGTCCGGTGAAATTTCGGGATCGGCCGACTGTTGGTTTATTCTGACTGTTGGTTGAGAACTTACTTAAACCTTATCATTTAGAGGAAGGTGAAGTCGTAACAAGGTTTCCGTAGGTGAACCT	ASV_199_Parmales_Parmales_env_2	0	0	2	24	3	5	2	33	0	0	0	0	0	0	0	0	0	0	0	0	0	0	0	0	0	0	0	0	0	0	0	0	0	0	0	0	0	0	0	0	0	0	0	0	0	0	0
ASV_200	GTACACACCGCCCGTCGCTACTACCGATTGAACGGCTTAGTGAGTTTCGAGGATTTGGGTACTGTTCGGTTTCACGACCGTCAGTATCTGGAGAGCAGACACAAACTTGGTCGTTTAGAGGAAGTAAAAGTCGTAACAAGGTTTCCGTAGGTGAA	ASV_200_Filosa-Imbricatea_X_Novel-clade-2	0	0	4	24	23	191	27	60	3	3	9	5	6	9	10	19	0	4	3	13	2	3	0	8	0	9	0	11	0	0	0	6	3	52	2	56	95	52	7	0	0	9	0	0	0	0	4
ASV_201	GTACACACCGCCCGTCGCTCCTACCGATTGAATGGTCCGGTGAGTTCTTCGGACTGAGGCGACGCAGCAGGTCCGCCTGCAGCGACGCTCCGGGAAGTTGCGCAAACCTTATCATTTAGAGGAAGGAGAAGTCGTAACAAGGTTTCCGTAGGTGA	ASV_201_Haptophyta_Clade_HAP4_X_Haptophyta_Clade_HAP4_XX	2	0	0	23	29	12	0	3	0	0	0	0	0	0	3	0	0	0	0	0	0	0	0	0	0	0	0	2	0	0	0	6	3	3	0	0	7	11	0	0	0	4	0	0	0	0	0
ASV_202	GTACACACCGCCCGTCGCACCTACCGATTGAATGGTCCGGTGAAATTCTCGGACGCGGACTTGCGATGTTAATTCGGAGCTTGACTGTGAAAGTTAATTAAACCTTACCATTTAGAGGAAGGTGAAGTCGTAACAAGGTTTCCGTAGGTGAACCT	ASV_202_MAST-7_MAST-7B	3	79	142	23	15	194	16	818	118	8	80	14	1052	196	16	38	0	28	6	27	3	139	54	4	0	135	13	7	0	57	4	50	8	19	3	26	18	73	10	22	4	11	0	22	63	2	4
ASV_203	GTACACACCGCCCGTCGCTACTACCGATTGAACGGTTTAGTGAGTTTCGAGGATTGGTTCCTTTCGTTGTTCTGCAACGGCTTGAACTGAGAGCAGATGCAAACTTGATCGTTTAGAGGAAGTAAAAGTCGTAACAAGGTTTCCGTAGGTGAACC	ASV_203_Filosa-Imbricatea_X_Novel-clade-2	0	0	4	23	13	17	0	0	0	0	14	0	0	0	0	0	0	0	0	0	0	0	0	0	0	0	0	0	0	0	0	0	0	0	0	2	0	0	0	0	0	0	0	0	3	0	55
ASV_204	GTACACACCGCCCGTCGCTACTACCGATTGAATGGCTTAGTGAGCTTGCTGGAGCGATGCACCTTTCGGGCAACCGAAGGGAGCGTTCGTAAAAGCAATCAAACTTGATCATTTAGAGGAAGTAAAAGTCGTAACAAGGTTTCCGTAGGTGAACC	ASV_204_Pezizomycotina_New-Pezizomycotina-family	0	6	3	23	189	113	98	288	31	149	374	190	135	54	59	109	7	56	57	66	4	42	14	17	2	7	6	26	4	3	4	34	21	122	0	5	25	22	3	9	0	15	3	26	59	5	6
ASV_205	GTACACACCGCCCGTCGCTACTACCGATTGAACGGTTTAATGAGTTCCGAGGATTTGGTCTGTCTGTGTCCCTGTGGCGCTGATTGACTGGAGAGCAGGTGCAAATTTGATCGTTTAGAGGAAGTAAAAGTCGTAACAAGGTTTCCGTAGGTGAA	ASV_205_Filosa-Imbricatea_X_Novel-clade-2	0	6	13	23	3	6	3	5	0	47	42	4	2	0	0	11	2	3	0	10	0	2	9	5	0	0	0	0	0	0	0	0	0	0	0	0	0	0	0	0	0	0	0	0	0	0	0
ASV_206	GTACACACCGCCCGTCGCTCCTACCGATTGAATGATCCGGTGAGGCCCCCGGATTGTGGCCGCGGCTCTGGTTCGCTAGACTGCGGCTGCGAGAAGCTGTCCAAACCTTATCATTTAGAGGAAGGAGAAGTCGTAACAAGGTTTCCGTAGGTGAA	ASV_206_Prymnesiales_Chrysochromulinaceae	0	4	4	22	13	7	7	8	0	10	53	5	4	12	4	5	2	0	0	5	0	10	29	8	0	22	3	14	0	55	3	26	2	5	0	2	3	10	6	26	5	14	3	5	23	4	13
ASV_207	GTACACACCGCCCGTCGCTCCTACCGATTGAGTGGTCCGGTGAATAATTCGGACTGAGGATTTAGGCAGTTTCTGTCTTTATCTTCGGGAAGTCTAGTGAACCTTATCACTTAGAGGAAGGAGAAGTCGTAACAAGGTTTCCGTAGGTGAACCTG	ASV_207_Dino-Group-II_Dino-Group-II-Clade-13	0	6	10	22	83	245	38	61	2	34	57	20	32	59	14	8	0	7	0	14	3	7	6	28	0	8	0	13	0	0	0	4	0	0	0	0	2	4	0	0	0	0	0	8	0	0	0
ASV_208	GTACACACCGCCCGTCGCTCCTACCGATTTCGAGTGGTCCGGTGAAGCGTTTGGACCGAGAACGATCTTGTATCGAGCTTGGGAAGTCCACTAAACCACATCACTTAGAGGAAGGAGAAGTCGTAACAAGGTTTCCGTAGGTGAACCTGCAGAAG	ASV_208_Tintinnida_Tintinnidiidae	0	0	0	22	46	728	19	126	2	0	3	2	8	4	69	29	15	27	3	0	0	37	0	7	5	4	0	0	0	0	0	0	0	0	0	0	0	0	0	0	0	0	0	0	0	0	0
ASV_209	GTACACACCGCCCGTCGCTACTACCGATTGAATGGCTTAGTGAGTTTTTTGGACTGTGGCACTCCGTGGGCAACCTCGAAGTGCTATCAGGAAGAAAATCAAACTTGATCATTTAGAGGAAGTAAAAGTCGTAACAAGGTTTCCGTAGGTGAACC	ASV_209_Cryomonadida_Cryomonadida_X	4	0	0	21	8	16	12	22	2	3	0	7	18	2	0	35	0	0	0	7	0	0	5	0	0	0	2	0	2	0	0	0	0	3	2	0	4	0	0	0	0	0	0	0	0	0	0
ASV_210	GTACACACCGCCCGTCAAACCATCTTAGTTGGGGGTGGGTGAGGCTGCCCATGAAATATGGGGTATTCGAGCCTGCCTTCGACAAGGAGGGTTAAGTCGTAACAAGGTATCTGTAGGTGAACCTGCAGAAGGATCATGCTGACTGACTACCCATG	ASV_210__	0	0	0	21	0	0	0	0	0	0	0	0	0	0	0	0	0	0	0	0	0	0	0	0	0	0	0	0	0	0	0	0	0	0	0	0	0	0	0	0	0	0	0	0	0	0	0
ASV_211	GTACACACCGCCCGTCGCTACTACCGATTGGATGGTCTGGTGAGTCTTCCGGACTGCGACTTTTGTCCTGGGCAACCGGGCTTTGTTGCGGGAAGTTACGCAAACCCTATCATCTAGAGGAAGTAAAAGTCGTAACAAGGTTTCCGTAGGTGAAC	ASV_211_Telonemia_XX_Telonemia-Group-2	0	5	0	21	37	116	28	8	0	3	15	0	3	3	15	7	0	0	8	103	37	0	7	49	0	21	21	126	0	76	2	125	31	376	0	38	102	51	10	38	12	27	8	83	293	46	122
ASV_212	GTACACACCGCCCGTCGCACCTACCGATTGAATGGTCCGGTGAAATTCTCGGACGTGAACGACAGATGTTCATTCGGATGTCGTTTGTGAAAGTTAATTAAACCTTACCATTTAGAGGAAGGTGAAGTCGTAACAAGGTTTCCGTAGGTGAACCT	ASV_212_MAST-7_MAST-7E	0	0	6	21	11	24	2	12	2	0	9	2	22	41	0	2	0	0	0	0	0	0	5	0	0	0	0	0	0	0	0	3	0	0	0	0	0	0	0	0	0	2	0	2	0	0	0
ASV_213	GTACACACCGCCCGTCGCTGCCTCCGATTGAGTGATCCGGTGAATAATTCGGACCGACAACTCGTTTGGTTCGCCGAACTTGTTGTTGGAAAGTCTAGTAAACCTTATCACTTAGAGGAAGCAAAAGTCGTAACAAGGTTTCCGTAGGTGAACCT	ASV_213_Dino-Group-II_Dino-Group-II-Clade-10-and-11	3	11	7	21	82	71	110	130	0	81	398	26	18	5	0	64	50	123	125	1218	237	196	309	432	12	56	8	312	3	97	31	305	63	423	59	179	433	342	43	69	19	185	7	158	19	0	7
ASV_214	GTACACACCGCCCGTCGCTCCTACCGATTGGATTGGCTGGTGAAGCGTTCGGATTGTGGGTTCGGAGCGGTTCGCCGTTCTGGGCTTGCGAGAAGTTCGTTAAACCCTCCTATCTAGAGGAAGGAGAAGTCGTAACAAGGTTTCCGTAGGTGAAC	ASV_214_Pseudoscourfieldiales_Pycnococcaceae	0	3	0	21	23	35	17	44	7	26	77	18	23	8	8	17	0	4	0	10	3	0	12	22	0	16	9	18	0	12	0	20	4	10	0	7	40	38	7	20	0	16	3	10	48	2	31
ASV_215	GTACACACCGCCCGTCACACCATGGGAGTTGGTTCTACCCGACGGCCGTGCGCTAACTTTTGAGGCAGCGGACCACGGTAGGATCAGCGACTGGGGTGAAGTCGTAACAAGGTAGCCGTAGGTGAACCTGCAGAAGGATCATGCTGACTGACTAC	ASV_215__	0	0	0	21	0	0	0	0	0	0	0	0	0	0	0	0	0	15	0	0	0	0	0	0	0	0	0	0	0	0	0	0	0	0	0	7	0	0	0	0	0	0	0	0	0	0	0
ASV_216	GTACACACCGCCCGTCGCTACTACCGATTGAATGGCTTAGTGAGCTTTCTGGACTGTTGCAATTCGTTGGAAACTTCGTTTTGCATGCGGGAAGGAAATCAAACTTGATCATTTAGAGGAAGTAAAAGTCGTAACAAGGTTTCCGTAGGTGAACC	ASV_216_Dino-Group-II_Dino-Group-II-Clade-21	0	24	18	20	10	10	1	0	0	2	23	0	0	36	0	0	0	9	0	205	21	23	2	2	0	45	20	6	0	28	2	10	0	1	2	0	1	10	0	1	0	60	4	38	22	9	42
ASV_217	GTACACACCGCCCGTCGCTACTACCGATTGAATAACAGGGTGAAATCTTCGGACTGTGGCAATTCTATGGCCTAGCCATACTTTGTCCGTGGGAGGTCGCTTAAATCCTGTTATTTAGAGGAAGTAAAAGTCGTAACAAGGTTTCCGTAGGTGAA	ASV_217_Picozoa_XX_Picozoa_XXX	0	30	14	20	11	30	19	30	2	16	13	0	40	18	3	16	2	7	0	12	5	22	6	37	2	59	5	11	0	21	0	11	0	37	5	14	30	31	0	23	5	20	2	34	20	4	21
ASV_218	GTACACACCGCCCGTCGCACCTACCGATTGAATGACCCGGTGAAATCTTCGGATCGTAACATTGCCCGATTCATTTCGGGCGATGTCGCGCGAAGTTGTTTAAACCTTGCCATTTAGAGGAAGGTGAAGTCGTAACAAGGTTTCCGTAGGTGAAC	ASV_218_MAST-4_MAST-4D	0	8	46	20	7	105	12	321	29	13	85	48	355	80	2	12	3	13	5	11	0	85	54	10	0	12	4	4	0	10	2	18	0	4	3	4	11	29	3	18	0	29	0	12	3	0	0
ASV_219	GTACACACCGCCCGTCAAGCCACGAAAGTGGGGGGCATCCGAAGTCGCTGAGGTAACCGCAAGGAGCCAGGCGCCGAAGATGAACTCTGCAATTGGGACTAAGTCGTAACAAGGTAGCCGTAGGTGAACCTGCAGAAGGATCATGCTGACTGACT	ASV_219__	7	12	9	20	34	33	32	27	16	23	13	48	15	4	0	23	0	15	0	29	0	26	0	15	0	39	0	3	0	10	0	13	0	7	0	3	7	7	0	17	0	4	0	6	27	0	56
ASV_220	GTACACACCGCCCGTCGCACCTACCGATTGGATGGTCCGGTGAGGAGTCGAGATTGTGGCCTGGTTCCTTTATTGGGATTTGGCTACGAGAACTTCTCCAAACCTTATCATCTAGAGGAAGGTGAAGTCGTAACAAGGTTTCCGTAGGTGAACCT	ASV_220_Bacillariophyta_X_Polar-centric-Mediophyceae	0	0	7	20	12	9	6	2	0	0	0	0	23	13	0	0	3	2	0	0	0	0	0	0	0	0	0	0	0	0	0	21	4	0	0	0	2	0	0	0	0	0	0	0	0	0	0
ASV_221	GTACACACCGCCCGTCGCTCCTACCGATTTCGAGTGGTCCGGTGAACCCTTTGGACCGAGAGCGTCTCGTGCGCTTTTGGAAAGTCGAGTAAACCACATCACTTAGAGGAAGGAAAAGTCGTAACAAGGTTTCCGTAGGTGAACCTGCAGAAGGA	ASV_221_Tintinnida_TIN_05	6	0	0	20	206	321	272	338	25	92	299	768	1412	60	49	242	0	294	623	235	66	1400	15	71	10	18	14	151	19	0	76	1724	375	887	11	242	544	712	141	101	8	1533	34	74	53	4	76
ASV_222	GTACACACCGCCCGTCGCACCTACCGATTGGATGGTCCGGTGAGAATTTCGGATTGTAATTTTGTTGCTTTTATTAGCGATGATTTCGTGAGAAGTTATTCAAACCTTACCATCTAGAGGAAGGTGAAGTCGTAACAAGGTTTCCGTAGGTGAAC	ASV_222_MAST-12_MAST-12A	2	12	3	20	35	5	21	11	8	10	36	8	29	14	0	10	2	7	7	36	2	10	12	19	0	15	2	92	0	17	8	80	12	106	4	52	120	53	6	20	2	10	0	26	183	14	38
ASV_223	GTACACACCGCCCGTCGCACCTACCGATTGAATGACTCGGTGAAACATTGGGACTGCGAGAAAGCTTGCTTCATTGCGAGTATTTTTGTGGGAACTTTAGTAAACCTATTCATTTAGAGGAAGGTGAAGTCGTAACAAGGTTTCCGTAGGTGAAC	ASV_223_Oomycota_X_Haliphthorales	0	0	3	20	195	27	5	10	3	4	0	0	0	0	0	0	0	0	0	0	0	0	0	0	0	0	0	6	0	0	0	3	0	0	0	0	0	0	0	0	0	0	0	0	0	0	0
ASV_224	GTACACACCGCCCGTCGCTGCTACCGATTGGATGGTCCGGTGAGACATCTGGATTGCGGCTTTTGTTTTGGTCTCCAAGGCATGGCTTGCGAGAAGTTTATCGAACCTTATCATCTAGAGGAAGCAAAAGTCGTAACAAGGTTTCCGTAGGTGAA	ASV_224_Telonemia_XX_Telonemia-Group-1	0	0	0	19	61	106	17	6	0	14	8	0	11	0	2	0	0	0	0	5	3	0	0	3	0	0	0	66	0	2	0	17	9	63	3	40	93	37	4	5	0	24	0	6	2	0	5
ASV_225	GTACACACCGCCCGTCGCACCTACCGATTGAATGGTCCGGTGAAAACTTCGGACTGTGGCAACGTTGCTTCATTGGAGCGTCGCCGTGGGAAGTTGTTTAAACCTTACCATTTAGAGGAAGGTGAAGTCGTAACAAGGTTTCCGTAGGTGAACCT	ASV_225_Dino-Group-II_Dino-Group-II-Clade-7	0	7	10	19	31	88	21	19	3	29	63	4	30	16	5	27	0	4	0	27	2	2	15	64	3	25	17	252	0	4	0	42	4	29	0	16	10	4	0	3	0	49	7	10	8	0	26
ASV_226	GTACACACCGCCCGTCGCTCCTACCGATTGAATGGTTCGGTGAATTGTCTGGACCGCTGCGTTCTTTATGGCCGTAAGTGGGAAGTTCTGTTAACCATATCATTTAGAGGAAGGAGAAGTCGTAACAAGGTTTCCGTAGGTGAACCTGCAGAAGG	ASV_226_Dino-Group-II_Dino-Group-II-Clade-16	19	18	2	19	0	64	12	20	0	0	29	0	27	0	6	3	1	16	6	17	5	19	37	71	4	47	23	326	0	37	9	233	23	176	0	5	13	19	5	11	4	21	2	33	2	0	18
ASV_227	GTACACACCGCCCGTCGCTCCTACCGATTGAATGTGTTGGTGAGGAGCTCGGATTGGCAGCAGTTGGTGGTTCGCCACCGGCTATTGCTGAGAAGTCCTCCAAACCGCCCCATTTAGAGGAAGGAGAAGTCGTAACAAGGTTTCCGTAGGTGAAC	ASV_227_Chlorodendrales_Chlorodendraceae	22	2	11	19	35	526	53	369	14	1038	383	123	64	23	26	310	5	26	32	361	38	40	52	20	2	40	36	87	8	10	0	68	62	498	12	349	909	692	85	335	6	19	30	74	2774	353	11689
ASV_228	GTACACACCGCCCGTCGCTCCTACCGATTGAGTGATCCGGTGAATAACTCGGACTGATGCAGTGATCAGCTTCTGAACGTTGCATTGGAAAGTTTGGTGAACCTTATCACTTAGAGGAAGGAGAAGTCGTAACAAGGTTTCCGTAGGTGAACCTG	ASV_228_Suessiales_Suessiaceae	0	5	5	19	0	0	0	3	53	39	54	14	0	6	10	187	0	0	0	130	4	0	2	0	1	3	0	0	0	4	0	13	20	43	0	0	0	88	8	0	2	0	0	23	88	11	280
ASV_229	GTACACACCGCCCGTCGCACCTACCGATTGAATGGTTCGGTGAAATCCTCGGACCGCGCCGCTTCGACCCTCGGGTCATCGCAGCGTGGGAAGTCGATTAAACCTCATCATTTAGAGGAAGGTGAAGTCGTAACAAGGTTTCCGTAGGTGAACCT	ASV_229__	0	0	7	19	40	149	12	17	6	2	33	33	257	26	27	31	2	16	2	18	8	71	72	35	0	56	6	64	0	5	0	56	2	45	0	6	6	17	4	0	0	32	0	24	21	2	3
ASV_230	GTACACACCGCCCGTCGCTACTACCGATTGGATGTTCTGGTGAGTCTTTCGGATTGCGGCTCTGGTTAGGGCAACTTAACCTTGCTGCGAGAAGTTACGCAAACCCTAACATCTAGAGGAAGTAAAAGTCGTAACAAGGTTTCCGTAGGTGAACC	ASV_230_Telonemia_XX_Telonemia-Group-2	0	5	0	19	24	58	40	42	0	40	144	18	26	10	9	10	3	0	5	57	14	0	70	44	2	24	9	60	0	82	13	132	20	127	5	52	104	58	11	30	8	53	8	104	166	24	72
ASV_231	GTACACACCGCCCGTCGCACCTACCGATTGAATGCTCCCGTGAGGCTTTCGGACCGTGGCTGATGTCTCCTTCATTGGAGACGTAGCTGTGGGAAGTTATCCAAACGTTAGCATTTAGAGGAAGGTGAAGTCGTAACAAGGTTTCCGTAGGTGAA	ASV_231_MAST-3_MAST-3F	0	6	12	19	5	0	0	7	0	2	23	0	0	6	0	3	0	0	0	4	2	2	0	0	0	0	0	3	0	35	2	15	0	10	5	24	14	33	4	24	2	11	0	104	106	7	11
ASV_232	GTACACACCGCCCGTCGCACCTACCGATTGAATGGTTCGGTGAAATCTCCGGACTGTGGCTCGCAAGCTTAACGGCGAGCGTGCCACGGGAAGTTGATTAAACCTCACTATTTAGAGGAAGGTGAAGTCGTAACAAGGTTTCCGTAGGTGAACCT	ASV_232_Pelagophyceae_X_Pelagophyceae_XX	0	1	2	19	26	42	56	46	6	117	599	110	55	53	90	79	34	480	91	318	27	58	62	70	2	34	25	129	5	59	21	341	46	290	13	63	114	84	17	29	8	68	21	186	848	79	2218
ASV_233	GTACACACCGCCCGTCGCTCCTACCGATTGGATGATCCGGTGAGCTATTCGGACTTTCGCATTGTCGATTTTCGGCTTTACGAGGGAAAGTCTCGCGAACCTTATCATCTAGAGGAAGGAGAAGTCGTAACAAGGTTTCCGTAGGTGAACCTGCA	ASV_233_Dino-Group-I_Dino-Group-I-Clade-1	70	87	23	19	18	78	224	133	37	50	113	29	35	16	11	44	0	7	0	16	12	112	34	348	31	320	30	456	37	335	43	282	71	827	21	162	417	222	38	185	15	238	26	292	403	39	237
ASV_234	GTACACACCGCCCGTCGCTCCTACCGATTGAGTGTTCCGGTGAATAATTCGGACCTGATTTGTTTTGAGTTCGCTCTTTACTTTTCGGGAAAGTCTAGTGAACCTTAACACTTAGAGGAAGGAGAAGTCGTAACAAGGTTTCCGTAGGTGAACCT	ASV_234_Dino-Group-II_Dino-Group-II-Clade-7	0	22	4	19	20	37	14	6	0	0	0	0	0	3	0	6	2	0	0	0	0	0	0	2	0	3	0	0	0	0	0	0	0	2	0	0	0	2	0	0	0	0	0	0	0	0	0
ASV_235	GTACACACCGCCCGTCGCTCCTACCGATTGAATGATCCGATGAATATCATGGATTGAGGGTGTAAGCAGGTTCGCCTGTCTTGATCTTCGAGAAGTGAAGTAAATCTTATCATTTAGAGGAAGGAGAAGTCGTAACAAGGTTTCCGTAGGTGAAC	ASV_235__	11	619	20	18	155	76	10	82	99	377	287	122	20	135	66	36	75	159	9	94	69	183	20	66	4	65	42	302	0	52	12	289	26	239	0	11	15	29	0	125	13	302	6	110	49	4	40
ASV_236	GTACACACCGCCCGTCGCACCTACCGATTGAATGATTCGGTGAAAATCTCGGACTTTGGCATGGAACTTTATTGTGACTTGCCGAGGGAAGTTATTTAAACCTCATCATTTAGAGGAAGGTGAAGTCGTAACAAGGTTTCCGTAGGTGAACCTGC	ASV_236_Raphidophyceae_X_Raphidophyceae_XX	31	15	6	18	13	220	22	17	41	334	72	21	114	25	96	434	10	68	17	164	21	15	0	6	0	4	0	7	0	2	0	5	0	8	0	37	67	10	0	16	0	0	0	12	8	0	9
ASV_237	GTACACACCGCCCGTCGCTGCCTCCGATTGAGTGGTCCGGTGAATAATTCGGACCGACAGTTTGTTTGGTTCGCCGAACTTATTGTTGGAAAGTCTAGTAAACCTTATCACTTAGAGGAAGCAAAAGTCGTAACAAGGTTTCCGTAGGTGAACCT	ASV_237_Dino-Group-II_Dino-Group-II-Clade-10-and-11	0	2	2	18	62	227	70	153	0	208	958	105	21	35	143	308	86	148	80	191	17	27	98	95	3	7	0	57	5	14	2	48	17	100	12	45	80	57	3	29	15	56	2	43	39	5	9
ASV_238	GTACACACCGCCCGTCGCTACTACCGATTGAACATTTTAGTGAGTTGCGAGGAGTGTAGGTTTTAGGGTTCGCCCTAACTCAAACGCGAGAAGCTGCAAACTTGGATGTTTAGAGGAAGTAAAAGTCGTAACAAGGTTTCCGTAGGTGAACCTGC	ASV_238__	0	0	4	18	26	95	9	13	0	0	2	3	41	8	2	4	0	6	0	3	0	8	2	0	0	14	0	0	0	0	0	0	0	2	0	2	7	5	0	0	0	0	0	0	0	0	0
ASV_239	GTACACACCGCCCGTCGCTCCTACCGATTGAATGAAGCGGTGAGGCATTTGGACCGGACCAACGCATCAGGTTCGCCTGAAGCGATGGACTGGGAAGTCTTCCAAACCTTTTCATTTAGAGGAAGGAGAAGTCGTAACAAGGTTTCCGTAGGTGA	ASV_239__	0	7	5	17	18	27	43	70	3	18	28	2	6	0	7	0	0	0	0	2	0	0	0	0	0	0	0	7	0	2	0	4	3	18	0	11	29	18	0	16	0	13	0	14	18	0	154
ASV_240	GTACACACCGCCCGTCGCTACTACCGATTGAATGGCTTAGTGAGCTCTAGGGATCGTCGCTTTCGATAGGGTTTCCTTTCGTTCGTGTACGAGAACTAGATCAAACTTGATCATTTAGAGGAAGTAAAAGTCGTAACAAGGTTTCCGTAGGTGAA	ASV_240_Filosa-Sarcomonadea_X_Filosa-Sarcomonadea_XX	0	0	14	17	15	13	27	2	7	0	12	4	12	5	4	2	2	8	0	7	0	10	0	13	0	2	0	2	0	0	2	6	0	4	0	3	0	2	0	3	0	3	0	0	0	0	0
ASV_241	GTACACACCGCCCGTCGCTGCTACCGATTGGATGGTCCGGTGAGAACTCTGGATTGCGATTGATTGCCGGTCTCCGGCTGATATCGCGAGAAGTTGATCGAACCTTATCATCTAGAGGAAGCAAAAGTCGTAACAAGGTTTCCGTAGGTGAACCT	ASV_241_Telonemia_XX_Telonemia-Group-1	0	0	0	17	10	5	4	0	0	2	14	0	7	5	2	4	0	0	0	0	0	0	0	6	0	0	0	10	0	0	0	6	0	6	3	5	17	7	0	2	0	3	0	3	4	0	0
ASV_242	GTACACACCGCCCGTCGCTACTACCGATTGGATGGTCTGGTGAGTCTTTCGGACTGCGACTATGGCGTGAGCAATCATGCTTTGTTGCGGGAAGTTACGCAAACCCTATCATCTAGAGGAAGTAAAAGTCGTAACAAGGTTTCCGTAGGTGAACC	ASV_242_Telonemia_XX_Telonemia-Group-2	0	4	0	17	12	23	54	14	0	8	9	3	11	0	5	20	6	2	3	64	9	0	13	42	0	9	0	17	0	4	0	21	6	78	2	6	19	12	2	15	2	3	0	14	0	0	12
ASV_243	GTACACACCGCCCGTCGCTACTACCGATTGAACGGTTTAATGAGTTCCGAGGATTTGTGTCGTCAGGTTTCGGCCTGTCAACGTGAAGAGCAGGTGCAAATTTGATCGTTTAGAGGAAGTAAAAGTCGTAACAAGGTTTCCGTAGGTGAACCTGC	ASV_243__	0	0	0	17	5	26	9	0	0	6	3	2	0	0	0	0	0	0	0	0	0	0	0	0	0	0	0	0	0	0	0	0	0	0	0	0	0	0	0	0	0	0	0	0	2	0	0
ASV_244	GTACACACCGCCCGTCGCTGCCTCCGATTGAGTGATCCGGTGAATAATTCGGACCGATTCCTCGTTTGGTTCGCCGAGCTTGGAGTTGGAAAGTTTAGTGAACCTTATCACTTAGAGGAAGCAAAAGTCGTAACAAGGTTTCCGTAGGTGAACCT	ASV_244_Dino-Group-I_Dino-Group-I-Clade-1	0	0	0	16	12	0	0	0	0	0	0	0	0	0	0	0	0	0	0	0	0	0	0	0	0	0	0	0	0	0	0	0	0	0	0	0	0	0	0	0	0	3	0	0	0	0	0
ASV_245	GTACACACCGCCCGTCGCACCTACCGATTGAATGGTCCGGTGAAATCTTCGGATAGCGGCTTGTCCCGTTTAGGCGGGACGATCTGCCAGAAGTTGATTAAACCTTGCCATTTAGAGGAAGGTGAAGTCGTAACAAGGTTTCCGTAGGTGAACCT	ASV_245_Embryophyceae_X_Embryophyceae_XX	2	0	9	16	0	20	6	11	2	0	5	0	34	0	8	6	0	0	2	2	0	2	0	4	0	13	6	0	0	0	0	4	0	7	0	2	2	0	0	0	0	0	0	2	0	0	0
ASV_246	GTACACACCGCCCGTCGCTGCTACCGATTGAGTGTCCTGGTGAATTATTCGGACCGACAGCATTGAAAGTTTCTTTTGGTGCAGTTGGAAAGTCTTGTAAACCCTGACACTTAGAGGAAGCAGAAGTCGTAACAAGGTTTCCGTAGGTGAACCTG	ASV_246_Dino-Group-II_Dino-Group-II-Clade-6	0	17	6	16	13	94	32	51	5	10	50	13	60	21	37	45	9	9	0	4	4	28	3	35	2	5	4	45	0	6	0	11	2	19	0	9	33	11	0	2	0	12	0	3	2	0	0
ASV_247	GTACACACCGCCCGTCGCACCTACCGATTGAATGTTTCGGTGAAACTTTCGGACCGTAGTTGGGAGGCCCTCGGGCAGCCCAGTTATGGGAAGTTATTTAAACCTCAACATTTAGAGGAAGGTGAAGTCGTAACAAGGTTTCCGTAGGTGAACCT	ASV_247_Chrysophyceae_X_Chrysophyceae_Clade-C	0	4	9	16	18	122	15	3	5	7	26	24	91	44	8	13	3	4	0	3	0	22	18	3	0	4	0	0	0	3	0	4	0	3	0	0	2	4	0	0	0	8	0	0	2	0	0
ASV_248	GTACACACCGCCCGTCGCTCCTACCGATTGAGTGATCCGGTGAATAATTCGGACTGCAGCAGTGTCCAGTTCCTGGACGTTGCAGCGGAAAGTTTAGTGAACCTTATCACTTAGAGGAAGGAGAAGTCGTAACAAGGTTTCCGTAGGTGAACCTG	ASV_248_Dinophyceae_X_Dinophyceae_XX	28	57	25	16	0	0	19	11	19	0	0	0	113	0	0	0	0	0	0	0	0	12	0	0	26	0	0	0	0	10	4	0	0	0	0	0	0	0	0	0	0	0	0	0	0	0	0
ASV_249	GTACACACCGCCCGTCGCTGCCTCCGATTGAGTGATCCGGTGAATAATTCGGACTGGTGCTTTGTTTGGTTCGCCGAACTTAGTGCTGGGAAGTCTAGTAAACCTTATCACTTAGAGGAAGCAAAAGTCGTAACAAGGTTTCCGTAGGTGAACCT	ASV_249_Dino-Group-II_Dino-Group-II-Clade-10-and-11	2	5	4	16	216	426	149	43	4	150	720	67	15	15	74	200	63	63	46	135	7	8	17	58	0	7	2	34	0	1	3	38	9	49	1	6	12	4	3	0	0	0	0	0	0	0	0
ASV_250	GTACACACCGCCCGTCGCTACTACCGATTGAACGGTTTAGTGAGTTTCGAGGATCGATTGCTTGCGGGGTCCTGCCTCGTTTGTGGTTGAGAGCAGACACAAACTTGATCGTTTAGAGGAAGTAAAAGTCGTAACAAGGTTTCCGTAGGTGAACC	ASV_250__	0	0	0	16	19	17	0	0	0	4	2	0	0	0	0	0	0	0	0	0	0	0	0	0	0	0	0	0	0	0	0	0	0	0	0	0	0	0	0	0	0	0	0	0	0	0	0
ASV_251	GTACACACCGCCCGTCGCTCCTACCGATTGAGGGATTCGGTGAAAATTCTGGACCGTTCCAATCTTCTGTTTGGAGTGGGAAGTTATTTAAATCCAATCTCTTAGAGGAAGGAGAAGTCGTAACAAGGTTTCCGTAGGTGAACCTGCAGAAGGAT	ASV_251_Cyclotrichia_Mesodiniidae	2	6	0	16	9	60	14	2	0	0	7	0	0	0	0	0	0	5	0	5	0	0	0	24	0	4	0	10	0	2	0	9	0	12	0	0	3	0	0	0	0	2	0	4	3	0	2
ASV_252	GTACACACCGCCCGTCGCTCCTACCGATTGAGTGATCCGGTGAATTGTTCGGACCTGCGTGTTCCCCGGTTTCGGAGTTCATGTGGGAAAGTTCTGTGAACCTTATCACTTAGAGGAAGGAGAAGTCGTAACAAGGTTTCCGTAGGTGAACCTGC	ASV_252_Dino-Group-II_Dino-Group-II-Clade-26	0	72	6	15	4	58	8	6	0	0	4	0	0	0	0	0	0	0	0	0	0	0	0	0	0	0	0	0	0	0	0	0	0	0	0	0	0	0	0	0	0	0	0	0	0	0	0
ASV_253	GTACACACCGCCCGTCGCTCCTACCGATTGAATGTTCCGATGAATACCATGGATTGAGAGTCCGAATAGGTTCGCCTATTTCTGCTTCTCGAGAAGTGGAGTAAATCTTAACATTTAGAGGAAGGAGAAGTCGTAACAAGGTTTCCGTAGGTGAA	ASV_253_Paradinida_Paradinidae	5	95	4	15	4	20	17	19	62	63	82	19	16	13	11	12	8	114	0	36	4	15	6	30	0	7	7	55	0	27	0	63	31	7	4	25	48	28	7	215	3	51	18	13	43	4	47
ASV_254	GTACACACCGCCCGTCGCTCCTACCGATTGGATGATCCGGTGAATAATTCGGACTGCGGTGTTGCTCGGTTTCCGAGCTTCGCTGCGGGAAGTTTAGTGAACCTTATCATCTAGAGGAAGGAGAAGTCGTAACAAGGTTTCCGTAGGTGAACCTG	ASV_254_Dinophyceae_X_Dinophyceae_XX	3	39	19	15	12	62	25	33	0	18	49	3	31	10	0	9	6	1	0	4	3	5	0	47	4	60	3	73	0	64	2	10	0	2	0	10	9	25	2	27	2	17	4	19	0	0	4
ASV_255	GTACACACCGCCCGTCGCTCCTACCGATTGAATGGTCCGGTGAAATCTTCGGATTGCTGGGTAGGGCATTTATTTGACCTATCTGCGAGAAGTTGCTTGAACCTTATCATTTAGAGGAAGGAGAAGTCGTAACAAGGTTTCCGTAGGTGAACCTG	ASV_255_Cryptophyceae_X_Cryptomonadales	0	5	7	15	32	161	58	226	12	57	153	25	206	232	208	231	88	341	193	125	35	216	42	48	8	48	23	336	2	23	20	128	25	188	2	97	244	58	5	46	4	38	2	21	8	0	28
ASV_256	GTACACACCGCCCGTCGCACCTACCGATTGAATGGATCGGTGAAACCTCAGGACTGGGGCTCGCAAGCTTCACGGCGAACGTGCCTCGGGAATCTGGTTAAACCTCTCTATTTAGAGGAAGGTGAAGTCGTAACAAGGTTTCCGTAGGTGAACCT	ASV_256_Pelagomonadales_Pelagomonadaceae	0	4	0	15	25	19	8	31	0	1	22	5	0	4	0	0	0	4	0	0	0	0	0	4	0	5	2	22	0	4	0	21	5	34	0	37	72	154	22	0	2	30	0	32	0	0	0
ASV_257	GTACACACCGCCCGTCGCACCTACCGATTGAATGGTTCGGTGAAGATTTCGGACTATAGTATTTATCCTTCATTGGATTTGTATTGTGGGAAGTTATCTAAACCTCATCATTTAGAGGAAGGTGAAGTCGTAACAAGGTTTCCGTAGGTGAACCT	ASV_257_MOCH-3_MOCH-3_X	0	6	3	15	15	58	10	15	4	5	51	8	51	17	2	20	0	0	2	10	0	9	52	10	0	24	13	20	0	30	3	113	12	18	0	3	7	11	0	6	0	33	2	23	40	7	5
ASV_258	GTACACACCGCCCGTCGCTACTACCGATTGAATGGTTTAGTGAGATCCTTGGATCGGCCCCGTCGCGGCTGGCAACAGTCGCGTCGGCGTGTCGAGAAGACGATCAAACTTGATCATTTAGAGGAAGTAAAAGTCGTAACAAGGTTTCCGTAGGT	ASV_258_Urochordata_X_Ascidiacea	7	21	0	15	72	17	45	2	11	32	3	21	73	3	6	90	3	15	2	30	18	15	23	31	0	74	0	15	8	19	23	45	9	87	9	0	5	14	2	76	27	118	3	51	5	0	66
ASV_259	GTACACACCGCCCGTCGCTACTACCGATTGAATAATCCGGTGAAATCTCGGGACCGCGGACTCAAGCGGGGCAACCTGCTAGGTCTGTGGGAACTTGAGTAAACCTTATTATTTAGAGGAAGTAAAAGTCGTAACAAGGTTTCCGTAGGTGAACC	ASV_259_Chytridiomycotina_Chytridiomycetes	0	0	3	15	4	16	2	10	0	4	34	9	43	28	0	0	0	0	0	0	0	0	0	0	0	2	0	4	0	0	0	13	0	3	0	3	2	0	0	3	0	6	0	8	20	0	17
ASV_260	GTACACACCGCCCGTCGCACCTACCGATTGAATGGTCCGGTGAAGCCTCGAGATTGTGGTTAGTTTCCTTTATTGGATGTTAGCCGCGAGAACTTGTCTAAACCTTATCATTTAGAGGAAGGTGAAGTCGTAACAAGGTTTCCGTAGGTGAACCT	ASV_260_Bacillariophyta_X_Raphid-pennate	14	8	2	15	17	94	94	378	384	150	236	19	78	17	37	49	16	2	2	42	3	44	8	45	7	110	5	70	0	150	17	120	4	37	9	168	292	476	70	379	67	289	23	96	98	13	592
ASV_261	GTACACACCGCCCGTCGCACCTACCGATTGAACGTTCCGGTGAGACCTTGGGATGGTTGTTTTGTTTCTTTATTGAAGCTTATTGACTAGAACTTGAGCAAACCTTAACGTTTAGAGGAAGGTGAAGTCGTAACAAGGTTTCCGTAGGTGAACCT	ASV_261_Thraustochytriales_Thraustochytriaceae	14	3	1	15	23	37	11	6	6	17	17	17	6	3	0	8	0	7	0	12	0	8	0	2	0	4	0	0	0	2	0	8	0	0	0	0	0	2	0	0	0	0	0	0	0	0	0
ASV_262	GTACACACCGCCCGTCGCTCCTACCGATTGAGTGATCCGGTGAATTATTCGGACTGCAGCAATTCTCGGTTTCCGAGGGTCGCAGCGGGAAGTTTCGTGAACCTTATCACTTAGAGGAAGGAGAAGTCGTAACAAGGTTTCCGTAGGTGAACCTG	ASV_262_Dino-Group-III_Dino-Group-III_X	0	12	2	15	34	49	22	3	0	10	70	7	33	4	7	0	0	0	5	42	16	20	19	45	3	14	0	16	0	6	2	34	7	85	2	22	53	29	2	9	3	40	5	56	74	9	79
ASV_263	GTACACACCGCCCGTCGCACCTACCGATTGGATGGTCCGGTGAGAATTTCGGATTGTAGCATCGTCGCTTTCATTAGGGATGATGCCGTGAGAAGTTATTCAAACCTTACCATCTAGAGGAAGGTGAAGTCGTAACAAGGTTTCCGTAGGTGAAC	ASV_263_MAST-12_MAST-12A	2	5	4	14	10	48	10	8	9	52	50	13	74	32	26	35	6	29	9	33	0	8	4	1	2	7	0	14	0	6	0	42	5	18	0	7	15	8	2	9	0	15	0	7	0	0	0
ASV_264	GTACACACCGCCCGTCGCACCTACCGATTGAATGGTCCGGTGAAGCCTCGGGATTGTGGCGAGTTTCCTTTATTGGAAGTTTGTCGCGAGAACTTGTCTAAACCTTATCATTTAGAGGAAGGTGAAGTCGTAACAAGGTTTCCGTAGGTGAACCT	ASV_264_Bacillariophyta_X_Raphid-pennate	0	27	11	14	9	0	0	0	0	0	0	0	0	0	0	0	0	0	0	0	0	0	0	0	0	0	0	0	0	0	0	0	0	0	0	0	0	0	0	0	0	0	0	0	0	0	0
ASV_265	GTACACACCGCCCGTCGCTCCTACCGATTGAGTGATCCGGTGAATCATTCGGACCGCAGCAGAACCCAGTTCCTGGGCACTGCAGTGGGAAGTTTCGTGAACCTTATCACTTAGAGGAAGGAGAAGTCGTAACAAGGTTTCCGTAGGTGAACCTG	ASV_265_Suessiales_Suessiales_X	4	64	4	14	4	47	36	15	16	37	147	79	911	315	57	211	47	153	18	52	31	275	80	220	92	646	41	192	13	79	85	199	60	232	4	43	70	34	10	44	9	110	2	42	2	0	5
ASV_266	GTACACACCGCCCGTCGCTCCTACTGATTGAGTGATCCGGTGAATATTTTGGACTGCAGCAAGGCTCAGCTCCTGAGTGTTGCAGCACAAAGTTTAGTGAACCTTATCACTTAGAGGAAGGAGAAGTCGTAACAAGGTTTCCGTAGGTGAACCTG	ASV_266_Peridiniales_Protoperidiniaceae	6	0	3	14	4	72	1	15	10	4	9	0	20	9	1	10	0	4	0	0	0	0	8	10	5	27	8	28	0	4	7	72	14	17	0	3	21	3	0	0	0	17	0	0	0	0	2
ASV_267	GTACACACCGCCCGTCACTCCTACCGATTTCGAGTGGTCCGGTGAATCTTTCGGACTGCGCGCAGCTTCGTGCCGTGTCGCGGAAAGTCAGGTAAACCTAATCACTTAGAGGAAGGACAAGTCGTAACAAGGTTTCCGTAGGTGAACCTGCAGAA	ASV_267_Strombidiida_Strombidiidae_H	0	0	1	14	0	0	16	0	13	14	312	260	1096	198	219	646	513	1913	78	277	36	937	9	678	43	0	2	583	7	58	70	208	45	449	2	289	642	1882	220	1034	0	1296	0	72	144	17	225
ASV_268	GTACACACCGCCCGTCAAACCACCTTAGTTGGGTCTGGACGAGGGTTTGTCTTCTGACACGCTCGAATCTGGGTTCAGCGAGGAGGGTTAAGTCGTAACAAGGTATCCGTAGGTGAACCTGCAGAAGGATCATGCTGACTGACTACCCATGACGG	ASV_268__	0	0	0	14	0	0	0	0	0	0	0	0	0	0	0	0	0	0	0	0	0	0	0	0	0	0	0	0	0	0	0	0	0	0	0	0	0	0	0	0	0	0	0	0	0	0	0
ASV_269	GTACACACCGCCCGTCGCTCCTACCGATTGAATGATCCGGTGAATACTTGGGACCGTGTCGCGTCCAGATTCTGGTTGCGATGTGGGAACTTGAGTGAACCTTATCATTTAGAGGAAGGAGAAGTCGTAACAAGGTTTCCGTAGGTGAACCTGCA	ASV_269_Dino-Group-I_Dino-Group-I-Clade-5	2	12	8	14	7	56	13	34	4	0	7	0	7	7	0	0	0	4	0	0	0	0	0	8	0	9	0	21	0	15	0	9	0	5	0	2	0	0	0	8	0	4	0	0	0	0	0
ASV_270	GTACACACCGCCCGTCGCACCTACCGATTGGATGGTCCGGTGAAGCCTCGGGATTGTGACTGTTGCCTTAATTGGTGTCGGTTGCGAGAACTTGTCTAAACCTTATCATCTAGAGGAAGGTGAAGTCGTAACAAGGTTTCCGTAGGTGAACCTGC	ASV_270_Bacillariophyta_X_Raphid-pennate	0	32	6	14	17	139	39	58	3	0	41	4	73	18	0	4	3	4	0	3	0	8	0	6	0	2	0	0	0	0	0	0	0	0	0	0	0	2	0	0	0	3	0	0	0	0	0
ASV_271	GTACACACCGCCCGTCGCTCCTACCGATTGAGTGATCCGGTGAATAATTCGGACCGACGCTATTGCTGGTTTCAGTGACTGTGTTGGAAAGTCTAGTGAACCTTATCACTTAGAGGAAGGAGAAGTCGTAACAAGGTTTCCGTAGGTGAACCTGC	ASV_271_Dino-Group-II_Dino-Group-II-Clade-16	20	86	5	14	106	217	72	22	0	0	76	767	189	124	14	2	3	255	0	10	8	10	0	11	0	2	0	5	0	10	42	89	2	0	0	0	0	4	0	0	0	0	0	0	0	0	0
ASV_272	GTACACACCGCCCGTCGCACCTACCGATTGAATGGTTCGGTGAAGATCTCGGACTACGATATTTATTCTTTATTGAGTTTATATTGTGGGAAGTTATCTAAACCTCATCATTTAGAGGAAGGTGAAGTCGTAACAAGGTTTCCGTAGGTGAACCT	ASV_272_MOCH-3_MOCH-3_X	0	3	0	14	16	33	4	4	0	0	16	0	0	2	0	18	1	1	2	41	0	8	19	8	0	28	10	14	0	27	0	11	4	6	0	3	8	14	2	9	0	81	0	30	33	3	3
ASV_273	GTACACACCGCCCGTCGCTGCTACCGATTGGATGGTCCGGTGAGAACTTTGGATCGCATCGATGAACCGGTCTCCGGGGATTCGCCGTGAGAAGTTGATCGAACCTTATCATCTAGAGGAAGCAAAAGTCGTAACAAGGTTTCCGTAGGTGAACC	ASV_273_Dino-Group-II_Dino-Group-II_X	0	0	2	13	0	0	0	5	0	0	9	3	0	2	0	2	2	0	0	10	2	0	2	0	0	0	0	0	0	0	0	0	0	0	0	0	0	0	0	0	0	0	0	0	10	2	6
ASV_274	GTACACACCGCCCGTCGCTCCTACCGATTGGATGATCCGGTGAATAATTCGGACTGCGGAGTTGCTTGGTTTCCAGGCTTCTCTGCGGGAAGTTTAGTGAACCTTATCATCTAGAGGAAGGAGAAGTCGTAACAAGGTTTCCGTAGGTGAACCTG	ASV_274_Dino-Group-II_Dino-Group-II_X	7	13	8	13	7	23	14	7	2	3	42	3	41	2	0	2	5	2	0	2	0	0	9	36	3	11	4	28	0	26	0	9	0	0	0	0	0	7	0	2	0	9	0	2	0	0	0
ASV_275	GTACACACCGCCCGTCGCTACTACCGATTGAATGGCTTAGTGAGCCTAAGGGATTGATGCAGTTTGTGGGATTTCCTACTTTCAGCATTGAGAACTCAGTCAAACTTGACCATTTAGAGGAAGTAAAAGTCGTAACAAGGTTTCCGTAGGTGAAC	ASV_275_Cryomonadida_Protaspa-lineage	0	2	2	13	86	18	4	0	0	10	7	2	0	2	0	0	0	0	0	0	0	0	0	0	0	0	0	0	0	0	0	0	0	0	0	0	0	0	0	0	0	0	0	0	0	0	11
ASV_276	GTACACACCGCCCGTCGCTCCTACCGATTGAATGATCCGGTGAGGTCTTTGGACTGAGGCGACGCAGACGGTTCGCCGCCCGCGACGCCCTGGGAAGCTGCCCAAACCTTATCATTTAGAGGAAGGAGAAGTCGTAACAAGGTTTCCGTAGGTGA	ASV_276_Prymnesiales_Prymnesiophyceae_Clade_B4	0	4	2	13	10	19	9	9	0	18	72	6	51	36	10	20	11	10	19	57	25	41	126	54	3	48	50	109	0	45	9	78	32	85	6	15	30	31	10	23	3	41	24	62	144	34	60
ASV_277	GTACACACCGCCCGTCGCTACTACCGATTGAACAACAGGGTGAAATCTTCGGACTGTGGCATTCTTGCGGCCTAGCCGCAACTTGTCCGTGGGAGGTCGCTTAAATCCTGTTGTTTAGAGGAAGTAAAAGTCGTAACAAGGTTTCCGTAGGTGAA	ASV_277_Picozoa_XX_Picozoa_XXX	0	21	16	13	3	8	4	8	0	8	14	0	29	7	0	19	4	12	3	55	4	8	10	22	2	69	5	10	0	26	2	15	8	38	2	4	10	9	0	11	3	11	0	19	16	2	14
ASV_278	GTACACACCGCCCGTCGCTCCTACCGATTGAGCAATCCGGTGAATAATTCGGACCGAGACACTATTTGGTTCGCCATTCAGTGTATTGGAAAGTCTAGTGAACCTTATTGCTTAGAGGAAGGAGAAGTCGTAACAAGGTTTCCGTAGGTGAACCT	ASV_278_Dino-Group-II_Dino-Group-II_X	2	40	8	13	7	88	71	25	0	0	11	0	7	3	0	0	0	0	0	0	0	0	0	0	0	0	0	0	0	0	0	117	104	201	0	13	19	4	0	0	0	2	0	2	3	0	88
ASV_279	GTACACACCGCCCGTCGCACCTACCGATTGAGTTTTCCGGTGAGGTACTCGGACCTTGGATCTTGACGGCTCTGCCCGATGTTTTCGAGGGAAGTTTCCCAAATCTTAAAACTTAGAGGAAGGTGAAGTCGTAACAAGGTTGTCGTAGGTGAACC	ASV_279_Stramenopiles_XXX_Stramenopiles_XXXX	0	2	0	13	0	0	0	1	0	0	0	0	0	0	0	0	0	0	0	0	0	0	0	0	0	0	0	0	0	0	0	0	0	0	0	0	0	0	0	0	0	0	0	0	0	0	0
ASV_280	GTACACACCGCCCGTCGCACCTACCGATTGAGTTTTCCGGTGAGGTATTCGGACCTTGGATCTTGACGGCTCTGCCTGATGTTTTCGAGGGAAGTTTCCCAAATCTTAAAACTTAGAGGAAGGTGAAGTCGTAACAAGGTTGTCGTAGGTGAACC	ASV_280_Chrysophyceae_X_Chrysophyceae_Clade-F	0	0	0	13	0	4	0	1	0	0	0	0	0	0	0	0	0	0	0	0	0	0	0	0	0	0	0	0	0	0	0	0	0	0	0	0	0	2	0	0	0	0	0	0	0	0	0
ASV_281	GTACACACCGCCCGTCGCACCTACCGATTGAATGGTCCGGTGAAGCCTCGGGATTGTGGTTAGTTTCCTTCATTGGAAGTTAGCCGCGAGAACTTGTCTAAACCTTATCATTTAGAGGAAGGTGAAGTCGTAACAAGGTTTCCGTAGGTGAACCT	ASV_281_Bacillariophyta_X_Raphid-pennate	6	27	5	13	19	98	25	85	41	139	170	22	8	0	0	107	16	30	17	664	83	150	63	88	4	70	10	41	7	22	4	32	19	37	7	49	147	123	9	28	2	49	0	22	53	4	31
ASV_282	GTACACACCGCCCGTCGCACCTACCGATTGAATGGTCCGGTGAGAATTTCGGACTGTGGCAACGTTGCTTCATTGGAGCGTCGCCGTGGGAAGTTATTCAAACCTTACCATTTAGAGGAAGGTGAAGTCGTAACAAGGTTTCCGTAGGTGAACCT	ASV_282_Dino-Group-II_Dino-Group-II-Clade-7	5	13	2	13	12	33	13	33	3	16	23	0	5	0	9	2	3	0	2	50	14	0	4	16	0	7	2	36	0	10	0	18	4	21	0	5	17	12	5	3	0	8	0	19	20	2	13
ASV_283	GTACACACCGCCCGTCACACCATGGGAGTTGGTTTTACCTGAAGGTAGTTCGCTAACCGCAAGGAGGCAGCTAACCACGGTAAGATTAGCGACTGGGGTGAAGTCGTAACAAGGTAACCGTAGGTGAACCTGCAGAAGGATCATGCTGACTGACT	ASV_283__	6	44	13	13	34	98	33	58	12	47	158	119	180	31	0	51	0	44	0	29	0	50	0	95	0	116	0	72	0	70	0	77	0	9	0	15	2	16	0	31	0	23	0	13	109	0	67
ASV_284	GTACACACCGCCCGTCGCTCCTACCGATTGAATGATCCGGTGAGGTCTTTGGACTGAGGGAACGTGAGTGGTTCGCCATTCGTGATTTCTCGGGAAGCTGCCCAAACCTTATCATTTAGAGGAAGGAGAAGTCGTAACAAGGTTTCCGTAGGTGA	ASV_284_Prymnesiales_Prymnesiophyceae_Clade_B5	0	0	3	13	7	4	13	9	0	7	17	0	2	0	2	0	0	2	9	32	5	12	14	9	0	2	2	14	0	2	0	145	21	133	0	8	17	17	4	11	0	4	2	10	45	4	9
ASV_285	GTACACACCGCCCGTCGCTACTACCGATTGAACATTTTAGTGAGTTGCAATGACTTGAGATGTATTGAGGCTTGCCTCTTTCGTTTTGGGGAACGGCTGCAAACTTGATTGTTTAGAGGAAGTAAAAGTCGTAACAAGGTTTCCGTAGGTGAACC	ASV_285__	0	0	6	13	21	131	7	29	2	5	22	22	73	3	3	9	1	4	4	6	2	6	4	4	0	19	3	12	0	7	0	6	0	25	0	0	5	1	0	0	0	0	0	0	0	0	1
ASV_286	GTACACACCGCCCGTCGCTCCTACCGATTGAATGATCCGGTGAGGCCCCCGGATTGTGTGCGCGGCTCTGGTTCGCTAGACTGCGCGCGCGAGAAGCTGTCCAAACCTTATCATTTAGAGGAAGGAGAAGTCGTAACAAGGTTTCCGTAGGTGAA	ASV_286_Prymnesiales_Chrysochromulinaceae	0	2	4	13	6	0	7	9	0	14	45	0	4	0	4	3	0	0	0	13	2	2	14	3	0	2	0	14	0	9	0	7	3	5	0	0	0	5	0	2	0	0	0	2	6	0	2
ASV_287	GTACACACCGCCCGTCGCACCTACCGATTGAGTTTTCCGGTGAGGTTCTCGGACCTTGGATCTTGACGGCTCTGCCTGATGTTTTCGAGGGAAGTTACCCAAATCTTAAAACTTAGAGGAAGGTGAAGTCGTAACAAGGTTGTCGTAGGTGAACC	ASV_287_Stramenopiles_XXX_Stramenopiles_XXXX	0	0	3	13	6	1	3	1	0	0	0	0	0	0	0	0	0	0	0	0	0	0	0	0	0	0	0	0	0	0	0	0	0	0	0	0	0	0	0	0	0	0	0	0	0	0	0
ASV_288	GTACACACCGCCCGTCGCACCTACCGATTGAATGGTCCGGTGAAATCTTCGGACCGAGCGATGGTGGGCAACTACCGACGCTTGGAAAGTCGCTTAAACCTTACCATTTAGAGGAAGGTGAAGTCGTAACAAGGTTTCCGTAGGTGAACCTGCAG	ASV_288_MAST-3_MAST-3J	0	2	18	13	0	21	7	7	0	0	3	2	36	0	0	9	0	0	0	0	0	3	2	3	0	24	9	0	0	0	0	9	0	2	0	0	4	8	0	0	0	3	0	3	2	0	2
ASV_289	GTACACACCGCCCGTCGCTACTACCGATTGAATGGCTTAGTGAGCTCTCTGGACTGTTGCACTTCCGTTGGTAACTTCGGGGAGCATACGGGAAGGAGATCAAACTTGATCATTTAGAGGAAGTAAAAGTCGTAACAAGGTTTCCGTAGGTGAAC	ASV_289_Cryomonadida_Protaspa-lineage	0	13	0	13	68	7	20	69	0	0	6	0	63	21	98	31	19	23	26	21	1	4	0	5	0	1	0	0	0	0	0	0	0	0	0	2	0	0	0	1	0	0	0	0	0	0	0
ASV_290	GTACACACCGCCCGTCGCTACTACCGATTGAACGACTTAGTGAGGCCTCGGGATTGGCGCTTCGGGGGTGGCAACACCCCTGCTGTGCCGAGAACTTGTCCAAACTTGGCCGTTTAGAGGAAGTAAAAGTCGTAACAAGGTTTCCGTAGGTGAAC	ASV_290_Acanthoecida_Stephanoecidae_Group_E	0	7	16	13	0	3	2	8	0	0	5	7	40	12	5	12	3	3	0	13	2	17	13	4	0	2	0	0	0	5	0	0	0	0	0	0	0	3	0	4	0	4	0	4	13	4	0
ASV_291	GTACACACCGCCCGTCGCTCCTACCGATTGGATGATCCGGTGAGCTATTCGGACCTTCGCTTTGTCGGTTTCCGTCTTTGTGAGGGAAAGTCTCGCGAACCTTATCATCTAGAGGAAGGAGAAGTCGTAACAAGGTTTCCGTAGGTGAACCTGCA	ASV_291_Dino-Group-II_Dino-Group-II-Clade-10-and-11	8	19	7	13	14	55	64	68	24	24	39	16	33	4	22	42	11	11	6	63	15	13	14	49	0	16	3	19	0	0	1	0	0	0	0	2	0	0	0	0	0	0	2	0	0	0	0
ASV_292	GTACACACCGCCCGTCGCTCCTACCGATTGAATGATCCGATGAATATCATGGACTGAGAGTTTAAGTAGGTTCGCCTATCTTGGTTCTCGGGAAGTGAAGTAAATCTTATCATTTAGAGGAAGGAGAAGTCGTAACAAGGTTTCCGTAGGTGAAC	ASV_292_Paradinida_Paradinidae	10	47	8	12	122	39	0	68	25	8	34	8	0	4	0	3	0	0	0	0	0	0	0	0	0	0	0	1	0	0	0	0	0	0	0	0	0	4	0	0	0	0	0	0	0	0	0
ASV_293	GTACACACCGCCCGTCGCACCTACCGATTGAATGCTCCCGTGAGGCCTTTGGACCGTGGCTGATGTCTCCTTCATTGGAGACGTAGCTGTGGGAAATTGTCCAAACGTTAGCATTTAGAGGAAGGTGAAGTCGTAACAAGGTTTCCGTAGGTGAA	ASV_293_MAST-3_MAST-3F	0	0	10	12	4	5	2	5	0	3	3	0	2	6	0	0	0	2	0	4	0	0	0	0	0	0	0	0	0	0	0	0	0	0	0	0	2	6	0	0	0	2	0	0	0	0	0
ASV_294	GTACACACCGCCCGTCGCTCCTACCGATTGAGTGATCCGGTGAATAATTCGGACTGCAGCAAAGTTTAGTTCCTAGGCCTTGCAGCGGGAAGTTTAGTGAACCTTATCACTTAGAGGAAGGAGAAGTCGTAACAAGGTTTCCGTAGGTGAACCTG	ASV_294_Peridiniales_Amphidiniopsidaceae	6	1	0	12	27	193	20	10	3	38	154	1	71	1	6	51	8	59	87	427	147	182	133	44	5	27	21	149	5	5	31	505	184	1019	10	263	582	742	153	0	6	324	28	519	316	51	54
ASV_295	GTACACACCGCCCGTCGCTCCTACCGATTGAGCAATCCGGTGAATATTTCGGACTGGAACTTTGTGGGGCAACTCGCTTTGATCTGGAAAGTCAGGTTAACCTTATTGCTTAGAGGAAGGAGAAGTCGTAACAAGGTTTCCGTAGGTGAACCTGC	ASV_295_Dino-Group-II_Dino-Group-II-Clade-1	0	5	0	12	8	38	21	51	0	0	0	0	3	0	3	0	0	0	0	0	0	0	0	0	0	0	0	5	0	0	0	0	0	0	0	0	0	0	0	0	0	0	0	0	0	0	0
ASV_296	GTACACACCGCCCGTCGCTCCTACCGATTGAATGGTCCGGTGAAATCTTCGGATTGCTGGATAGGAGGGCTTCCCACCTATCTGCGAGAAGTTGCTTGAACCTTATCATTTAGAGGAAGGAGAAGTCGTAACAAGGTTTCCGTAGGTGAACCTGC	ASV_296_Cryptophyceae_X_Cryptomonadales	0	4	0	12	6	6	3	4	0	8	16	10	4	5	0	0	0	7	2	5	2	2	2	9	0	4	0	2	0	0	0	7	0	10	0	9	19	9	3	7	4	36	3	50	14	0	17
ASV_297	GTACACACCGCCCGTCGCACCTACCGATTGAATGGTCCGGTGAAACTTCGGGACTGAGCGATTGTTGCTTCATTGTGACTTTTGCTTGGAAACTTATTTAAACCTTATCATTTAGAGGAAGGTGAAGTCGTAACAAGGTTTCCGTAGGTGAACCT	ASV_297_Parmales_Triparmaceae	3	7	0	12	8	25	7	13	0	0	15	5	4	0	4	3	0	4	2	2	0	0	0	5	0	0	0	6	0	6	2	27	6	76	0	34	97	105	13	8	0	35	3	10	8	0	0
ASV_298	GTACACACCGCCCGTCGCACCTACCGATCGAAGGTAATGATGAGCCCTCAGGACAGTTGATGGAGCCCTCACGGGTTCTTTCGGTTGAAATTTGTGCAAATCCTTACCTTTAGAGGAAGGTGAAGTCGTAACAAGGTTACCGTAGGTGAACCTGC	ASV_298_Dictyochophyceae_X_Pedinellales	0	0	0	12	11	125	7	97	9	16	39	44	208	15	3	32	4	7	2	30	2	9	10	3	0	7	2	9	0	5	3	30	6	6	0	3	3	11	2	0	0	2	0	3	0	0	0
ASV_299	GTACACACCGCCCGTCGCTCCTACCGATTGAGTGATCCGGTGAATAATTCGGACGGCACCTTTTGGCAGTTTCTGCCATGAGGAGCTGGAAGTTTAGTGAACCTTATCACTTAGAGGAAGGAGAAGTCGTAACAAGGTTTCTGTAGGTGAACCTG	ASV_299_Dino-Group-IV_Dino-Group-IV-Syndinium-Group	3	4	10	12	52	28	10	7	5	7296	42	3	6	413	6	41	2	86	3	142	19	48	5	32	0	160	6	55	6	290	20	74	0	6	13	25	50	22	6	62	45	543	5	187	39	6	3
ASV_300	GTACACACCGCCCGTCGCTCCTACCGATTGAATGTTCCGGTGAATACTTCGGACTGCGAGGTTTGCAGTTTCTGCGTTCCTTGCGGAAAGTTGAATAAACCTTAACATTTAGAGGAAGGAGAAGTCGTAACAAGGTTTCCGTAGGTGAACCTGCA	ASV_300_Dino-Group-II_Dino-Group-II-Clade-6	8	32	7	12	2	0	0	21	1	9	0	4	3	0	0	0	0	0	0	0	0	0	0	0	0	0	0	0	0	0	0	0	0	0	0	0	0	0	0	0	0	0	0	0	0	0	0
ASV_301	GTACACACCGCCCGTCGCTCCTACCGATTTCGAGTGGTCCGGTGAATCTTTCGGACTGCGCGCGGCCTTGAGTCGTGTCGCGGAAAGTCAGGTAAACCTTATCACTTAGAGGAAGGAGAAGTCGTAACAAGGTTTCCGTAGGTGAACCTGCAGAA	ASV_301_Strombidiida_Strombidiidae_J	2	1	2	12	0	0	0	4	5	0	25	0	66	6	6	146	24	367	3	27	2	39	12	6	8	188	1	136	37	25	27	148	21	104	0	19	24	3	0	0	1	0	1	57	0	0	0
ASV_302	GTACACACCGCCCGTCGCACCTACCGATTGAATGGTCCGGTGAATTCTTCGGACTTTGACTCTGCTTCGTTTTCGGACGAGACGTTGTCGAGGGAAGTTGATTAAACCTTACCATTTAGAGGAAGGTGAAGTCGTAACAAGGTTTCCGTAGGTGA	ASV_302_MAST-4_MAST-4A	0	5	4	12	5	0	5	7	0	7	7	2	0	2	0	0	0	0	0	0	0	0	0	0	0	0	0	0	0	0	0	0	0	0	0	0	0	0	0	0	0	0	0	0	0	0	0
ASV_303	GTACACACCGCCCGTCACACCATGGAAGTGGATTGCACCAGAAGTAGATAGTCTAACCTTCGGGAGGGCGTTTACCACGGTGTGCTTCATGACTGGGGTGAAGTCGTAACAAGGTAGCCGTAGGTGAACCTGCAGAAGGATCATGCTGACTGACT	ASV_303__	7	22	7	12	45	45	25	26	4	6	16	16	48	10	0	0	0	0	0	0	0	0	0	0	0	0	0	0	0	0	0	0	0	0	0	0	0	0	0	0	0	0	0	0	0	0	0
ASV_304	GTACACACCGCCCGTCGCTACTACCGATTGAACGTTTTAGTGAGCTTCGAGGATTGGCTGATTGGATTTCGGTCCCTTTGGCTGAGAGCAGACGCAAACTTGTACGTTTAGAGGAAGTAAAAGTCGTAACAAGGTTTCCGTAGGTGAACCTGCAG	ASV_304_Filosa-Imbricatea_X_Novel-clade-2	0	0	3	12	2	3	0	0	0	0	0	0	0	21	2	0	0	0	0	0	0	0	0	0	0	0	0	0	0	0	0	0	0	0	0	0	0	0	0	0	0	0	0	0	0	0	0
ASV_305	GTACACACCGCCCGTCGCTCCTACCGATTGAATGATCCGGTGAGGCCCTTGGACTGGGGCAACGAGGTTGGTTCGCCAAACGAGATGCCACGGGAAGTTGTCCAAACCTTATCATTTAGAGGAAGGAGAAGTCGTAACAAGGTTTCCGTAGGTGA	ASV_305_Prymnesiophyceae_X_Braarudosphaeraceae	3	7	3	12	8	16	37	45	3	38	111	12	29	10	3	9	2	10	5	14	2	7	9	6	0	20	11	39	0	8	0	15	2	14	0	3	8	10	0	8	2	8	2	5	2	2	1
ASV_306	GTACACACCGCCCGTCACACCACGAAAGTTGAATTGACCCGAAGTCGTGCACCTAACCCTTGTGGAGGGAAGCGCCTACGGTTGGTTCGATGATTGGGGTGAAGTCGTAACAAGGTAGCTGTAGGTGAACCTGCAGAAGGATCATGCTGACTGAC	ASV_306__	0	5	21	12	4	7	0	0	0	0	0	0	0	0	0	0	0	0	0	0	0	0	0	0	0	20	0	8	0	2	0	0	0	0	0	0	0	0	0	0	0	0	0	0	11	0	0
ASV_307	GTACACACCGCCCGTCGCACCTACCGATTGGATATCTCGGTGAAACCCTCGGACCGTGACCGAGACACCCTCGGGTGACTCGGACGTGGGAAGAGGTTTAAACCTCGATGTCTAGAGGAAGGTGAAGTCGTAACAAGGTTTCCGTAGGTGAACCT	ASV_307_Chrysophyceae_X_Chrysophyceae_Clade-H	0	0	18	11	12	50	3	47	4	0	3	4	8	0	5	12	2	0	2	5	0	5	0	0	0	0	0	0	0	0	0	0	0	0	0	0	0	7	0	0	0	0	0	0	0	0	0
ASV_308	GTACACACCGCCCGTCGCTACTACCGATTGAATGGCTTAGTGAGTTCTTTGGACTGTGGCATTCTGTTGGCAACTTCAGAACGCTATCGGGAAGAAGATCAAACTTGATCATTTAGAGGAAGTAAAAGTCGTAACAAGGTTTCCGTAGGTGAACC	ASV_308_Cryomonadida_Cryomonadida_X	0	0	0	11	3	29	0	10	0	2	13	2	17	3	7	12	2	3	0	40	3	4	18	2	0	0	0	0	0	6	2	15	0	5	0	0	0	0	0	0	0	5	0	0	4	0	0
ASV_309	GTACACACCGCCCGTCGCACCTACCGATTGAATGGTCCGGTGAAGCCTCGGGATTGTGGCGAGTTTCCTTTATTGGGAGTTTGTCGCGAGAACTTGTCTAAACCTTATCATTTAGAGGAAGGTGAAGTCGTAACAAGGTTTCCGTAGGTGAACCT	ASV_309_Bacillariophyta_X_Raphid-pennate	2	0	4	11	46	263	56	61	4	47	85	103	99	80	101	415	54	629	82	238	14	105	48	89	7	265	27	49	0	33	2	100	25	119	2	25	38	25	11	0	0	26	0	8	0	0	0
ASV_310	GTACACACCGCCCGTCACGTCATGGGAATTGGTTCTACCTTAAGCCGGTGCGCTAACCGCAAGGAAGCAGCCGTCCACGGTAGGGTCAGTGACTGGGACGAAGTCGTAACAAGGTATCCGTAGGTGAACCTGCAGAAGGATCATGCTGACTGACT	ASV_310__	1	23	11	11	23	36	19	31	2	3	2	4	4	0	0	0	0	7	0	0	0	0	0	0	0	0	0	1	0	0	0	0	0	0	0	0	0	3	0	0	0	0	0	0	0	0	0
ASV_311	GTACACACCGCCCGTCGCTCCTACCGATTGAGTGTTCCGGTGAATACTTAGGACCGTGCCTTGGCTAGATTCTAGTCTCGGCGTGGAAATTTGAGTAAACCTTAACACTTAGAGGAAGGAGAAGTCGTAACAAGGTTTCCGTAGGTGAACCTGCA	ASV_311_Dino-Group-II_Dino-Group-II-Clade-10-and-11	0	4	7	11	4	35	10	54	0	6	20	13	25	34	0	0	0	2	0	0	0	0	0	0	0	0	0	0	0	0	0	0	0	0	0	0	0	0	0	0	0	0	0	0	0	0	0
ASV_312	GTACACACCGCCCGTCGCTGCCTCCGATTGAGTGATCCGGTGAATAATTCGGACTGGCGCTTTGTTTGGTTCGCCGAACTTTGTGCCGGGAAGTCTAGTAAACCTTATCACTTAGAGGAAGCAAAAGTCGTAACAAGGTTTCCGTAGGTGAACCT	ASV_312_Dino-Group-II_Dino-Group-II-Clade-10-and-11	0	0	0	11	13	9	0	0	0	0	0	0	0	0	0	0	0	0	0	3	2	1	13	91	0	15	2	103	0	28	0	47	6	5	6	0	11	7	0	13	4	20	1	19	4	1	2
ASV_313	GTACACACCGCCCGTCGCTCCTACCGATTGGACGACCTGCTGACTACTTCGGACCGCCTGCTCTGCCAGCTCTGGTTTGGGCAGATGGAAAGTTGAGGGAAGCTGAGCGTCTAGAGGAAGGAGAAGTCGTAACAAGGTTTCCGTAGGTGAACCTG	ASV_313_Dinophyceae_X_Dinophyceae_XX	0	280	12	11	28	35	7	11	16	12	4	0	0	4	5	0	0	0	0	8	4	0	2	0	0	9	4	12	0	9	0	10	5	2	0	3	4	4	0	4	6	10	0	127	34	4	2
ASV_314	GTACACACCGCCCGTCGCTCCTACCGATTGGGTGATCCGGTGAATAATTCGGACTGCAGCTTTGATCGGTCTCCGATCTTTGCCGCGGGAAGTTTAGTGAACCTTATCACCTAGAGGAAGGAGAAGTCGTAACAAGGTTTCCGTAGGTGAACCTG	ASV_314_Dino-Group-III_Dino-Group-III_X	0	14	0	11	8	34	7	5	0	3	14	2	6	8	3	7	0	4	0	3	0	0	4	17	0	13	0	23	0	0	2	8	7	5	0	3	9	6	0	3	0	3	0	0	0	0	4
ASV_315	GTACACACCGCCCGTCGCTCCTACCGATTGGATGATCCGGTGAGCTATTCGGACTTTCGTTTTGTCGATTTTCGGCTTTACGAGGGAAAGTCTCGCGAACCTTATCATCTAGAGGAAGGAGAAGTCGTAACAAGGTTTCCGTAGGTGAACCTGCA	ASV_315_Dino-Group-I_Dino-Group-I-Clade-1	0	0	1	11	19	30	50	11	0	5	0	1	3	1	0	0	0	2	0	0	0	0	0	0	0	0	0	0	0	0	0	0	0	0	0	0	0	0	0	0	0	0	0	0	0	0	0
ASV_316	GTACACACCGCCCGTCGCTACTACCGATTGAATGGCTTAGTGAGCTCTCTGGACCGTTGCACTCTGAGGGCAACCTCGGTGGGCATTCGGGAAGGAGATCAAACTTGATCATTTAGAGGAAGTAAAAGTCGTAACAAGGTTTCCGTAGGTGAACC	ASV_316_Cryomonadida_Protaspa-lineage	0	2	0	11	17	24	0	0	4	0	0	0	0	0	0	0	0	0	0	12	0	3	0	3	0	16	0	2	0	0	3	2	0	18	0	2	7	6	0	4	0	4	0	16	13	0	64
ASV_317	GTACACACCGCCCGTCGCTCCTACCGATTGAATGATCCGGTGAGGCCCCCGGACTGTGGCAACGGCTTTGGTTCGCCAAACTGATGCCGCGGGAAGCTGTCCAAACCTTATCATTTAGAGGAAGGAGAAGTCGTAACAAGGTTTCCGTAGGTGAA	ASV_317_Prymnesiales_Chrysochromulinaceae	0	8	1	11	18	24	20	11	0	18	95	8	11	17	12	49	9	32	11	48	8	13	25	9	2	16	5	43	2	20	4	51	7	34	6	18	36	64	18	36	9	44	5	30	95	6	124
ASV_318	GTACACACCGCCCGTCGCACCTACCGATTGAATGTACCCGTGAGTTTCTCGGACCGTGGCAATGTCGCCTTCATTGGGGACGCTGCCGTGGGAAGTTAATCAAACGTTTACATTTAGAGGAAGGTGAAGTCGTAACAAGGTATCCGTAGGTGAAC	ASV_318_Haptophyta_Clade_HAP2_X_Haptophyta_Clade_HAP2_XX	0	3	8	11	5	2	0	0	0	0	0	0	0	0	0	0	0	0	0	0	0	0	0	0	0	0	0	0	0	0	0	0	0	0	0	0	0	0	0	0	0	0	0	0	0	0	0
ASV_319	GTACACACCGCCCGTCGCACCTACCGATTGGATGGTTCGGTGAAAATCTCGGACTCTGACAGCGCAGCCGCAAGGCCGTGTTGTCGGGGGAAGTTATTTAAACCTCATCATCTAGAGGAAGGTGAAGTCGTAACAAGGTTTCCGTAGGTGAACCT	ASV_319__	0	5	3	11	22	8	3	5	0	0	16	0	0	0	0	0	0	0	0	2	0	0	0	1	0	0	0	3	0	0	0	0	0	0	0	0	0	0	0	0	0	0	0	0	0	0	0
ASV_320	GTACACACCGCCCGTCGCTCCTACCGATTGAGCAATCCGGTGAATATTTCGGACCGGCACTCTGCGGGGCAACTCGTTTGAGAACTGGAAAGTCAAGTTAACCTTATTGCTTAGAGGAAGGAGAAGTCGTAACAAGGTTTCCGTAGGTGAACCTG	ASV_320_Dino-Group-II_Dino-Group-II-Clade-1	0	2	0	11	12	140	48	94	0	3	3	0	0	4	7	25	6	5	0	4	0	0	0	2	0	0	0	0	0	0	0	0	0	3	0	0	6	9	0	0	0	0	0	0	0	0	0
ASV_321	GTACACACCGCCCGTCGCTCCTACCGATTGAATGATCCGGTGAGGCCCCCGGACTGTGGCGACGCAGCTGGTTCTCCAGCCGCGATGCCGCGGGAAGCTGTCCAAACCTTATCATTTAGAGGAAGGAGAAGTCGTAACAAGGTTTCCGTAGGTGA	ASV_321_Prymnesiales_Prymnesiaceae	2	5	1	10	7	18	55	29	9	74	517	85	67	14	43	68	35	84	64	151	27	83	128	95	9	119	115	476	6	247	69	968	147	214	8	55	134	70	15	73	13	172	27	123	160	22	565
ASV_322	GTACACACCGCCCGTCGCTACTACCGATTGAACGTCTTAGTGAATTTTAGGGATACTTGTCTTTAGGAGGGCTTCCTTCTGCTGACACGGTAAAACTAATGTTAACTTGAACGTTTAGAGGAAGTAAAAGTCGTAACAAGGTTTCCGTAGGTGAA	ASV_322__	0	0	0	10	0	0	0	0	0	8	0	0	0	0	0	0	0	0	0	0	0	0	0	0	0	0	0	0	0	0	0	0	0	2	0	3	3	2	0	0	0	0	0	0	0	0	0
ASV_323	GTACACACCGCCCGTCGCTGCTACCGATTGGTATGTATGGTGAGATTTTTGGACTGTGGCCACGATCCGGTCTCCGGTGAATGGCTACGGGAAGTTGCTCAAACCTTGCATACTAGAGGAAGCAAAAGTCGTAACAAGGTTTCCGTAGGTGAACC	ASV_323__	0	0	0	10	12	12	5	16	0	7	20	12	2	5	2	0	0	0	4	26	0	4	13	8	0	0	0	21	0	5	0	13	0	9	2	2	13	2	0	0	0	8	0	10	20	5	10
ASV_324	GTACACACCGCCCGTCGCTCCTACCGATTGAGTGATCCGGTGAATAATTCGGACTGCGGCAATTCTCGGTTTCCGAGATTTGCTGCGGGAAGTTTAGTGAACCTTATCACTTAGAGGAAGGAGAAGTCGTAACAAGGTTTCCGTAGGTGAACCTG	ASV_324_Dino-Group-III_Dino-Group-III_X	0	15	2	10	31	45	13	4	0	0	13	0	2	1	7	0	0	0	0	0	0	0	0	12	0	3	0	3	0	0	0	0	0	0	0	0	0	6	0	1	0	2	0	9	2	0	52
ASV_325	GTACACACCGCCCGTCGCTCCTACCGATTGAATGATCCGGTGAGGCCTTTGGACCTCGTCGATGGCACCGGTTCGCCGGTCCGCCGATGCGGGAAGATGTCCAAACCTTATCATTTAGAGGAAGGAGAAGTCGTAACAAGGTTTCCGTAGGTGAA	ASV_325_Prymnesiales_Chrysochromulinaceae	0	0	0	10	6	26	18	10	2	3	13	4	0	2	97	32	9	9	3	49	4	5	5	6	0	2	0	8	0	2	0	4	0	5	2	0	3	3	3	0	0	0	0	3	6	0	8
ASV_326	GTACACACCGCCCGTCGCTCCTACCGATTGAGTGATCCGGTGAATAATTCGGACCGAAACCCTACTTGGTTTTCCAGGTTAGGTTTTGGGAAGTCTAGTGAACCTTATCACTTAGAGGAAGGAGAAGTCGTAACAAGGTTTCCGTAGGTGAACCT	ASV_326_Dino-Group-II_Dino-Group-II-Clade-16	0	29	8	10	14	23	47	30	0	13	10	0	0	0	0	7	2	0	3	10	3	2	6	16	0	26	0	8	0	16	0	9	3	5	0	7	22	10	4	15	4	9	0	2	2	0	2
ASV_327	GTACACACCGCCCGTCGCTACTACCGATCGGATGGCTTAGTGAGGCCTAGGGATCTGGATGCTTAAATGGCTTGTTCATTTTTGTGTTTGGAGAACTAGAACAAACTTGATCATCTAGAGGAAGTAAAAGTCGTAACAAGGTTTCCGTAGGTGAA	ASV_327_Filosa-Imbricatea_X_Filosa-Imbricatea_XX	0	3	0	10	44	246	89	40	0	17	86	36	64	31	18	15	13	77	42	156	27	53	7	80	0	11	6	66	0	0	5	66	27	246	0	10	34	0	0	4	0	0	0	2	2	0	15
ASV_328	GTACACACCGCCCGTCGCTACTACCGATTGAATGGCTTAGTGAGCTTTCTGGACTGGTGCGTTTCGTTGGAAACTTCGTTATGCATCCGGGAAGGAAATCAAACTTGATCATTTAGAGGAAGTAAAAGTCGTAACAAGGTTTCCGTAGGTGAACC	ASV_328_Dino-Group-II_Dino-Group-II-Clade-21	0	1	0	10	9	0	14	23	5	254	260	755	464	42	11	67	0	10	34	272	19	123	239	54	0	49	62	109	18	21	20	74	21	40	0	11	15	39	6	7	0	77	0	11	109	15	4
ASV_329	GTACACACCGCCCGTCGCACCTACCGATTGAATGGTCCGGTGAAATCTTCGGACCGCGGCAATGGCACGGTTCGCCGTGACGCTGCTGTGGAAAGTTGCTTAAACCTTACCATTTAGAGGAAGGTGAAGTCGTAACAAGGTTTCCGTAGGTGAAC	ASV_329_MAST-6_MAST-6_X	0	0	3	10	68	366	16	8	4	37	89	46	164	62	70	147	17	66	5	34	0	0	2	8	0	4	0	28	0	2	0	22	3	49	0	11	28	4	0	0	0	0	0	2	0	0	0
ASV_330	GTACACACCGCCCGTCGCTCCTACCGATTGAGTGATCCGGTGAATAATTTGGACTGCTGCATTGATCAGCTTCTGACACTGTGGCGGGAAATTTAGTGAACCTTATCACTTAGAGGAAGGAGAAGTCGTAACAAGGTTTCCGTAGGTGAACCTGC	ASV_330_Peridiniales_Thoracosphaeraceae	122	42	12	10	27	246	120	346	669	2152	4619	12456	1920	724	695	328	40	538	56	301	76	255	141	152	443	1122	4	275	28	724	106	361	243	252	0	150	317	12	0	25	24	157	8	450	120	15	23
ASV_331	GTACACACCGCCCGTCGCTCCTACCGATTGGATGATCCGGTGAGCTATTCGGACTTACGCTTTGTCGATTTTCGGCTTTGTGTGGGAAAGTCTCGCGAACCTTATCATCTAGAGGAAGGAGAAGTCGTAACAAGGTTTCCGTAGGTGAACCTGCA	ASV_331_Dino-Group-I_Dino-Group-I-Clade-1	12	17	7	10	14	67	42	52	17	13	0	7	12	2	0	19	0	0	0	0	0	0	0	0	0	0	0	0	0	0	0	0	0	0	0	0	0	6	3	0	0	0	0	0	0	0	0
ASV_332	GTACACACCGCCCGTCACGCCATGGGAGTTGGTTTTACCTTAAGCCGGTGCGCTAACCGTAAGGAGGCAGCCGTCCACGGTAGGGTCAGCGACTGGGGCGAAGTCGTAACAAGGTAACCGTAGGTGAACCTGCAGAAGGATCATGCTGACTGACT	ASV_332__	6	38	21	10	28	88	22	42	3	16	41	13	10	2	0	7	0	3	0	0	0	0	0	0	0	0	0	2	0	0	0	4	0	0	0	0	0	0	0	0	0	1	0	0	4	0	4
ASV_333	GTACACACCGCCCGTCGCTACTACCGATTGAACATTTTAGTGAGTTGCAATGACTCGAGATGTATTGAGGCTTGCCTCTTTCGTTTTGGGGAACGGCTGCAAACTTGATTGTTTAGAGGAAGTAAAAGTCGTAACAAGGTTTCCGTAGGTGAACC	ASV_333__	0	0	1	10	1	60	13	14	0	3	3	5	47	8	1	4	2	3	1	23	0	4	2	6	2	12	1	15	0	3	2	6	2	11	0	2	23	12	0	8	0	90	3	29	35	0	9
ASV_334	GTACACACCGCCCGTCGCTCCTACCGATTGAGTGGTCCGGTGAATAATTTGGACTGATGCTTTATTCGGTTCTCCGAATTCGGCATTGGAAAATCTAGTAAACCTTATCACTTAGAGGAAGGAGAAGTCGTAACAAGGTTTCCGTAGGTGAACCT	ASV_334_Dino-Group-II_Dino-Group-II-Clade-10-and-11	0	0	3	10	10	46	8	3	2	5	11	7	0	0	0	0	0	0	0	0	0	0	0	0	0	0	0	0	0	0	0	0	0	0	0	0	0	0	0	0	0	0	0	0	0	0	0
ASV_335	GTACACACCGCCCGTCGCTCCTACCGATTGAATGATCCGGTGAGGCCCCCGGAATGTGGCAACGGCTTCGGTTCGCCGAACTGATGCTGCGTGAAGCTGTCCAAACCTTATCATTTAGAGGAAGGAGAAGTCGTAACAAGGTTTCCGTAGGTGAA	ASV_335_Prymnesiales_Chrysochromulinaceae	0	0	2	10	18	35	13	18	2	69	228	3	21	22	18	23	6	6	0	14	3	3	19	13	3	14	10	30	0	33	5	40	9	20	0	5	2	8	2	9	0	8	0	11	11	0	10
ASV_336	GTACACACCGCCCGTCGCACCTACCGATTGAATGGTCCGGTGAAGCCTCGGGATTGTGATGAGTTTCCTTTATTGGGGATTTGTCGCGAGAACTTGTCTAAACCTTATCATTTAGAGGAAGGTGAAGTCGTAACAAGGTTTCCGTAGGTGAACCT	ASV_336_Bacillariophyta_X_Araphid-pennate	0	4	0	10	3	17	2	29	0	0	12	0	0	0	0	0	0	0	0	0	0	12	12	0	0	7	0	16	0	5	8	66	10	237	6	52	163	58	14	13	2	66	3	24	124	12	133
ASV_337	GTACACACCGCCCGTCGCTTCTACCGATTGGGTTTGTTTATCATTCAGTTAAGCATTATTTTTGTATCAACGGGAGTTGTCTTTAATCTAGAGGAAGGAGAAGTCGTAACAAGGTTTTCGTAGGTGAACCTGCAGAAGGATCATGCTGACTGACT	ASV_337__	0	27	3	10	10	73	0	0	2	2	14	0	5	2	0	6	0	9	0	0	0	0	0	0	0	2	0	2	0	0	0	0	0	0	0	0	0	0	0	0	0	0	0	0	0	0	0
ASV_338	GTACACACCGCCCGTCACACCATGGGAATTGGTTCTACCCGAATGCGGTGAGCTAACCTGCTTGCAGGAGGCAGCCGACCACGGTAGGGTCAGTGACTGGGGTGAAGTCGTAACAAGGTAGCCGTAGGTGAACCTGCAGAAGGATCATGCTGACT	ASV_338__	13	26	15	10	35	79	23	53	20	22	82	54	24	11	0	19	0	24	0	32	0	24	0	35	0	30	0	19	0	28	0	23	0	13	0	8	18	9	0	15	0	17	0	10	76	0	34
ASV_339	GTACACACCGCCCGTCGCACCTACCGATTGGATGGTCCGGTGAGAATTTCGGATTGTAGCTTCGTCGCTTTCATTAGGGATGTTGCCGTGAGAAGTTATTCAAACCTTACCATCTAGAGGAAGGTGAAGTCGTAACAAGGTTTCCGTAGGTGAAC	ASV_339_MAST-12_MAST-12A	0	0	3	10	1	35	14	15	14	4	48	12	25	40	2	20	11	22	6	7	0	5	25	10	0	5	15	16	0	8	3	11	3	21	0	12	24	16	4	12	0	1	0	19	16	5	6
ASV_340	GTACACACCGCCCGTCGCTGCTACCGATTGGATGGTTCTGTGAGACATCTGGATTGCAGCCTTCGTCTTGGTCTCCAAGGCTGGGCTTGCGAGAAGTTTATCGAACATCATCATCTAGAGGAAGCAAAAGTCGTAACAAGGTTTCCGTAGGTGAA	ASV_340_Telonemia_XX_Telonemia-Group-1	0	0	0	9	100	347	80	88	0	7	3	0	4	0	26	2	0	0	0	40	0	0	0	0	0	0	0	9	0	0	0	0	0	2	3	5	11	0	0	2	0	0	0	0	0	0	0
ASV_341	GTACACACCGCCCGTCGCTCCTACCGATTGAGCAATCCGGTGAATATTTCGGACCGACAGCTTGCGGGGCAACTCGTTTAGCCGTTGGAAAGTCAAGTTAACCTTATTGCTTAGAGGAAGGAGAAGTCGTAACAAGGTTTCCGTAGGTGAACCTG	ASV_341_Dino-Group-II_Dino-Group-II-Clade-6	0	27	8	9	13	17	260	70	3	0	13	0	3	3	0	10	0	15	2	20	7	25	12	21	0	8	0	23	0	5	5	42	2	12	0	3	8	4	0	4	0	7	0	9	3	0	4
ASV_342	GTACACACCGCCCGTCGCTCCTACCGATTGAGTGATCCGGTGAATTGTTCGGACCTGCTGGTTCTTCGGTTTCGGAGTTCTAGTGGGAAAGTTCTGTGAACCTTATCACTTAGAGGAAGGAGAAGTCGTAACAAGGTTTCCGTAGGTGAACCTGC	ASV_342_Dino-Group-II_Dino-Group-II-Clade-26	0	24	8	9	0	5	3	9	0	0	0	0	5	0	0	0	0	0	0	0	0	0	0	2	0	0	0	2	0	4	0	7	0	3	0	3	5	24	2	4	2	0	0	2	0	0	0
ASV_343	GTACACACCGCCCGTCGCTACTACCGATTGAATGGCTTAGTGAGCCCCAGGGATTGTTGCTCTTTGTTGGGTTTCCTTCATTGAGCATCCGAGAACTGGGTCAAACTTGATCATTTAGAGGAAGTAAAAGTCGTAACAAGGTTTCCGTAGGTGAA	ASV_343_Ebriida_Botuliformidae	3	4	0	9	7	26	15	20	6	20	8	21	15	2	14	17	0	4	0	32	0	14	3	26	0	6	0	5	0	5	0	46	3	135	0	9	27	7	0	4	0	30	0	74	12	3	16
ASV_344	GTACACACCGCCCGTCGTTTCTTCCGACTGATACTCATTGTGAGTTGCAAAGATCCTTCATTGGAGAATTGCCGCGAATGCTTTGTATTGGAGGAAGAAAAAGTCGTAACAAGGTTATCGTAGGTGAACCTGCAGAAGGATCATGCTGACTGACT	ASV_344_Gregarines_Cephaloidophoroidea	0	5	6	9	0	0	0	0	0	0	0	5	0	0	0	0	0	0	0	0	0	0	0	0	0	0	0	0	0	0	0	0	0	0	0	0	0	0	0	0	0	0	0	0	0	0	0
ASV_345	GTACACACCGCCCGTCGCTCCTACCGATTGAATGATCCGGTGAATAATTCGGACTGTGGCGTTACTCGGTTTCCGAGTTCTGCTGCGGGAAGTTTAGTGAACCTTATCATTTAGAGGAAGGAGAAGTCGTAACAAGGTTTCCGTAGGTGAACCTG	ASV_345_Dino-Group-III_Dino-Group-III_X	0	0	0	9	1	0	0	0	0	0	0	0	0	0	0	0	0	0	0	0	0	0	2	0	0	0	0	0	0	0	0	0	0	0	0	0	0	0	0	0	0	0	0	0	0	0	0
ASV_346	GTACACACCGCCCGTCGCACCTACCGATTGAATGGTCCGGTGAGCTGTCCGGACTGGCCGTCTGTTGCTTCATTGCGATGGGCAGCCGGGAAGTTCCGCAAACCTTATCATTTAGAGGAAGGTGAAGTCGTAACAAGGTTTCCGTAGGTGAACCT	ASV_346__	0	12	17	9	5	15	2	4	0	0	6	0	0	15	0	5	0	0	0	0	0	0	0	0	0	0	0	0	0	0	0	0	0	0	0	0	0	0	0	0	0	0	0	0	0	0	0
ASV_347	GTACACACCGCCCGTCGCTCCTACCGATTGAATGGTCCGGTGAAATCTTCGGATCGTGGGGCGGAAAGTTTCGGCTTACTGTTCCGTGAAAAGTTGATTAAACCTTATCATTTAGAGGAAGGAGAAGTCGTAACAAGGTTTCCGTAGGTGAACCT	ASV_347_Katablepharidales_Katablepharidales_X	0	14	0	9	2	3	5	3	0	0	14	0	11	0	2	3	2	0	0	0	0	2	4	15	0	6	5	9	0	1	0	0	0	0	0	1	0	1	0	0	0	0	0	2	0	0	0
ASV_348	GTACACACCGCCCGTCGCTACTACCGATTGAATGGCTTAGTGAGCCTAAGGGATTGATGCAGTTTGTGGGATTTCCTGCTTTCAGCATTGAGAACTCAGTCAAACTTGACCATTTAGAGGAAGTAAAAGTCGTAACAAGGTTTCCGTAGGTGAAC	ASV_348_Cryomonadida_Protaspa-lineage	0	0	2	9	32	31	0	0	0	5	6	5	0	0	0	0	0	0	0	0	0	0	0	0	0	0	0	0	0	0	0	0	0	0	0	0	0	0	0	0	0	0	0	0	0	0	7
ASV_349	GTACACACCGCCCGTCGCTCCTACCGATTGAGTGATCCGGTGAATAACTCGGACCGATGCATTTTCCAGCTTCTGGAAGTTGCATTGGAAAGTTTAGTGAACCTTATCACTTAGAGGAAGGAGAAGTCGTAACAAGGTTTCCGTAGGTGAACCTG	ASV_349_Dinophyceae_X_Dinophyceae_XX	0	16	0	9	6	31	58	27	6	37	222	2	17	0	0	3	0	0	0	81	9	1	35	51	0	12	0	32	0	82	1	129	17	200	7	53	143	126	10	96	19	49	21	406	559	61	279
ASV_350	GTACACACCGCCCGTCGCTCCTACCGATTGAGCAGTCCGGTGAATACTTCGGACCGTGACCAGTGCGGATTCCGTGCTGTGTTATGGAAAGTCGAGTGAACCTTACTGCTTAGAGGAAGGAGAAGTCGTAACAAGGTTTCCGTAGGTGAACCTGC	ASV_350_Dino-Group-II_Dino-Group-II-Clade-39	0	26	5	9	4	27	20	9	0	0	9	0	2	0	0	0	0	0	0	0	0	0	0	10	0	22	0	22	0	36	3	46	4	3	0	10	4	7	0	8	7	29	10	23	6	0	0
ASV_351	GTACACACCGCCCGTCGCTCCTACCGATTGAGCAATCCGGTGAATACTTCGGACTGGACTTTTGGGGGGCAACCTTCATGGGTCTGGAAAGTTGGGTTAACCTTATTGCTTAGAGGAAGGAGAAGTCGTAACAAGGTTTCCGTAGGTGAACCTGC	ASV_351_Dino-Group-II_Dino-Group-II-Clade-1	0	0	0	9	8	11	16	27	0	0	2	0	19	2	3	0	0	0	0	0	0	0	0	0	0	0	0	5	0	0	0	0	0	0	0	0	0	0	0	0	0	0	0	0	0	0	0
ASV_352	GTACACACCGCCCGTCGCTCCTACCGATTGAACGGTCCGGTGAGTTCTTTGGACCCTTGCAACGGCTTAGGTTCTCCTAACTGATGCGGGGGGAAGATGCGCGAACCTTATCGTTTAGAGGAAGGAGAAGTCGTAACAAGGTTTCTGTAGGTGAA	ASV_352_Prymnesiales_Chrysochromulinaceae	0	4	2	9	2	0	0	2	0	0	0	0	0	0	0	0	0	0	0	0	0	0	0	0	0	0	0	0	0	0	0	0	0	0	0	0	0	0	0	0	0	0	0	0	0	0	0
ASV_353	GTACACACCGCCCGTCGCTCCTACCGATTGAGTGATCCGGTGAATAATTCGGACTGAAGCTTTACTTGGTTCGCCGAGTTTTGCTTTGGAAAGTCTAGTGAACCTTATCACTTAGAGGAAGGAGAAGTCGTAACAAGGTTTCCGTAGGTGAACCT	ASV_353_Dinophyceae_X_Dinophyceae_XX	0	2	0	9	6	35	22	34	2	14	99	32	48	10	6	50	9	2	8	73	12	36	69	74	5	48	16	179	0	141	29	173	16	60	5	16	31	20	2	16	16	37	2	42	28	4	13
ASV_354	GTACACACCGCCCGTCGCTCCTACCGATTGAGTGATCCGGTGAATAATTCGGACTGAGATTCTTCCGGCAACGGTTTGAGTTTTGGAAAGTCTAGTGAACCTTATCACTTAGAGGAAGGAGAAGTCGTAACAAGGTTTCCGTAGGTGAACCTGCA	ASV_354_Dino-Group-II_Dino-Group-II_X	0	19	6	9	9	15	0	2	0	0	4	0	0	0	0	0	0	0	0	0	0	0	0	0	0	0	0	0	0	10	4	4	0	0	0	0	0	4	0	7	2	6	3	5	2	0	4
ASV_355	GTACACACCGCCCGTCGCACCTACCGATTGAGTGGTCCGGTGAACCCTCGGGATCGCATGCAATTTCTTTTATTAGAATTTGACTGTCGAGAACTTGTGTAAACCTTATCACTTAGAGGAAGGTGAAGTCGTAACAAGGTTTCCGTAGGTGAACC	ASV_355_Bacillariophyta_X_Polar-centric-Mediophyceae	12	0	4	9	13	15	3	0	21	14	5	0	2	0	0	32	10	48	4	40	7	5	0	5	0	8	0	0	0	3	0	0	0	0	0	0	0	0	0	0	0	0	0	0	0	0	0
ASV_356	GTACACACCGCCCGTCGCTCCTACCGATTGGACGATCCGGTGAAGCCTCCGGACTGTAGCATAGGAGTTGGTTCGCCACGCCTTTGCTGTGGGAAGTTGGTTAAACCTTATCGTCTAGAGGAAGGAGAAGTCGTAACAAGGTTTCCGTAGGTGAA	ASV_356__	0	0	2	9	2	3	2	3	0	13	22	2	0	6	3	4	4	0	0	3	0	2	0	0	0	2	0	2	0	0	0	0	0	0	0	0	2	4	0	0	0	0	0	5	0	0	0
ASV_357	GTACACACCGCCCGTCGCACCTACCGATTGGATGGTCCGGTGAGAATTTCGGATTGTAATTTTCTTGCTTTTATTAGCGAGGATTTCGTGAGAAGTTATTCAAACCTTACCATCTAGAGGAAGGTGAAGTCGTAACAAGGTTTCCGTAGGTGAAC	ASV_357_MAST-12_MAST-12A	0	0	0	9	6	0	4	0	3	0	3	0	1	0	5	0	0	0	0	3	0	0	0	4	0	0	2	2	0	2	0	0	0	1	0	3	6	2	0	1	0	3	0	5	7	0	0
ASV_358	GTACACACCGCCCGTCGCTACTACCGATTGGATGGTTTAGTGAGCTCCTTGGACTGGTCCCGACGGCGCGGCAACGCGCTCGTTCTGGTGTGCCGGGAAGAAGGGCAAACTGTGCTATCTAGAGGAAGTAAAAGTCGTAACAAGGTTTCCGTAGG	ASV_358_Bivalvia_Ostreoida	0	7	0	9	7	4	52	0	0	0	65	220	69	3	52	651	0	162	6	108	34	29	2	54	60	444	0	416	7	26	194	24	39	107	83	0	0	8	0	293	101	65	0	666	3	0	38
ASV_359	GTACACACCGCCCGTCGCACCTACCGATTGAATGGTCCGGTGAATTTCTCGGACTGTGGCAATGTCGCTTTCATTAGGGACGCTGCCGCGGGAAGTTAATTAAACCTTACCATTTAGAGGAAGGTGAAGTCGTAACAAGGTATCCGTAGGTGAAC	ASV_359_Urochordata_X_Appendicularia	0	4	0	8	5	4	5	17	0	10	64	2	22	6	0	4	0	0	0	41	3	0	3	5	0	0	0	12	0	49	3	42	3	10	2	6	12	26	3	9	0	32	0	50	286	34	40
ASV_360	GTACACACCGCCCGTCACATCATGGAAGCCGGTCGCACCCGAAGTATATGCGCTAACTTTATTGAAGCAGTATCCTAAGGTGAGGCTGGTAACTGGGATGAAGTCGTAACAAGGTAGCCGTAGGTGAACCTGCAGAAGGATCATGCTGACTGACT	ASV_360__	15	28	8	8	57	109	7	39	21	21	53	84	67	6	0	76	0	124	0	108	0	131	0	37	0	115	0	26	0	30	0	17	0	9	0	18	17	44	0	27	0	4	0	16	144	0	39
ASV_361	GTACACACCGCCCGTCGCACCTACCGATTGGATGGTCCGGTGAGAATTTCGGATTGTCTTGTCGTCGCTTTTATTAGGGATAACAAGACGAGAAGTTATTCAAACCTTACCATCTAGAGGAAGGTGAAGTCGTAACAAGGTTTCCGTAGGTGAAC	ASV_361_MAST-12_MAST-12A	0	14	18	8	3	0	0	10	10	6	13	0	30	7	0	2	0	4	0	7	0	2	2	6	2	4	8	49	0	19	2	17	2	0	0	0	3	14	0	34	3	22	2	11	73	9	3
ASV_362	GTACACACCGCCCGTCGCACCTACCGATTGAATGGTCCGGTGAAATCTTCGGACCGCGCGATGTGCCAGCAATGGCCGACGCGTGGAAAGTCGCTTAAACCTTACCATTTAGAGGAAGGTGAAGTCGTAACAAGGTTTCCGTAGGTGAACCTGCA	ASV_362_MAST-3_MAST-3J	0	4	4	8	2	26	7	8	2	0	0	0	0	0	0	0	0	0	0	0	0	6	0	2	0	2	0	0	0	0	0	17	2	11	0	0	0	0	0	0	0	6	0	4	2	0	2
ASV_363	GTACACACCGCCCGTCGCTCCTACCGATTGAGTGATCCGGTGAATAATTCGGATTGACGTCTTACTTGGTTTTCCAGGTTCGATGTTGAGAAGTCTAGTGAACCTTATCACTTAGAGGAAGGAGAAGTCGTAACAAGGTTTCCGTAGGTGAACCT	ASV_363_Dino-Group-II_Dino-Group-II-Clade-10-and-11	0	9	4	8	16	86	30	2	0	0	0	0	0	0	0	0	0	0	0	0	0	0	0	0	0	0	0	0	0	0	0	0	0	0	0	0	0	2	0	0	0	0	0	0	0	0	0
ASV_364	GTACACACCGCCCGTCGCACCTACCGATTGAATGGTTCGGTGAGCCCTTCGGACCGAGGCAATGTCTCTTTCATTAGAGACGCTGCCTTGGGAAGTTGTGCAAACCTCATCATTTAGAGGAAGGTGAAGTCGTAACAAGGTTTCCGTAGGTGAAC	ASV_364_MOCH-4_MOCH-4_X	0	8	5	8	4	4	2	2	0	0	2	0	0	2	0	0	0	0	0	0	0	0	0	0	0	0	0	0	0	0	0	0	0	0	0	0	0	0	0	0	0	0	0	0	0	0	0
ASV_365	GTACACACCGCCCGTCACACCATGGGAGTTGGTTTTACCCGAAGACGGTATCCTAACCTTTTAGGAGGGAGCCGGCCACGGTAGGGTCAGCGACTGGGGTGAAGTCGTAACAAGGTAGCCGTAGGTGAACCTGCAGAAGGATCATGCTGACTGAC	ASV_365__	16	25	12	8	29	72	26	44	7	59	131	108	47	17	0	51	0	43	0	83	0	54	0	72	0	93	0	40	0	40	0	27	0	7	0	11	17	23	0	19	0	6	0	12	93	0	21
ASV_366	GTACACACCGCCCGTCGCACCTACCGATTGAATGGTCCGGTGAAATTTCGGGACTGATCGTTTGGTGGTTTATTCTGCCTTACGATCGGGAACTTACTTAAACCTTATCATTTAGAGGAAGGTGAAGTCGTAACAAGGTTTCCGTAGGTGAACCT	ASV_366_Dinophyceae_X_Dinophyceae_XX	0	22	4	8	15	13	13	36	5	3	76	7	60	11	4	13	0	13	7	15	7	23	26	13	0	12	3	24	0	45	0	24	3	14	0	5	4	18	2	22	2	24	0	27	44	2	0
ASV_367	GTACACACCGCCCGTCGCTACTACCGATTGGATGGTCTGGTGAGTCATTCGGACTGCGGCTGTGCTGTGAGCAATCATGGCTGGCTGCGGGAAGTTTCGCAAACCCTATCATCTAGAGGAAGTAAAAGTCGTAACAAGGTTTCCGTAGGTGAACC	ASV_367_Telonemia_XX_Telonemia-Group-2	0	4	0	8	0	34	11	0	0	0	0	0	0	0	0	0	0	0	0	0	0	0	0	3	0	0	0	2	0	0	0	0	0	0	0	0	2	6	0	0	0	0	0	0	0	0	2
ASV_368	GTACACACCGCCCGTCGTTTCTTCCGACTGATACTCATTGTGAGTTGCAAGGATCCCTGGTGGAGAATTGCTGCGAATGCTTTGTATTGGAGGAAGAAAAAGTCGTAACAAGGTTATCGTAGGTGAACCTGCAGAAGGATCATGCTGACTGACTA	ASV_368_Gregarines_Cephaloidophoroidea	0	8	0	8	0	0	0	86	0	0	0	517	0	0	0	0	0	173	0	0	0	62	0	0	0	0	0	0	0	0	0	0	0	0	0	45	0	42	0	0	0	0	0	15	0	0	0
ASV_369	GTACACACCGCCCGTCGCTCCTACCGATTGAATGATCCGGTGAGGCCCCCGGACTGTGGCAACGTGGCTGGTTCGCCAGCCGTGATGCCGCGGGAAGCTGTCCAAACCTTATCATTTAGAGGAAGGAGAAGTCGTAACAAGGTTTCCGTAGGTGA	ASV_369_Prymnesiophyceae_X_Braarudosphaeraceae	0	21	4	8	0	0	23	16	0	0	35	37	664	64	0	0	0	0	0	0	0	22	37	163	33	289	0	138	0	55	1	46	0	0	6	12	16	67	13	52	14	94	21	91	139	25	0
ASV_370	GTACACACCGCCCGTCGCTACTACCGATTGAATGGCTTAGTGAGCCCTCTGGACCGTTGTGACTCATTGGAAACTTTGAGACACATTCGGAAAGGAGGTCAAACTTGATCATTTAGAGGAAGTAAAAGTCGTAACAAGGTTTCCGTAGGTGAACC	ASV_370_Cryomonadida_Cryothecomonas-lineage	0	0	2	8	7	89	2	19	0	0	12	18	13	32	27	65	7	7	4	6	0	5	9	2	0	0	0	0	0	0	2	11	0	14	0	7	15	20	2	0	0	6	0	8	4	0	43
ASV_371	GTACACACCGCCCGTCGCTCCTACCGATTGAATGATCCGGTGAGCTTTTTGGACTGTGGCAACGGTCTTGGTTCGCCAAACTGATGCCGCGGGAAGATACGCAAACCTTATCATTTAGAGGAAGGAGAAGTCGTAACAAGGTTTCCGTAGGTGAA	ASV_371_Prymnesiales_Chrysochromulinaceae	0	3	1	8	16	12	9	1	8	37	180	15	48	31	42	119	35	51	16	65	11	10	28	37	2	38	15	108	0	35	4	65	14	57	3	21	77	61	14	28	4	73	7	79	40	3	13
ASV_372	GTACACACCGCCCGTCGCTACTACCGATTGAACGGTTTGATGAGTTCCGAGGATGAGAGGCTTCAGGGCATTGTCCTGTTGTTTTTCAGAGCAGGTGCAAATCTGATCGTTTAGAGGAAGTAAAAGTCGTAACAAGGTTTCCGTAGGTGAACCTG	ASV_372__	0	0	3	8	6	77	7	2	0	2	4	0	0	17	26	0	0	0	0	0	0	0	0	0	0	4	0	0	0	2	0	7	3	3	0	0	0	0	0	0	0	0	0	0	0	0	0
ASV_373	GTACACACCGCCCGTCGCTCCTACCGATTGAGTGATCCGGTGAATAATTCGGACTGCAGCTTTGAACAGTCCCTGTTCTCGGCTTGCGGAAAGTTTAGTGAACCTTATCACTTAGAGGAAGGAGAAGTCGTAACAAGGTTTCCGTAGGTGAACCT	ASV_373_Dinophyceae_X_Dinophyceae_XX	5	22	0	8	14	89	33	12	6	8	45	8	86	16	12	25	4	28	16	36	23	148	35	124	9	84	17	66	4	26	14	230	35	326	4	48	110	77	19	38	13	55	32	103	160	24	255
ASV_374	GTACACACCGCCCGTCACACCATGGGAGTCAGTTACTCCAGAAGTGCCTGAGCTAACCTTCGGGAAGCAGGGTACCAAGGAGTGGCTGGTAACTGGGGTGAAGTCGTAACAAGGTAGCCGTAGGTGAACCTGCAGAAGGATCATGCTGACTGACT	ASV_374__	0	0	2	8	0	0	0	0	0	0	0	0	0	0	0	0	0	0	0	0	0	0	0	0	0	0	0	0	0	0	0	0	0	0	0	0	0	0	0	0	0	0	0	0	0	0	0
ASV_375	GTACACACCGCCCGTCGCTCCTACCGATTGAATGGTCCGGTGAGGTCTTTGGACTGTGGCAACGCAGCTGGTTCGCTAGCCGCGATGCCGTGGGAAGCTGCCCAAACCTTATCATTTAGAGGAAGGAGAAGTCGTAACAAGGTTTCCGTAGGTGA	ASV_375_Prymnesiales_Prymnesiophyceae_Clade_B5	0	5	2	8	4	16	2	0	0	1	0	0	0	3	5	0	0	0	0	0	0	0	0	0	0	0	0	0	0	0	0	0	0	0	0	0	0	0	0	0	0	0	0	0	0	0	0
ASV_376	GTACACACCGCCCGTCGCTTCTACCGATTGAGTTTCTCGGTGAATACTTTGGACAAACCCTCTTAGCGGTTCGCCGCTTTTAGGGATTGAAAATTGGGTGAACCTCGAAACTTAGAGGAAGAAGAAGTCGTAACAAGGTTTCCGTAGGTGAACCT	ASV_376_Alveolata_XXX_Alveolata_XXXX	0	3	0	8	0	7	8	0	3	3	19	3	18	2	3	0	0	0	0	0	0	0	0	0	0	0	0	0	0	0	0	0	0	0	0	0	0	0	0	0	0	0	0	0	0	0	0
ASV_377	GTACACACCGCCCGTCGCTCCTACCGATTGAATGGTCCGGTGAAGCGTTCGGACCGTGGCTTTCTGACGGTTCGCCGTCGGATGGCCGTGGGAAGTTCGTTAAACCTTATCATTTAGAGGAAGGAGAAGTCGTAACAAGGTTTCCGTAGGTGAAC	ASV_377_Mamiellales_Mamiellaceae	0	0	13	8	0	0	0	17	0	0	75	0	13	17	6	2	0	0	0	0	2	2	5	1	0	13	1	13	0	9	2	25	0	19	2	3	8	0	2	8	8	24	0	29	178	19	14
ASV_378	GTACACACCGCCCGTCGCACCTACCGATTGAATGGTCCGGTGAAGCCTCGGGATTGTGGTCAGTTTGCTTTATTGCGAGTTGATTGCGAGAACTTGTCTAAACCTTATCATTTAGAGGAAGGTGAAGTCGTAACAAGGTTTCCGTAGGTGAACCT	ASV_378_Bacillariophyta_X_Raphid-pennate	0	3	5	8	5	92	1	0	2	0	1	0	0	0	0	0	0	0	0	0	1	0	0	0	0	0	0	0	0	8	0	10	0	0	0	0	0	0	0	0	0	0	0	0	0	0	0
ASV_379	GTACACACCGCCCGTCGCACCTACCGATTGAATGGTTCGGTGAAACCTTCGGACCGTGGCTCGGATGCTTTCGGGCGACCTTGCCGTGGGAAGTTGTTTAAACCTCATCATTTAGAGGAAGGTGAAGTCGTAACAAGGTTTCCGTAGGTGAACCT	ASV_379_Chrysophyceae_X_Chrysophyceae_Clade_C	0	2	7	8	0	65	8	13	0	0	0	3	22	3	0	7	0	0	0	2	0	7	2	3	0	10	2	0	0	0	0	0	0	13	0	3	5	0	0	0	0	6	0	0	0	0	0
ASV_380	GTACACACCGCCCGTCGCTCCTACCGATTGAATGATCCGGTGAGCTTTTTGGACAGTGGCGCCGGTTGTGGTTCGCCACTCTGGCGCTGCGGGAAGATGCGCAAACCTTATCATTTAGAGGAAGGAGAAGTCGTAACAAGGTTTCCGTAGGTGAA	ASV_380_Prymnesiales_Chrysochromulinaceae	0	2	0	8	13	25	0	3	0	0	0	0	1	0	15	0	0	2	0	5	2	1	0	1	0	0	0	0	0	0	0	0	0	0	0	0	0	0	0	0	0	0	0	0	0	0	0
ASV_381	GTACACACCGCCCGTCGCACCTACCGATTGAATGGTCCGGTGAATTCTTCGGATAGCGGCTTGTCCCTTCATTGGGACGAGCTGCCAGAAGTTGATTAAACCTTGCCATTTAGAGGAAGGTGAAGTCGTAACAAGGTTTCCGTAGGTGAACCTGC	ASV_381_MAST-3_MAST-3I	0	2	6	8	0	10	2	4	2	0	3	0	26	0	0	9	0	0	0	9	6	3	5	0	0	11	4	14	0	6	0	10	2	28	0	0	3	10	0	3	0	4	0	5	3	0	13
ASV_382	GTACACACCGCCCGTCGCTCCTACCGATTGAGCAATCCGGTGAATATTTCGGACCTAAGATTGTCGGGGCAACTCGTTCAGTTTTGGGAAAGTCAAGTTAACCTTATTGCTTAGAGGAAGGAGAAGTCGTAACAAGGTTTCCGTAGGTGAACCTG	ASV_382_Dino-Group-II_Dino-Group-II-Clade-1	0	4	2	8	13	42	8	13	0	0	3	0	3	2	0	0	0	0	0	0	0	0	0	0	0	0	0	0	0	0	0	0	0	0	0	0	0	0	0	0	0	0	0	0	0	0	0
ASV_383	GTACACACCGCCCGTCGCTCCTACCGATTGAGGGATTCGGTGAAAATTCTGGACTGTTTCATTCTTTAAGTTTGGAACGGGAAGTTATTTAAATCCAATCTCTTAGAGGAAGGAGAAGTCGTAACAAGGTTTCCGTAGGTGAACCTGCAGAAGGA	ASV_383_Cyclotrichia_Mesodiniidae	0	0	0	8	13	92	3	0	0	0	0	0	0	0	9	2	0	3	0	2	0	0	0	0	0	0	0	2	0	0	0	2	0	2	0	0	4	0	0	0	0	2	0	0	0	0	0
ASV_384	GTACACACCGCCCGTCGCTACTACCGATTGAATGTTTTAGTGAGCCCTCTGGATTGTTGTATCTCGTTGGAAACTTCGAGACACTTTCGAGAAGGAGGTCAAACTTGATCATTTAGAGGAAGTAAAAGTCGTAACAAGGTTTCCGTAGGTGAACC	ASV_384_Cryomonadida_Cryothecomonas-lineage	0	0	2	8	3	44	3	11	6	0	4	0	15	3	0	4	0	0	0	0	0	4	0	0	0	7	0	4	0	0	0	19	0	4	0	7	17	9	2	0	0	3	0	0	8	0	20
ASV_385	GTACACACCGCCCGTCGCTCCTACCGATTGAGTGATCCGGTGAATTGTTCGGACCTATTTCTTCCCCGGTTTCCGGAGTTGAAGTGGGAAAGTTCTGTGAACCTTATCACTTAGAGGAAGGAGAAGTCGTAACAAGGTTTCCGTAGGTGAACCTG	ASV_385_Dino-Group-II_Dino-Group-II-Clade-26	0	3	2	8	5	16	0	7	0	10	3	0	7	6	2	5	0	3	0	4	0	0	2	0	0	0	0	6	0	0	0	0	0	5	0	2	5	0	0	0	0	3	0	0	0	0	0
ASV_386	GTACACACCGCCCGTCGCTACTACCGATTGAATGGCTTAGTGAGCTGTCTGGACTGTTGCACCCTATTGGAAACTTTGGGGAGCTTACGGGAAGGACATCAAACTTGATCATTTAGAGGAAGTAAAAGTCGTAACAAGGTTTCCGTAGGTGAACC	ASV_386_Cryomonadida_Protaspa-lineage	0	2	0	8	88	43	370	8	89	10	20	101	213	22	60	43	19	33	0	6	0	49	2	59	23	26	6	32	0	0	0	17	2	7	0	0	0	0	0	0	0	36	0	0	1	0	4
ASV_387	GTACACACCGCCCGTCGCACCTACCGATTGGATGGTCCGGTGAGAATTTCGGACTTTGGTATTGGCTGATTTAGTTCAGACTTTACCGAGGGAAGTTCTTCAAACCTTACCATCTAGAGGAAGGTGAAGTCGTAACAAGGTTTCCGTAGGTGAAC	ASV_387_MAST-12_MAST-12B	0	0	8	8	0	0	0	9	4	0	0	2	3	4	0	0	0	7	0	0	0	0	0	0	0	0	0	0	0	0	0	0	0	0	0	0	0	0	0	0	0	0	0	0	0	0	0
ASV_388	GTACACACCGCCCGTCGCTACTACCGATTGGATGGCTTAGTGAGTTTTAAGGACTGTTGTCGTTGATTGGGTTTCCAGTCTTCGATTTACGGGAATTAAATCAAACTTGATCATTTAGAGGAAGTAAAAGTCGTAACAAGGTTTCCGTAGGTGAA	ASV_388__	0	0	3	8	42	56	6	0	0	0	0	0	0	0	0	0	0	0	0	0	0	0	0	0	0	0	0	0	0	0	0	6	0	3	0	0	0	0	0	0	0	0	0	0	0	0	0
ASV_389	GTACACACCGCCCGTCGCTACTACCGATTGAATGATTTTGTGAGGTCTCGGGATCAGCCGTTACCAACCAGGCAACTGGTTAGTTTTGGCAGAGAACTTGCACAAACATGATCATTTAGAGGAAGTAAAAGTCGTAACAAGGTTTCCGTAGGTGA	ASV_389__	0	0	4	8	2	16	0	0	0	0	4	0	16	4	0	25	0	23	0	14	0	9	0	0	0	0	0	0	0	5	0	11	0	2	0	0	2	5	0	0	0	0	0	0	0	0	0
ASV_390	GTACACACCGCCCGTCGACTCTACCGATTGAATGGTTCGGTGAAAACTCCGGACCGTGGCATTGTCCTTCATTGGACTTTGCCGTGGGAAGTTGTTTAAACCTCATCATTTAGAGGAAGAATAAGTCGTAACAAGGTTTCCGTAGGTGAACCTGC	ASV_390_Crustacea_Maxillopoda	0	13	14	8	6	12	11	20	0	1	19	2	37	14	0	3	0	0	0	0	0	0	13	22	0	27	1	10	0	47	0	32	0	20	2	0	6	25	3	34	2	9	4	18	33	3	13
ASV_391	GTACACACCGCCCGTCGCACCTACCGATTGGATTTCTCGGTGAAATCCTCGGATCTGGATCAAGACACCCTCGGGTGACTATGAACCGGAGAAGTGGATTAAACCTCGATGTCTAGAGGAAGGTGAAGTCGTAACAAGGTTTCCGTAGGTGAACC	ASV_391_Chrysophyceae_X_Chrysophyceae_Clade-H	0	0	8	7	0	4	6	9	0	2	15	9	1	2	0	2	0	0	0	0	0	0	0	0	0	0	0	0	0	0	0	0	0	0	0	0	0	0	0	0	0	0	0	2	0	0	0
ASV_392	GTACACACCGCCCGTCACACCATGGGAGTTGATTGGACCAGAAGTCGTTGAGCTAACCTTTCGGGGAAGCAGGCGCCCAAGGTCTGATGAGCGACTGGGGTGAAGTCGTAACAAGGTAGCCGTAGGTGAACCTGCAGAAGGATCATGCTGACTGA	ASV_392__	0	0	6	7	3	7	0	0	0	0	0	9	9	0	0	0	0	8	0	5	0	3	0	2	0	2	0	0	0	0	0	0	0	0	0	0	0	0	0	0	0	0	0	0	0	0	0
ASV_393	GTACACACCGCCCGTCGCTCCTACCGATTGAATGATCCGGTGAGCTTTTTGGACTGTGGCACCGGTTGTGGTTCGCCACTCTGGCGCTGCGGGAAGATGCGCAAACCTTATCATTTAGAGGAAGGAGAAGTCGTAACAAGGTTTCCGTAGGTGAA	ASV_393_Prymnesiales_Chrysochromulinaceae	0	0	0	7	3	4	6	0	0	4	19	0	0	0	1	4	0	0	4	11	3	0	0	0	0	1	0	0	0	4	0	13	2	9	0	3	1	0	2	4	4	8	0	6	8	0	1
ASV_394	GTACACACCGCCCGTCGCTACTACCGATTGAATGGCTTAGTGAGCCCTCTGGACTACTGTATCTCATTGGAAACTTTGAGAAACATGTGGAAAGGAGGTCAAACTTGATCATTTAGAGGAAGTAAAAGTCGTAACAAGGTTTCCGTAGGTGAACC	ASV_394_Cryomonadida_Cryothecomonas-lineage	0	0	0	7	3	3	2	5	2	14	7	0	0	3	0	0	0	0	0	0	0	0	0	0	0	0	0	0	0	0	0	0	0	0	0	0	0	0	0	0	0	0	0	0	0	0	0
ASV_395	GTACACACCGCCCGTCGCTCCTACCGATTGAGTGGTCCGGTGAGTTGTTGGGATCGGATTTCAACCTGGTTTCCAGGATGATATCTGAAAACTTCTGCAAACCTTATCACTTAGAGGAAGGAGAAGTCGTAACAAGGTTTCCGTAGGTGAACCTG	ASV_395_Dino-Group-II_Dino-Group-II-Clade-14	0	0	2	7	45	190	5	4	0	2	9	0	2	8	9	7	2	7	0	19	3	6	3	11	0	3	0	7	0	0	0	5	0	11	0	3	10	15	4	2	0	18	0	12	3	0	5
ASV_396	GTACACACCGCCCGTCGCTACTACCGATTGAACATTTTAGTGAGTTGCGAGGAGTGGGGATAGTCAGGCAACTGGCTATACCTGCGAGAAGCTGCAAACTTGGATGTTTAGAGGAAGTAAAAGTCGTAACAAGGTTTCCGTAGGTGAACCTGCAG	ASV_396_Filosa-Imbricatea_X_Novel-clade-2	0	0	4	7	3	5	1	4	0	0	0	0	0	0	0	0	0	0	0	2	0	0	0	0	0	0	0	0	0	0	0	0	0	0	0	0	0	2	0	0	0	0	0	0	0	0	0
ASV_397	GTACACACCGCCCGTCGCTACTACCGATTGAATGGCTTAGTGAGCTCTCTGGACTGTTGCACTCCGTTGGTAACTTCGGTGAGCATACGGGAAGGAGATCAAACTTGATCATTTAGAGGAAGTAAAAGTCGTAACAAGGTTTCCGTAGGTGAACC	ASV_397_Cryomonadida_Protaspa-lineage	35	119	12	7	3	0	0	0	23	7	31	0	0	0	0	4	0	4	0	206	10	13	2	0	0	4	14	7	0	35	5	22	10	15	3	0	0	21	0	38	8	38	2	135	10	2	110
ASV_398	GTACACACCGCCCGTCGCTCCTACCGATTGAGTGATCCGGTGAATAATTCGGACCTGCTTTGATTGCAGTTCGCTGCTATCTTCGCGGGAAAGTCTAGTAAACCTTATCACTTAGAGGAAGGAGAAGTCGTAACAAGGTTTCCGTAGGTGAACCT	ASV_398_Dino-Group-II_Dino-Group-II-Clade-7	0	7	2	7	0	3	3	11	25	26	23	3	5	6	3	2	3	6	2	4	0	0	0	3	12	80	5	4	0	15	2	6	0	0	0	0	0	0	0	0	0	2	0	0	0	0	0
ASV_399	GTACACACCGCCCGTCGCTCCTACCGATTGAATGATCCGGTGAGGCCCCCGGAATGGGATCACTGCTCGGTTCGCCGAAATGAGATCCTGTGAAGCTGTCCAAACCTTATCATTTAGAGGAAGGAGAAGTCGTAACAAGGTTTCCGTAGGTGAAC	ASV_399_Prymnesiales_Chrysochromulinaceae	0	0	0	7	4	6	5	0	0	18	58	0	2	0	3	14	2	7	2	12	2	0	1	0	0	0	0	11	0	5	0	10	2	4	0	0	0	3	0	3	0	4	0	1	9	3	10
ASV_400	GTACACACCGCCCGTCGCTCCTACCGATTGAATGATCCGGTGAGCTCTTTGGACCCTAGCAACGGCTTTGGTTCGCCAAACTGATGCTGGGGGAAGATGCGCAAACCTTATCATTTAGAGGAAGGAGAAGTCGTAACAAGGTTTCCGTAGGTGAA	ASV_400_Prymnesiales_Chrysochromulinaceae	0	6	0	7	0	9	7	8	2	8	0	2	6	1	1	2	0	11	0	0	0	0	0	0	0	2	0	1	0	0	0	0	0	16	0	0	12	0	2	0	0	1	0	0	7	0	10
ASV_401	GTACACACCGCCCGTCGCTCCTACCGATTGAGCAATCCGGTGAATATTTCGGACCGCTACCTTTATTGGTTCGCCAATTTTGGTTCTGGAAAGTCAAGTGAACCTTATTGCTTAGAGGAAGGAGAAGTCGTAACAAGGTTTCCGTAGGTGAACCT	ASV_401_Mamiellales_Bathycoccaceae	0	5	3	7	0	48	64	69	2	3	8	0	21	5	2	11	3	2	3	15	5	5	16	39	2	14	0	14	0	24	0	35	5	6	0	2	5	2	2	6	0	4	0	6	0	0	0
ASV_402	GTACACACCGCCCGTCGCTCCTACCGATTGAGTGATCCGGTGAATAATTCGGACCCGACTTCGGATGAGTTCGCTCAACCAAAGCTGGGAAAGTCTAGTGAGCCTTATCACTTAGAGGAAGGAGAAGTCGTAACAAGGTTTCCGTAGGTGAACCT	ASV_402_Dino-Group-II_Dino-Group-II-Clade-6	0	7	0	7	4	13	0	2	0	0	3	0	0	1	0	0	0	0	0	0	0	0	0	0	0	0	0	0	0	0	0	0	0	0	0	0	0	0	0	0	0	0	0	0	0	0	0
ASV_403	GTACACACCGCCCGTCGCACCTACCGATTGAATGGTCCGGTGAAGCCTCGAGATTGTGGTTAGTTTCCTTTATTGGAAGTTAACCACGAGAACTTGTCTAAACCTTATCATTTAGAGGAAGGTGAAGTCGTAACAAGGTTTCCGTAGGTGAACCT	ASV_403_Bacillariophyta_X_Raphid-pennate	2	0	0	7	0	0	0	2	16	2	0	5	13	0	0	7	0	4	0	0	0	0	0	0	0	5	0	0	0	0	0	0	0	0	0	0	0	0	0	0	0	0	0	0	0	0	0
ASV_404	GTACACACCGCCCGTCGCTAGTACCGATTTCGAGTGGTCCGGTGAACCTTTCGGACAGGCTGCGTCTCGAACAAAGCCTGAAAGTCAAGTAAACCACATCACTTAGAGGAACTAAAAGTCGTAACAAGGTTTCCGTAGGTGAACCTGCAGAAGGA	ASV_404_Choreotrichida_Strobilidiidae_I	0	0	0	7	2	6	5	0	0	2	0	0	7	0	26	0	2	0	0	0	0	0	0	0	0	0	0	0	0	0	0	0	0	0	0	0	0	0	0	0	0	0	0	0	0	0	0
ASV_405	GTACACACCGCCCGTCGCACCTACCGATTGAACGATTCGGTGAAATCTCGGGACCGTGGATGTGGCCGCAAGGCCCGTTCCGCGGGAACTTGCTTAAACCTCATCGTTTAGAGGAAGGTGAAGTCGTAACAAGGTTTCCGTAGGTGAACCTGCAG	ASV_405_MAST-1_MAST-1B	2	3	15	7	6	22	5	15	3	27	30	0	18	14	2	24	0	8	0	71	15	3	26	8	0	31	2	13	0	44	2	13	6	22	4	7	15	43	11	36	4	6	0	27	11	2	4
ASV_406	GTACACACCGCCCGTCGCTACTACCGATTGAATGGCTTAGTGAGCTTTCTGGACTGTTGCACTTCCATTGGTAACTTTGGGGAGCATGCGGGAAGGAAATCAAACTTGATCATTTAGAGGAAGTAAAAGTCGTAACAAGGTTTCCGTAGGTGAAC	ASV_406_Cryomonadida_Protaspa-lineage	0	2	0	7	0	0	2	5	0	0	0	0	0	0	3	0	0	0	0	0	0	0	0	0	0	0	0	0	0	0	0	0	0	0	0	0	0	0	0	0	0	0	0	0	0	0	0
ASV_407	GTACACACCGCCCGTCGCTCCTACCGATTGGATGATCCGGTGAGCTATTCGGACCTGTGCATTTTCCATTGGAACTTGCGTGGGAAAGTCTCGCGAACCTTATCATCTAGAGGAAGGAGAAGTCGTAACAAGGTTTCCGTAGGTGAACCTGCAGA	ASV_407_Dino-Group-I_Dino-Group-I-Clade-1	0	0	0	7	3	0	0	0	0	3	16	0	0	0	4	0	0	0	0	0	0	0	0	0	0	0	0	0	0	0	0	0	0	0	0	0	0	0	0	0	0	0	0	0	0	0	0
ASV_408	GTACACACCGCCCGTCGCTCCTACCGATTGAATGGTCCGGTGAGGTTCTCGGATCACGATTTCGACACTGGTTCGCTAGTGACGATTTTGAGAGAAGTTACCCAAACCTTACCATTTAGAGGAAGGAGAAGTCGTAACAAGGTTTCCGTAGGTGA	ASV_408_Pterocystida_Pterocystida_X	0	2	2	7	4	19	60	14	10	78	148	42	27	6	13	31	3	17	8	165	19	22	38	116	0	19	7	95	4	77	11	155	18	315	5	16	37	43	2	36	6	67	11	55	35	3	136
ASV_409	GTACACACCGCCCGTCGCTACTACCGATTGAATGGCTTAGTGAGCTCTAGGGATCGTCGCTTTCGTTAGGGTTTCCTTTCGATCGTGTACGAGAACTAGATCAAACTTGATCATTTAGAGGAAGTAAAAGTCGTAACAAGGTTTCCGTAGGTGAA	ASV_409_Filosa-Sarcomonadea_X_Filosa-Sarcomonadea_XX	0	0	5	7	8	7	17	7	8	9	9	2	4	3	7	2	0	18	2	0	4	4	3	9	0	4	0	0	0	0	0	38	3	7	0	0	4	0	0	3	0	5	0	2	0	0	3
ASV_410	GTACACACCGCCCGTCGCTCCTACCGATTGAGTGATCCGGTGAATACTTCGGAGTGCAGACTTTACAGTTTCTGTTCTGTTTGCGCAAAGTTGAATAAACCTTATCACTTAGAGGAAGGAGAAGTCGTAACAAGGTTTCCGTAGGTGAACCTGCA	ASV_410_Dino-Group-II_Dino-Group-II_X	0	1	0	7	0	0	2	0	0	0	1	0	0	0	0	0	0	0	0	0	0	0	0	0	0	0	0	0	0	9	0	0	0	0	0	2	0	0	0	36	0	0	0	4	0	0	0
ASV_411	GTACACACCGCCCGTCGCTCCTACCGATTGAGTGATCCGGTGAATAATTCGGACTGCAAGGTGAGTCGGATGCCGAGTCCCTGCGCAGGAAGTTTCGTGAACCTTATCACTTAGAGGAAGGAGAAGTCGTAACAAGGTTTCCGTAGGTGAACCTG	ASV_411_Dino-Group-I_Dino-Group-I-Clade-5	0	3	0	7	3	28	6	8	0	0	0	0	0	0	0	0	0	0	0	0	0	0	0	0	0	0	0	0	0	0	0	0	0	0	0	0	0	0	0	0	0	0	0	0	0	0	0
ASV_412	GTACACACCGCCCGTCGCTCCTACCGATTGAGTGATCCGGTGAATAATTCGGACTGCAGAGGTTCCAGTTTCTGGGATCATTTGGAGGAAGTTTAGTGAACCTTATCACTTAGAGGAAGGAGAAGTCGTAACAAGGTTTCCGTAGGTGAACCTGC	ASV_412_Dinophyceae_X_Dinophyceae_XX	0	13	9	7	4	9	14	4	0	0	0	3	0	0	0	0	0	0	0	0	0	0	0	0	0	0	0	0	0	0	0	0	0	0	0	0	0	0	0	0	0	0	0	0	0	0	0
ASV_413	GTACACACCGCCCGTCACACCATGGAAGTGGATTGCACCAGAAGTAATTAGTTTAACCTTCGGGAGGACGGTTACCACGGTGTGGTTCATGACTGGGGTGAAGTCGTAACAAGGTAGCCGTAGGTGAACCTGCAGAAGGATCATGCTGACTGACT	ASV_413__	8	11	8	7	12	46	11	41	4	36	82	55	30	7	0	28	0	30	0	32	0	57	0	33	0	72	0	17	0	25	0	19	0	10	0	19	17	20	0	20	0	21	0	13	166	0	60
ASV_414	GTACACACCGCCCGTCGCACCTACCGATTGAATGATTCGGTGAAATTCTCGGACCGTGCACGTTGCTCCTTCGGGAGCTTCGAGCGTGGGAAGTTACTTAAACCTCATCATTTAGAGGAAGGTGAAGTCGTAACAAGGTCTCCGTAGGTGAACCT	ASV_414_Chrysophyceae_X_Chrysophyceae_Clade-I	0	0	15	7	0	7	2	0	0	0	0	0	0	0	0	0	0	0	0	0	0	0	2	0	0	0	0	0	0	0	0	0	0	2	0	2	0	0	0	0	0	11	0	2	7	0	0
ASV_415	GTACACACCGCCCGTCGCACCTACCGATTGAATGATTCGGTGAAACTCTCGGACCGTCGCCCGGACTTCTTCGGAAGACCAGGAGGTGGGAAGTTATTTAAACCTCATCATTTAGAGGAAGGTGAAGTCGTAACAAGGTTTCCGTAGGTGAACCT	ASV_415_Chrysophyceae_X_Chrysophyceae_Clade_C	0	0	0	7	6	114	10	9	5	0	2	6	25	4	10	2	2	3	0	2	0	9	7	3	0	11	2	2	0	2	0	23	2	2	0	0	8	6	0	0	0	15	2	2	3	0	0
ASV_416	GTACACACCGCCCGTCGCTCCTACCGATTGAGTGATCCGGTGAATAATTCGGACCGAAAATTTACTTGGTTCGCCAGGTTTATTTTTGGAAAGTCTAGTGAACCTTATCACTTAGAGGAAGGAGAAGTCGTAACAAGGTTTCCGTAGGTGAACCT	ASV_416_Dino-Group-II_Dino-Group-II-Clade-16	0	3	0	7	16	122	38	32	0	22	84	22	18	6	4	29	4	12	2	22	2	7	8	28	0	5	0	20	0	22	2	42	5	13	0	13	27	16	0	13	3	14	0	10	6	0	4
ASV_417	GTACACACCGCCCGTCGCTCCTACCGATTGAGCAATCCGGTGAATATTTCGGACAGTCGTGCTGGGCGGTTCGCCGCTCAGCGTGTACTGGAAGTCAAGTGAACCTTATTGCTTAGAGGAAGGAGAAGTCGTAACAAGGTTTCCGTAGGTGAACC	ASV_417_Dino-Group-II_Dino-Group-II-Clade-5	0	3	2	7	7	43	8	5	0	0	5	0	0	2	0	0	0	0	0	0	0	0	2	5	0	0	0	0	0	0	0	0	0	0	0	0	0	0	0	0	0	0	0	0	0	0	0
ASV_418	GTACACACCGCCCGTCGCTACTACCGATTGGATGGTCTGGTGAGTCATCCGGACTGCGACTCTAGGTCGGGCAACCGGTCTTTGTTGCGGGAAGTTTCGCAAACCCTATCATCTAGAGGAAGTAAAAGTCGTAACAAGGTTTCCGTAGGTGAACC	ASV_418_Telonemia_XX_Telonemia-Group-2	0	0	0	7	12	15	0	0	0	2	0	0	0	0	9	4	0	0	0	0	0	0	0	0	0	0	0	1	0	0	0	0	2	0	0	0	0	0	0	0	0	0	0	0	0	0	2
ASV_419	GTACACACCGCCCGTCGCTCCTACCGATTGAGTGTTCCGGTGAGGCTTCGGGAGAACTGGGTGGATTGTGTTTCACAAACTGCTCGGTTTGAACTTAGTCAAACCTTATCACTTAGAGGAAGGAGAAGTCGTAACAAGGTTTCCGTAGGTGAACC	ASV_419_Ceramiales_Rhodomelaceae	5	0	4	7	16	4	0	0	0	2	12	0	0	2	2	94	12	3	0	7	3	6	5	23	0	46	3	21	0	14	2	11	0	5	0	0	0	3	0	8	0	6	0	3	1	0	3
ASV_420	GTACACACCGCCCGTCGCTCCTACCGATTGAATGATCCGGTGAGGCCCCCGGACTGGAGCAACTGGAGTGGTTCGCCATCCCGGATGCCTCGGGAAGCTGTCCAAACCTTATCATTTAGAGGAAGGAGAAGTCGTAACAAGGTTTCCGTAGGTGA	ASV_420_Phaeocystales_Phaeocystaceae	0	3	2	7	9	14	84	61	0	31	94	4	3	0	2	0	2	0	2	50	9	6	13	30	2	30	8	23	0	31	0	15	0	3	0	0	1	9	2	0	0	2	0	3	1	0	1
ASV_421	GTACACACCGCCCGTCGCTCCGACCGATTTCGAGTGGTCCGGCGAGCCTTTCGGACTGGCTGCGCCTTGTGCAAGGCCGGGAAGTCAAGCAAACCACATCACTTAGAGGACGGAGAAGTCGTAACAAGGTTTCCGTAGGTGAACCTGCAGAAGGA	ASV_421_Choreotrichida_Leegaardiellidae_B	122	58	9	7	25	192	98	0	0	0	14	0	33	0	0	0	0	0	0	0	0	0	0	27	0	14	0	10	0	12	0	3	0	0	0	0	0	0	0	2	3	0	0	0	0	0	0
ASV_422	GTACACACCGCCCGTCGCACCTACCGATTGGATGGTCCGGTGAGAATTTCGGACTTTGCGCATCGACTGTTTCACGACAGACTTTGGCGAGGGAAGTTATTCAAACCTTACCATCTAGAGGAAGGTGAAGTCGTAACAAGGTTTCCGTAGGTGAA	ASV_422_MAST-12_MAST-12B	0	0	2	7	3	2	0	11	3	4	17	0	4	19	6	7	0	3	0	0	0	0	0	0	0	0	0	0	0	0	0	0	0	0	0	0	0	0	0	0	0	0	0	0	0	0	0
ASV_423	GTACACACCGCCCGTCGCTCCTACCGATTGAATGGTCCGGTGAGGCATTTGGACCCCGAAATCTGCATGGTTCGCCATAAGGATTTCAGGGGAAGATTTCCAAACCTTATCATTTAGAGGAAGGAGAAGTCGTAACAAGGTTTCCGTAGGTGAAC	ASV_423_Dinophyceae_X_Dinophyceae_XX	0	0	3	7	4	2	0	8	0	0	5	0	0	0	0	0	0	0	0	0	0	0	0	0	0	0	0	0	0	0	0	0	0	0	0	0	0	0	0	0	0	0	0	0	0	0	0
ASV_424	GTACACACCGCCCGTCACACCCTGGGAGTCGAAAGTATCTGAAGCTGTCGTTCTTAACCCGTAAGGGAGAGACGCTGTCACGGTAAAGTCTTTGACTGGGGTGAAGTCGTAACAAGGTAGTGGTAGGTGAACCTGCAGAAGGATCATGCTGACTG	ASV_424__	0	0	0	6	0	0	0	5	0	0	0	0	0	0	0	0	0	0	0	0	0	0	0	0	0	0	0	0	0	0	0	0	0	0	0	0	0	0	0	0	0	0	0	0	0	0	0
ASV_425	GTACACACCGCCCGTCGCTACTACCGATTGAACGGCTTAGTGAGTTGTAGGGACCGGAGTCTGCGCGGGGTTTCTCGCGCTGTTCTCTGAGGAACTACATCAAACTTGATCGTTTAGAGGAAGTAAAAGTCGTAACAAGGTTTCCGTAGGTGAAC	ASV_425__	0	0	0	6	0	0	0	0	0	0	0	3	0	0	0	0	0	0	0	0	0	0	0	0	0	0	0	0	0	3	0	3	2	0	0	0	0	0	0	2	0	10	0	2	0	0	0
ASV_426	GTACACACCGCCCGTCGCACCTACCGATTGAATGGTTCGGTGAAACCTCCGGACTGGGGCTCGCAAGCTTCACGGCGAACGTGCCTCGGGAAGTTGGTTAAACCTCACTATTTAGAGGAAGGTGAAGTCGTAACAAGGTTTCCGTAGGTGAACCT	ASV_426_Crustacea_Maxillopoda	0	0	0	6	3	1	0	0	0	50	21	0	0	0	0	0	1	5	1	0	0	0	0	0	0	0	1	0	0	0	2	0	0	0	0	0	0	0	0	0	0	0	0	0	0	0	0
ASV_427	GTACACACCGCCCGTCGCACCTACCGATTGAATGGTCCGGTGAAATCTTCGGATCTGAGAGATGTTGGATTAATTTCTGACGCCTTTTGGAAAAGTCGCTTAAACCTTATCATTTAGAGGAAGGTGAAGTCGTAACAAGGTTTCCGTAGGTGAAC	ASV_427_MAST-4_MAST-4C	0	8	9	6	0	0	0	0	0	0	6	0	0	0	0	0	0	0	0	0	0	0	0	0	0	0	0	0	0	0	0	0	0	0	0	2	0	0	0	0	0	0	0	4	0	0	0
ASV_428	GTACACACCGCCCGTCGCTCCTACCGATTGAATGGTCCGGTGAAATCTTCGGATTGCTGGGTAGGCGGGTTTCTGCCTACCTGCGAGAAGTTGCTTGAACCTTATCATTTAGAGGAAGGAGAAGTCGTAACAAGGTTTCCGTAGGTGAACCTGCA	ASV_428_Cryptophyceae_X_Cryptomonadales	0	2	0	6	2	20	2	10	2	15	21	3	20	15	10	9	2	3	1	6	3	0	0	0	0	0	0	1	0	0	0	0	0	0	0	2	1	0	0	0	0	0	0	0	2	2	8
ASV_429	GTACACACCGCCCGTCGCAGCTACCGATTGAATGTCTCGGTGAAGACTTGGGACCGTGGTGCCATCGTTTAATCGCGGCGGCATCGTGGGAACTGGTTTGAACCTCGTTATTTAGAGGAAGCTAAAGTCGTAACAAGGTTTCCGTAGGTGAACCT	ASV_429_MAST-1_MAST-1A	0	2	7	6	4	89	4	2	0	2	0	0	5	0	2	2	0	0	0	0	0	0	0	2	0	2	0	2	0	0	0	0	0	0	0	0	0	0	0	0	0	0	0	0	0	0	0
ASV_430	GTACACACCGCCCGTCGCTCCTACCGATTGAGTGATCCGGTGAGTAATTCGGACCTGGCCTCCTTCGGGTTTCCCGTTGGAAGTTGGGAAAGTCTAGCAAGCCTTATCACTTAGAGGAAGGAGAAGTCGTAACAAGGTTTCCGTAGGTGAACCTG	ASV_430_Dino-Group-II_Dino-Group-II-Clade-6	0	21	5	6	8	5	16	16	5	0	7	3	15	11	3	3	0	0	0	0	0	0	0	0	0	0	0	0	0	3	2	0	0	0	0	0	0	0	0	0	0	0	0	0	0	0	0
ASV_431	GTACACACCGCCCGTCGCACCTACCGATTGAATGGTCCGGTGAAATCTTCGGATCTGAGAGATATTGGATTCATTTCTGACGTCTTTTAGAAAAGTTGCTTAAACCTTATCATTTAGAGGAAGGTGAAGTCGTAACAAGGTTTCCGTAGGTGAAC	ASV_431_MAST-4_MAST-4B	0	7	15	6	3	48	1	22	7	0	0	0	0	5	0	0	0	0	0	0	0	0	0	1	0	3	0	0	0	0	0	0	0	0	0	0	0	0	0	0	0	0	0	0	0	0	0
ASV_432	GTACACACCGCCCGTCGCTACTACCGATTGGATAATTTGGTGAGTCTTCCGGACTGCGACTATGTTTCGGGCAACCGGGACTTGTTGCGGGAAGTTACGCAAACCCTGTTATCTAGAGGAAGTAAAAGTCGTAACAAGGTTTCCGTAGGTGAACC	ASV_432_Eukaryota_XXXX_Eukaryota_XXXXX	0	0	0	6	1	3	2	0	0	0	0	0	0	0	0	0	0	0	0	0	0	0	0	0	0	0	0	0	0	0	0	0	0	0	0	0	0	0	0	0	0	0	0	0	0	0	0
ASV_433	GTACACACCGCCCGTCGCTACTACCGATTGAATGTTTTGATGAATTGCGCGGACCGGCTGACCTGGGTGGCAACGCCCTGTCGGATTGGGAACTGTAATAAATCTGAGCATTTAGAGGAAGTAAAAGTCGTAACAAGGTTTCCGTAGGTGAACCT	ASV_433__	0	0	4	6	17	39	3	3	0	10	14	17	11	5	0	40	0	9	0	4	0	5	0	3	0	5	0	0	0	0	0	4	0	24	0	6	3	2	0	0	0	3	0	0	0	0	2
ASV_434	GTACACACCGCCCGTCGCTACTACCGATTGGATGGTCTGGTGAGTCTTTCGGACTGCGGCTCTGGTTCGGGCAACCGGACCTTGCTGCGGGAAGTTACGCAAACCCTATCATCTAGAGGAAGTAAAAGTCGTAACAAGGTTTCCGTAGGTGAACC	ASV_434_Dinophyceae_X_Dinophyceae_XX	0	3	4	6	2	0	21	17	0	21	46	0	0	0	0	8	0	0	0	4	0	0	3	0	0	4	1	16	0	40	0	33	3	4	0	4	5	2	0	25	5	1	2	29	44	1	0
ASV_435	GTACACACCGCCCGTCGCACCTACCGATTGGATGGTCCGGTGAGAATTTCGGATTGTAGCATTGTCGCCTTTATTGGAGATTTATGCCGTGAGAAGTTATTCAAACCTTACCCTCTAGAGGAAGGTGAAGTCGTAACAAGGTTTCCGTAGGTGAA	ASV_435_MAST-12_MAST-12A	0	15	20	6	0	0	2	2	5	0	3	0	3	0	0	0	0	0	0	0	0	0	0	3	0	0	0	6	0	0	0	0	0	0	0	0	0	0	0	0	0	0	0	0	0	0	0
ASV_436	GTACACACCGCCCGTCGCTCCTACCGATTGAGTGATCCGGTGAGTAATTCGGACTGCAGCAGTGTTCAGTTCCTGGACGTTGCAGCGGAAAGTTTAGCAAACCTTATCACTTAGAGGAAGGAGAAGTCGTAACAAGGTTTCCGTAGGTGAACCTG	ASV_436_Dinophyceae_X_Dinophyceae_XX	0	0	0	6	0	0	0	0	0	29	0	0	0	0	0	0	0	0	0	0	0	0	0	0	0	0	0	0	0	0	0	0	0	0	0	0	0	0	0	0	0	0	0	0	0	0	0
ASV_437	GTACACACCGCCCGTCGCTCCTACCGATTGAGCAATCCGGTGAATATTTCGGACCGGACCCTGTCGGGGCAACTCGTTCAGGGACTGGAAAGTCAAGTTAACCTTATTGCTTAGAGGAAGGAGAAGTCGTAACAAGGTTTCCGTAGGTGAACCTG	ASV_437_Dino-Group-II_Dino-Group-II-Clade-1	0	0	0	6	81	310	15	15	0	0	40	2	0	64	15	8	2	23	22	41	80	100	46	107	6	17	6	172	3	12	4	133	16	58	7	36	69	84	14	4	3	26	2	8	0	0	40
ASV_438	GTACACACCGCCCGTCGCTCCTACCGATTGAGTGATCCGGTGAATAATTCGGACCGATGCAGTGCTCAGCTTCTGAACTTTGCATTGGAAAGTTTAGTGAACCTTATCACTTAGAGGAAGGAGAAGTCGTAACAAGGTTTCCGTAGGTGAACCTG	ASV_438_Suessiales_Suessiaceae	0	0	2	6	0	0	0	0	0	0	0	0	0	0	0	0	0	0	0	0	0	0	0	0	0	0	0	0	0	0	0	0	0	0	0	0	0	0	0	0	0	0	0	0	0	0	0
ASV_439	GTACACACCGCCCGTCGCTACTACCGATTGAACGACTTAGTGAGATCTCGGGATTGGCGCTCCGAAGCTGGCAACAGCTTTGTTGTGCTGAGAACTTGCTCAAACTTGGCCGTTTAGAGGAAGTAAAAGTCGTAACAAGGTTTCCGTAGGTGAAC	ASV_439_Acanthoecida_Acanthoecida_X	0	0	10	6	3	61	3	13	2	0	0	0	37	3	0	0	0	0	0	0	0	0	0	0	0	0	0	0	0	0	0	0	0	2	0	2	4	2	0	3	0	5	0	0	0	0	0
ASV_440	GTACACACCGCCCGTCGCTCCTACCGATTTCGAGTGATCCGGTGAACCATTCGGACCGGCGCCGCCACGTGCTAAGCCGGGAAGTCTAGTAAACCACATCACTTAGAGGAAGGAGAAGTCGTAACAAGGTTTCCGTAGGTGAACCTGCAGAAGGA	ASV_440_Choreotrichida_Leegaardiellidae_B	0	0	0	6	1	0	0	0	0	0	6	0	0	0	3	3	0	3	0	0	0	0	0	0	0	0	0	0	0	9	0	0	0	0	0	0	0	0	0	0	0	0	0	0	0	0	0
ASV_441	GTACACACCGCCCGTCGCTACTACCGATTGAATGTTTTAGTGAGTTGTAAGGACTGTTGCTTTAGGTTGGGTAACCTCCCTCTAGCTTCCAGGAATTATCGCAAACTTGAACATTTAGAGGAAGTAAAAGTCGTAACAAGGTTTCCGTAGGTGAA	ASV_441_Marimonadida_Marimonadida_X	7	10	12	6	0	0	0	0	0	2	2	0	0	0	0	3	0	0	0	7	0	0	0	0	0	0	0	0	0	0	0	0	0	0	0	0	0	0	0	0	0	0	0	0	0	0	0
ASV_442	GTACACACCGCCCGTCGCACCTACCGATTGAATCATTCGGTGAGGATTCCGGATCCCGTTAGTTGCGCTTCACGGCGCTTTTTCCGAGAGAAGTTATCCAAACCTCATGATTTAGAGGAAGGTGAAGTCGTAACAAGGTTTCCGTAGGTGAACCT	ASV_442_Phaeophyceae_X_Phaeophyceae_XX	0	0	0	6	2	5	3	0	3	3	0	12	3	3	0	7	2	3	0	0	0	0	0	2	0	2	0	3	0	2	0	2	0	0	0	0	0	0	0	0	0	0	0	0	0	0	0
ASV_443	GTACACACCGCCCGTCGCTACTACCGATTGAATGTTATGGTGAACACTTTGGACCGCGGCAGTGCAGTTGGTTCGCCGACAGTGCCGCTGCGGGAAGTTGTGCAAACCTTGACATTTAGAGGAAGTAAAAGTCGTAACAAGGTTTCCGTAGGTGA	ASV_443_Fungi_XX_Fungi_XXX	0	0	5	6	0	0	0	0	0	8	9	0	0	8	0	0	0	0	0	2	0	0	0	3	0	9	0	0	0	17	0	8	0	0	0	0	0	4	0	3	0	0	0	7	5	0	0
ASV_444	GTACACACCGCCCGTCGCTACTACCGATTGAACGACTTAGTGAGGCCTCGGGATTGACGCTTCGGGGGTGGCAACACCCCTGTTGTGTCGAGAACTTGTCCAAACTTGGCCGTTTAGAGGAAGTAAAAGTCGTAACAAGGTTTCCGTAGGTGAAC	ASV_444_Acanthoecida_Stephanoecidae_Group_E	0	4	9	6	0	7	5	8	0	5	16	0	10	6	0	1	0	0	0	3	0	0	1	0	0	4	0	5	0	9	0	8	0	2	0	2	0	8	0	5	0	3	0	0	0	0	0
ASV_445	GTACACACCGCCCGTCACACCATGGGAGTTGGTTCTACCCGAAGCTGGTGCGCTAACCTTTTAGGAGGCAGCCAACCACGGTAGGATTAGCGACTGGGGTGAAGTCGTAACAAGGTAGCCGTAGGTGAACCTGCAGAAGGATCATGCTGACTGAC	ASV_445__	11	18	2	6	14	25	6	11	21	41	110	55	20	6	0	14	0	16	0	49	0	32	0	34	0	72	0	11	0	44	0	30	0	4	0	2	7	6	0	13	0	13	0	18	53	0	18
ASV_446	GTACACACCGCCCGTCGCACCTACCGATTGAATGGTCCGGTGAAATTTCGGGACTGAGCGATTCTTGATTTATTTCGAGTTTTGCTTGGGAACTTACTTAAACCTTATCATTTAGAGGAAGGTGAAGTCGTAACAAGGTTTCCGTAGGTGAACCT	ASV_446_Parmales_Triparmaceae	0	24	8	6	5	21	14	19	4	4	68	6	24	12	0	13	0	6	0	7	0	24	16	7	0	13	0	21	0	42	0	13	0	6	0	2	4	9	0	33	0	18	2	29	17	0	0
ASV_447	GTACACACCGCCCGTCGCTCCTACCGATTGAGTGATCCGGTGAATAATTCGGACTGATGCAGCGCTCAGCTTCTGAATGTTGTGTTGGAAAGTCTAGTGAACCTTATCACTTAGAGGAAGGAGAAGTCGTAACAAGGTTTCCGTAGGTGAACCTG	ASV_447_Suessiales_Suessiaceae	2	1	0	6	0	0	36	9	0	0	17	2	13	0	0	0	2	0	0	2	4	0	26	3	5	8	5	164	0	0	9	45	7	77	1	17	58	7	0	1	0	84	1	55	99	18	2
ASV_448	GTACACACCGCCCGTCGCTGCTACCGATACCGGGTTATGTGCTGAATATTTTGGACTGTTTATCGGGAAGATACGTAAAGCTTATAACCTAGAGGAAGCAGAAGTCGTAACAAGGTTTCCGTAGGTGAACCTGCAGAAGGATCATGCTGACTGAC	ASV_448_Haptoria_Litonotidae	0	14	3	6	2	15	5	13	11	2	0	5	10	0	0	5	0	0	0	0	0	0	0	2	0	0	0	0	0	0	0	0	0	0	0	0	0	0	0	0	0	0	0	0	0	0	0
ASV_449	GTACACACCGCCCGTCGCTCCTACCGATTGAGTGATCCGGTGAATAATTCGGACTGCAGTTACGCTTGGTTTCCATGTGTAGCCGCGGGAAGTTTAGTGAACCTTATCACTTAGAGGAAGGAGAAGTCGTAACAAGGTTTCCGTAGGTGAACCTG	ASV_449_Dino-Group-I_Dino-Group-I-Clade-5	0	0	2	6	19	8	7	0	0	11	4	0	0	0	0	4	0	0	0	6	0	0	6	15	0	0	0	0	0	0	0	2	0	0	0	0	0	0	0	0	0	0	0	0	0	0	0
ASV_450	GTACACACCGCCCGTCGCTCCTACCGATTGAATGATCCGGTGAGGCCCCCGGAATGTGGCAACGGCTTTGGTTCGCCAAACTGATGCTGCGTGAAGCTGTCCAAACCTTATCATTTAGAGGAAGGAGAAGTCGTAACAAGGTTTCCGTAGGTGAA	ASV_450_Prymnesiales_Chrysochromulinaceae	0	0	2	6	16	50	1	5	0	19	140	24	15	4	11	4	0	2	1	6	0	6	9	1	0	1	0	0	0	0	0	25	10	32	0	3	20	22	0	15	2	26	2	15	31	6	29
ASV_451	GTACACACCGCCCGTCGCTCCTACCGATTGAGCAATCCGGTGAATATTTCGGACTCGATGTGCTCTGAGCAATCAGTTGCATATTGGGAAAGTCAAGTTAACCTTATTGCTTAGAGGAAGGAGAAGTCGTAACAAGGTTTCCGTAGGTGAACCTG	ASV_451_Dino-Group-II_Dino-Group-II-Clade-1	7	19	4	6	2	3	0	0	0	0	8	0	0	0	0	0	0	0	0	0	0	0	0	0	0	0	0	0	0	7	0	0	0	0	0	0	0	0	0	3	0	0	0	0	0	0	0
ASV_452	GTACACACCGCCCGTCGCACCTACCGATTGAATGGTCCGGTGAATTCTTCGGACTGCGGCTTTGACTCGCTTTCGGGCGAGACGTTGCTGCGGGAAGTTGATTAAACCTTACCATTTAGAGGAAGGTGAAGTCGTAACAAGGTTTCCGTAGGTGA	ASV_452_Labyrinthulales_Labyrinthulaceae	0	7	9	6	13	11	7	7	0	0	0	0	0	0	0	0	0	0	0	0	0	0	0	0	0	0	0	0	0	0	0	0	0	0	0	0	0	0	0	0	0	0	0	0	0	0	0
ASV_453	GTACACACCGCCCGTCGCTACTACCGATCGAATGGTTTAGTGAGACCTCGGGATCCGCCTCTGGCACTGGGCAACTAGAGCCTAAGGCAGAGAACTTGGTCAAACTTGATCATTTAGAGGAAGTAAAAGTCGTAACAAGGTTTCCGTAGGTGAAC	ASV_453_Acanthoecida_Stephanoecidae_Group_D	0	0	4	6	2	11	0	3	0	0	0	0	33	5	2	5	4	0	3	6	5	0	0	0	0	0	0	0	0	0	5	2	0	0	0	0	0	0	0	0	0	0	0	0	0	0	0
ASV_454	GTACACACCGCCCGTCGCTACTACCGATTGAATGGCTTAGTGAGCTGTAAGGACTGTTGCCTTCTCGTGGGTTTCCACTTTTAGGATGACGGGAATTACATCAAACTTGATCATTTAGAGGAAGTAAAAGTCGTAACAAGGTTTCCGTAGGTGAA	ASV_454_Thaumatomonadida_Thaumatomonadida_X	0	0	5	6	15	49	4	0	3	3	8	3	18	20	10	0	0	8	0	2	3	13	0	56	0	19	4	12	0	0	0	14	4	16	0	7	6	0	0	2	0	19	0	8	0	0	20
ASV_455	GTACACACCGCCCGTCGCTCCTACCGATTGAGTGATCCGGTGAATAATTCGGACTGCTACTTTTCCAGTTCCTGGATTTTGTGGCGGAAAGTTTAGTGAACCTTATCACTTAGAGGAAGGAGAAGTCGTAACAAGGTTTCCGTAGGTGAACCTGC	ASV_455_Dino-Group-I_Dino-Group-I-Clade-3	0	0	0	6	2	12	0	0	0	0	0	0	0	0	0	0	0	0	0	0	0	0	0	0	0	0	0	0	0	0	0	0	0	0	0	0	0	0	0	0	0	0	0	0	0	0	0
ASV_456	GTACACACCGCCCGTCGCTACTACCGATTGAATGGCTTAGTGAGCTCTCTGGACTGTTGCACTCTCGTTGGTAACTTCGGGGCGCATACGGGAAGGAGATCAAACTTGATCATTTAGAGGAAGTAAAAGTCGTAACAAGGTTTCCGTAGGTGAAC	ASV_456_Cryomonadida_Protaspa-lineage	0	3	0	6	6	1	8	3	0	0	23	3	0	0	0	0	0	0	0	0	1	1	1	0	0	0	3	2	0	0	0	7	4	23	0	1	0	0	0	0	0	1	0	1	35	7	17
ASV_457	GTACACACCGCCCGTCGCACCTACCGATTGAATGCTCCCGTGAGGCCTTCGGACTGTGGCTGATGTCTCCTTCATTGGAGACGTAGCTGTGGAAAGTTGTCCAAACGTTAGCATTTAGAGGAAGGTGAAGTCGTAACAAGGTTTCCGTAGGTGAA	ASV_457_MAST-3_MAST-3F	0	5	11	6	2	2	3	6	2	2	29	0	0	7	0	7	2	5	5	21	3	10	7	0	0	6	3	5	0	21	0	10	0	3	0	4	3	7	2	32	8	10	4	18	43	4	0
ASV_458	GTACACACCGCCCGTCGCATCTACCGATTGAGCGTTTCGGTGAAATATCGGGACCGTGTCTTCGTATCCTTCGGGACGCGTTAGACGTGGAAACTTTCTTAAACCTCAACGCTTAGAGGAAGATGAAGTCGTAACAAGGTTTCCGTAGGTGAACC	ASV_458_Chrysophyceae_X_Chrysophyceae_Clade-I	0	2	9	6	6	79	0	20	0	3	30	26	6	3	0	6	0	6	0	2	0	27	9	4	0	0	0	0	0	1	0	0	0	0	0	0	0	8	0	2	0	5	0	6	4	0	0
ASV_459	GTACACACCGCCCGTCGCTCCTACCGATTGAATGATCCGGTGAGGCCCCCGGAATGGGATCACTGCCTGGTTCTCCAGAATGAGATCCCGTGAAGCTGTCCAAACCTTATCATTTAGAGGAAGGAGAAGTCGTAACAAGGTTTCCGTAGGTGAAC	ASV_459_Prymnesiales_Chrysochromulinaceae	0	0	0	6	0	0	4	1	0	9	14	0	3	0	0	10	0	0	3	1	0	2	4	0	0	0	0	3	0	3	0	0	0	5	0	2	2	0	0	0	0	0	0	5	36	0	4
ASV_460	GTACACACCGCCCGTCGCACCTACCGATTGAATGGTCCGGTGAATTCTTCGGACTGCGGCTTTGACTCGATTTCGGTCGAGGCGTTGCTGCGGGAAGTTGATTAAACCTTACCATTTAGAGGAAGGTGAAGTCGTAACAAGGTTTCCGTAGGTGA	ASV_460_Labyrinthulales_Labyrinthulaceae	0	6	0	6	0	0	0	0	0	0	6	0	0	2	0	0	0	0	0	0	0	0	0	0	0	0	0	0	0	0	0	0	0	0	0	0	0	0	0	0	0	0	0	0	0	0	0
ASV_461	GTACACACCGCCCGTCGCACCTACCGATTGAATGGTCCGGTGAAGCCTCGGGATTGTGATTAGTTTCCTTAATTGGGATCTTGTCGCGAGAACTTGTCTAAACCTTATCATTTAGAGGAAGGTGAAGTCGTAACAAGGTTTCCGTAGGTGAACCT	ASV_461_Bacillariophyta_X_Araphid-pennate	0	0	0	6	2	1	0	0	0	2	0	0	0	0	0	0	0	0	0	0	0	0	0	0	0	0	0	0	0	0	0	0	0	0	0	0	0	0	0	0	0	0	0	0	0	0	0
ASV_462	GTACACACCGCCCGTCGCTCCTACCGATTGAGTGATCCGGTGAATAATTCGGACCTGACTCTGGACGAGTTCGCTCGACCAAAGTTGGGAAAGTCTAGTGAGCCTTATCACTTAGAGGAAGGAGAAGTCGTAACAAGGTTTCCGTAGGTGAACCT	ASV_462_Dinophyceae_X_Dinophyceae_XX	0	4	4	6	25	85	0	4	7	20	23	3	2	60	4	3	2	0	0	0	0	0	0	0	0	0	0	0	0	0	0	0	0	0	0	0	0	0	0	0	0	0	0	0	0	0	0
ASV_463	GTACACACCGCCCGTCGCTCCTACCGATTGAGCAATCCGGTGAATAATTTGGATTCGCTGCATCTGGTCAACAGTGTGCGTGCGGAAAAATTTTGTAAACCTTATTGTTTAGAGGAAGGAAAAGTCGTAACAAGGTTTCCGTAGGTGAACCTGCA	ASV_463_Thalassomycetales_Thalassomycetaceae	2	14	3	6	6	3	3	2	0	0	2	0	2	0	0	0	0	0	0	0	0	0	0	0	0	0	0	0	0	0	0	0	0	0	0	0	0	0	0	0	0	0	0	0	0	0	0
ASV_464	GTACACACCGCCCGTCGCACCTACCGATTGGATTTCTCGGTGAAATCCTCGGATCTGGATCGAGACACCCTCGGGTGACTACGAACCGGAGAAGTGGATTAAACCTCGATGTCTAGAGGAAGGTGAAGTCGTAACAAGGTTTCCGTAGGTGAACC	ASV_464_Chrysophyceae_X_Chrysophyceae_Clade-H	0	16	117	6	0	29	20	9	0	0	30	16	62	76	12	11	4	5	3	6	0	48	65	4	0	3	3	2	0	8	3	28	0	13	3	5	6	26	0	8	0	14	0	12	11	0	3
ASV_465	GTACACACCGCCCGTCACACCATGGAAGTTGGTTACACCTTAAGGCAAATCGTCAACCTTCGGGAGACATTTGACTACGGTACGATCAGCAACTGGGGTGAAGTCGTAACAAGGTAGCCGTAGGTGAACCTGCAGAAGGATCATGCTGACTGACT	ASV_465__	6	24	10	6	23	29	13	33	8	13	21	22	10	5	0	9	0	8	0	6	0	5	0	7	0	5	0	0	0	2	0	3	0	0	0	0	0	2	0	3	0	0	0	0	3	0	0
ASV_466	GTACACACCGCCCGTCGCTGCTACCGATTGAGTGATCCGGTAAACCTTCTGGACTGCGCGAGTCTCGAACTTGTTGCGGGAAGTTAAGTAAACCATATCACTTAGAGGAAGCAGAAGTCGTAACAAGGTATCTGTAGGTGAACCTGCAGAAGGAT	ASV_466_Scuticociliatia_Scuticociliatia-1	0	4	0	6	5	11	0	0	0	0	0	0	0	0	0	0	0	0	0	0	0	0	0	2	0	0	0	0	0	0	0	0	0	0	0	4	0	0	0	0	0	0	0	0	0	0	0
ASV_467	GTACACACCGCCCGTCGCACCTACCGATTGAATGATTCGGTGAGATTTCCGGAACGCCTCGATGCAACCTCACGGGAGTGTCGGGGTGTGAAGCTACTCAAACCTCATCATTTAGAGGAAGGTGAAGTCGTAACAAGGTTTCCGTAGGTGAACCT	ASV_467_Stramenopiles_XXX_Stramenopiles_XXXX	0	2	3	6	0	11	5	45	0	0	4	0	0	23	0	0	0	0	0	0	0	0	0	0	0	0	0	0	0	0	0	0	0	0	0	0	0	0	0	0	0	0	0	0	0	0	0
ASV_468	GTACACACCGCCCGTCGCTACTACCGATTGAATGGCTTAGTGAGCTCTCTGGACTGTTGCACGTTGTTGGAAACTTCGGCGAGCATACGGGAAGGAGATCAAACTTGATCATTTAGAGGAAGTAAAAGTCGTAACAAGGTTTCCGTAGGTGAACC	ASV_468_Cryomonadida_Protaspa-lineage	1	48	3	5	1	2	0	0	0	0	0	0	0	0	1	14	0	13	2	53	8	14	9	0	0	1	0	0	0	30	4	29	7	7	4	0	1	1	2	20	7	125	3	164	28	4	5
ASV_469	GTACACACCGCCCGTCGCACCTACCGATTGAATGGTCCGGTGAAATCTTCGGACCGCGCAACGCCGCAAGGTGATGCGTGGAAAGTTGCTTAAACCTTACCATTTAGAGGAAGGTGAAGTCGTAACAAGGTTTCCGTAGGTGAACCTGCAGAAGG	ASV_469_MAST-3_MAST-3J	0	0	21	5	0	9	4	6	10	0	3	0	3	0	0	2	2	5	5	25	2	11	8	0	0	6	5	0	0	2	0	42	2	2	0	0	2	3	0	0	0	13	0	0	2	0	0
ASV_470	GTACACACCGCCCGTCGCTACTACCGATTGAACGGCTTAGTGAGTTTTACGGACTGACGCTGGTATTGGGTAACCTTTACCATGTGTTGTGGAAGTAAATCAAACTTGATCGTTTAGAGGAAGTAAAAGTCGTAACAAGGTTTCCGTAGGTGAAC	ASV_470_Ventricleftida_Ventrifissuridae	0	0	2	5	17	34	0	7	7	75	15	37	2	7	0	3	0	0	0	0	0	2	0	9	3	2	0	0	0	0	0	25	2	2	0	0	4	0	0	0	0	2	0	0	0	0	0
ASV_471	GTACACACCGCCCGTCGCTACTACCGATTGAGTGCCAGGGTGAAATTTCCGGACCGCGGACAACAGTTGGACTACCAACCATTGACCGTGGGAAGTTACTTAAATCCTGCTACTTAGAGGAAGTAAAAGTCGTAACAAGGTTTCCGTAGGTGAAC	ASV_471_Picozoa_XX_Picozoa_XXX	0	9	3	5	5	7	3	0	0	2	6	0	12	2	0	10	0	3	0	9	0	6	0	6	0	13	0	0	0	19	0	13	0	10	0	5	0	7	0	8	0	0	0	4	0	0	0
ASV_472	GTACACACCGCCCGTCACGTCATGGGAATTGGTTCTACCTTAAGCCGGTGCGCTAACCGCAAGGAGGCAACCGTCCACGGTAGGATCAGTGACTGGGACGAAGTCGTAACAAGGTATCCGTAGGTGAACCTGCAGAAGGATCATGCTGACTGACT	ASV_472__	0	11	2	5	11	32	13	27	4	2	5	6	1	1	0	2	0	0	0	0	0	0	0	0	0	0	0	0	0	0	0	0	0	0	0	0	0	0	0	0	0	0	0	0	0	0	0
ASV_473	GTACACACCGCCCGTCGCTCCTACCGATTGAATGGTTCGGTGAGTTATCTGGACTGCTGCGTTCTTTAAGTTCGTGGCGGGAAGTTTTGCTAACCATATCATTTAGAGGAAGGAGAAGTCGTAACAAGGTTTCCGTAGGGGAACCTGCAGAAGGA	ASV_473_Cyclotrichia_Cyclotrichia_X	0	2	0	5	0	96	24	9	0	0	0	0	3	0	0	2	0	3	0	6	0	9	0	2	0	0	0	33	0	1	0	13	0	53	0	6	34	7	0	0	0	0	0	0	0	0	0
ASV_474	GTACACACCGCCCGTCGCTCCTACCGATTGAGTGGTCCGGTGAATAATTTGGACCGGCGCCTTATTCGGTTCTCCGAGTTCGGTGCTGGGAAATCTAGTGAACCTTATCACTTAGAGGAAGGAGAAGTCGTAACAAGGTTTCCGTAGGTGAACCT	ASV_474_Dino-Group-II_Dino-Group-II-Clade-10-and-11	2	4	0	5	15	57	190	102	0	0	11	0	0	0	0	74	42	153	0	3	0	0	0	0	0	3	0	0	0	0	0	5	0	0	0	0	2	26	2	2	0	5	0	0	0	0	0
ASV_475	GTACACACCGCCCGTCGCTCCTACCGATTGAATGTTCCGGTGAATACTTCGGACTGCGAAGTCTGCAGTTTCTGCGTTCTTTGCGGAAAGTTGAATAAACCTTAACATTTAGAGGAAGGAGAAGTCGTAACAAGGTTTCCGTAGGTGAACCTGCA	ASV_475_Dino-Group-I_Dino-Group-I-Clade-4	4	0	0	5	6	3	0	10	3	11	0	0	0	0	0	0	0	0	0	0	0	0	0	0	0	0	0	0	0	0	0	0	0	0	0	0	0	0	0	0	0	0	0	0	0	0	0
ASV_476	GTACACACCGCCCGTCGCACCTACCGATTGAATGGTCCGGTGAAGCCTCGGGATTGTGGTTAGTTTCCTTTATTGGAAGGTAGTCACGAGAACCTGTCTAAACCTTATCATTTAGAGGAAGGTGAAGTCGTAACAAGGTTTCCGTAGGTGAACCT	ASV_476_Bacillariophyta_X_Raphid-pennate	0	7	0	5	2	0	0	0	0	0	0	0	0	0	0	0	0	0	0	0	0	0	0	0	0	0	0	0	0	0	0	0	0	0	0	0	0	0	0	3	0	0	0	0	0	0	0
ASV_477	GTACACACCGCCCGTCGCTACTACCGATTGAATGGTTCAGTGAGGTGTTTGGACCGGAGCCTCCCAGTCCAGCAATGGATTGAGAGGATTCTGGGAAGCTCATCTAACTGAATCATTTAGAGGAAGTAAAAGTCGTAACAAGGTTTCCGTAGGTG	ASV_477__	0	2	0	5	2	0	8	0	0	0	0	0	0	2	0	7	0	0	0	0	0	0	0	4	0	0	0	0	0	0	0	0	0	0	0	0	0	0	0	0	0	0	0	0	0	0	0
ASV_478	GTACACACCGCCCGTCGCTCCTACCGATTGAATGATCCGGTGAGGCCCCCGGAATGGGATCACTGCCTGGTTCGCCAGAATGAGATCCTGTGAAGCTGTCCAAACCTTATCATTTAGAGGAAGGAGAAGTCGTAACAAGGTTTCCGTAGGTGAAC	ASV_478_Prymnesiales_Chrysochromulinaceae	0	0	0	5	0	2	5	9	0	7	118	10	15	13	3	2	2	1	3	24	7	2	16	14	0	10	5	26	0	16	1	25	10	16	2	13	22	20	3	9	5	28	2	33	28	6	21
ASV_479	GTACACACCGCCCGTCGCTCCTACCGATTGAGTGGTCCGGTGAGGCCTTGGGAGGGCTAAGTGGACTGTGTTTCACAGACCGCCGAGCCCAAACTTGGTCAAACCTTATCACTTAGAGGAAGGAGAAGTCGTAACAAGGTTTCCGTAGGTGAACC	ASV_479_Rhodymeniales_Rhodymeniales_X	0	7	0	5	12	19	0	0	0	12	0	12	3	0	0	15	0	5	0	6	2	0	4	15	0	13	0	26	0	5	4	5	10	7	0	0	0	2	0	5	0	4	0	0	7	0	23
ASV_480	GTACACACCGCCCGTCACATCATGGGAGTGGGTTATACCAGAAGCGGGTAGGCTAACCTTCGGGAGGCCGCTCACCACGGTATGATTCATGACTGGGATGAAGTCGTAACAAGGTAGCCGTAGGTGAACCTGCAGAAGGATCATGCTGACTGACT	ASV_480__	0	3	0	5	4	0	0	0	0	2	3	0	0	0	0	0	0	0	0	0	0	0	0	0	0	0	0	0	0	0	0	0	0	0	0	0	0	0	0	0	0	0	0	0	0	0	0
ASV_481	GTACACACCGCCCGTCACACCATGGGAGTTGGTTTTACCCGAAGGCGGTTCGCCGACCCGTAAGGGGGGCAGCCGACCACGGTAAGGTCAGCGACTGGGGTGAAGTCGTAACAAGGTAGCCGTAGGTGAACCTGCAGAAGGATCATGCTGACTGA	ASV_481__	3	13	5	5	18	47	14	36	4	11	27	19	18	3	0	6	0	8	0	0	0	7	0	6	0	10	0	3	0	2	0	4	0	2	0	2	3	0	0	0	0	2	0	0	4	0	3
ASV_482	GTACACACCGCCCGTCGCACCTACCGATTGAATGGTCCGGTGAAGCCTCGGGATTGTGGTCATGTTCCTTTATTGGATTGTGACTGTGAGAACTTGTCTAAACCTTATCATTTAGAGGAAGGTGAAGTCGTAACAAGGTTTCCGTAGGTGAACCT	ASV_482_Chlorellales_Chlorellales_X	0	9	3	5	6	64	63	116	151	75	434	131	153	17	31	104	34	155	43	149	25	191	26	34	2	53	7	22	0	1	2	69	10	49	0	8	10	0	2	0	0	11	0	0	0	0	0
ASV_483	GTACACACCGCCCGTCGCTCCTACCGATTGAGTGGTCCGGTGAGGCCTTGGGAGGGCTGGATGGCCTGTTTTTACAGACTGTCTGGTCTAAACTTGGTCAAACCTTATCACTTAGAGGAAGGAGAAGTCGTAACAAGGTTTCCGTAGGTGAACCT	ASV_483_Rhodymeniales_Rhodymeniales_X	2	4	0	5	6	9	4	0	7	16	0	30	4	8	8	44	14	9	0	7	3	0	0	0	0	10	0	6	2	2	0	0	0	0	0	0	0	0	0	0	0	2	0	0	0	0	5
ASV_484	GTACACACCGCCCGTCGCACCTACCGATTGAATGGTTCGGTGAGGTCTCAGGATCGTGGCTTAATACCTTCACGGGAATTTTGCCGTGAGAATTTGCCCAAACCTCATCATTTAGAGGAAGGTGAAGTCGTAACAAGGTTACCGTAGGTGAACCT	ASV_484_Dictyochophyceae_X_Dictyochophyceae_XX	0	5	3	5	2	4	0	0	0	0	0	0	0	0	0	0	0	0	0	0	0	0	0	0	0	0	0	0	0	0	0	0	0	0	0	3	7	2	0	3	4	22	0	21	32	3	10
ASV_485	GTACACACCGCCCGTCGCACCTACCGATTGAATGGTTCGGTGAGAATTTCGGACCGTGGCAATGTCCCGTTCATTCGGGACGCTGCCGTGGGAAGTTATTCAAACCTCATCATTTAGAGGAAGGTGAAGTCGTAACAAGGTTTCCGTAGGTGAAC	ASV_485_Stramenopiles_XXX_Stramenopiles_XXXX	0	0	0	5	0	0	0	2	0	0	4	0	0	0	0	0	0	0	0	0	0	0	0	0	0	0	0	0	0	0	0	0	0	0	0	0	0	0	0	0	0	0	0	0	0	0	0
ASV_486	GTACACACCGCCCGTCGCACCTACCGATTGAATGGTTCGGTGAGGGCCTCGGATCTCGTGATTCGACCTTTACTGGGAGAGTCGCGAGAGAAGTTGTCCAAACCTCATCATTTAGAGGAAGGTGAAGTCGTAACAAGGTTTCCGTAGGTGAACCT	ASV_486_MOCH-2_MOCH-2_X	0	12	3	5	0	7	8	4	0	9	33	2	8	4	4	6	3	4	2	16	12	9	28	43	0	28	12	125	2	44	2	78	11	99	0	38	52	21	4	27	7	14	4	73	80	15	10
ASV_487	GTACACACCGCCCGTCGCACCTACCGATTGAATGGTTCGGTGAAAATCTCGGACTGCGGCTTGGATGCCTTCGGGCAACCTCGCTGTGGAAAGTTGTTTAAACCTCATCATTTAGAGGAAGGTGAAGTCGTAACAAGGTTTCCGTAGGTGAACCT	ASV_487_Chrysophyceae_X_Chrysophyceae_Clade-F	0	0	0	5	5	26	0	0	0	0	1	0	0	0	0	0	0	0	0	0	0	0	0	0	0	1	0	0	0	0	0	0	0	2	0	0	6	11	0	0	0	0	0	0	2	0	1
ASV_488	GTACACACCGCCCGTCGCTCCTACCGATTGAGTGATCCGGTGAATAATTCGGACCAGAGATTGCATGAGTTCGCTCACGCAATCATTGGAAAGTCTAGTGAGCCTTATCACTTAGAGGAAGGAGAAGTCGTAACAAGGTTTCCGTAGGTGAACCT	ASV_488_Dino-Group-II_Dino-Group-II-Clade-6	0	0	3	5	8	65	0	4	8	0	0	0	0	4	0	0	0	0	0	0	0	0	0	0	0	0	0	0	0	0	0	0	0	0	0	0	0	0	0	0	0	0	0	0	0	0	0
ASV_489	GTACACACCGCCCGTCGCTCCTACCGATTGAGCATTCCGGTGAATACTTCGGACCGAGAGCTAGTTTGGTTCGCCAGTCTAGTTTTTGGAAAGTCGAGTGAACCTTAATGCTTAGAGGAAGGAGAAGTCGTAACAAGGTTTCCGTAGGTGAACCT	ASV_489_Dino-Group-II_Dino-Group-II-Clade-3	0	15	0	5	3	6	6	4	0	7	4	0	2	2	3	26	2	0	0	0	0	0	0	0	0	0	0	0	0	0	0	0	0	0	0	0	0	0	0	0	0	0	0	0	0	0	0
ASV_490	GTACACACCGCCCGTCGCACCTACCGATTGGATGTTTCGATGAAGCCCTCGGACCGTCGCGCGTCTCCTTCATTGGCGACGCGTGGTGGGAAGTTGTCTAAATCTCAACATCTAGAGGAAGGTGAAGTCGTAACAAGGTTTCCGTAGGTGAACCT	ASV_490_MOCH-2_MOCH-2_X	0	2	0	5	0	0	5	7	2	20	37	0	1	6	2	6	2	2	2	17	5	3	17	45	2	66	17	142	0	133	4	110	23	58	2	10	23	17	2	24	4	8	0	17	5	0	8
ASV_491	GTACACACCGCCCGTCGCTCCATCCGATTGAGTGAGCCGGTGAATAATTCGGACCGCGACATTCTCGGTTCGCCGAGTTTCGTTGTCGGAAAGTCTAGTGAACCTTATCACTTAGAGGAAGGAGAAGTCGTAACAAGGTTTCCGTAGGTGAACCT	ASV_491_Dino-Group-II_Dino-Group-II-Clade-10-and-11	0	5	0	5	5	17	9	5	0	0	7	0	0	0	0	0	0	0	0	0	0	2	0	0	0	0	0	0	0	0	0	0	0	0	0	2	4	0	0	0	0	14	0	2	2	0	0
ASV_492	GTACACACCGCCCGTCGCTGCTACCGATTGAGTGTCCTGGTGAATTATTGGGACTGAGTTCGGACCTGGTTTCCAGTGCCGATATTCGGAAACTTTTGTAAACCCTGACACTTAGAGGAAGCAGAAGTCGTAACAAGGTTTCCGTAGGTGAACCT	ASV_492_Dino-Group-II_Dino-Group-II-Clade-14	0	5	0	5	0	5	0	0	0	0	6	0	2	0	0	2	0	4	0	3	0	0	0	3	0	0	0	2	0	0	0	4	3	0	0	2	11	22	4	2	0	4	0	0	0	0	0
ASV_493	GTACACACCGCCCGTCGCTACTACCGATTGAATGGCTTAGTGAGCTTGCTGGAGCGATGCACCTTTCGGGCAACCGGAGGGAGCGTTCGTTAAAGCAATCAAACTTGATCATTTAGAGGAAGTAAAAGTCGTAACAAGGTTTCCGTAGGTGAACC	ASV_493_Pezizomycotina_New-Pezizomycotina-family	0	5	0	5	1	11	0	0	0	0	0	0	0	3	0	0	0	0	0	8	0	4	4	2	0	2	0	2	0	3	2	13	0	2	0	2	2	0	3	0	0	6	0	0	0	0	4
ASV_494	GTACACACCGCCCGTCACACCATGGGAGTGGGTTGCTCCAGAAGTGGCTAGTCTAACTGCTTGCAGAGGACGGTCACCACGGAGTGATTCATGACTGGGGTGAAGTCGTAACAAGGTAGCCGTAGGTGAACCTGCAGAAGGATCATGCTGACTGA	ASV_494__	9	6	4	5	5	4	2	0	2	0	0	3	0	0	0	2	0	2	0	5	0	5	0	4	0	2	0	0	0	7	0	2	0	2	0	3	2	4	0	2	0	0	0	0	12	0	0
ASV_495	GTACACACCGCCCGTCACACCATGGGAGTTGGTTCTACCCGACGACGCTGCGCTAACCTTCGGGGGGCAAGCGGCCACGGTAGGATCAGCGACTGGGGTGAAGTCGTAACAAGGTAGCCGTAGGTGAACCTGCAGAAGGATCATGCTGACTGACT	ASV_495__	5	9	6	5	16	47	15	17	9	9	27	8	3	0	0	6	0	0	0	0	0	0	0	2	0	0	0	0	0	0	0	0	0	2	0	0	0	0	0	0	0	0	0	0	0	0	0
ASV_496	GTACACACCGCCCGTCGCACCTACCGATTGAATGGTCCGGTGAATTCTTCGGATAGCGGCTTGGCCCTCACCGGCTCGAGCTGCCAGAAGTTGATTAAACCTTGCCATTTAGAGGAAGGTGAAGTCGTAACAAGGTTTCCGTAGGTGAACCTGCA	ASV_496_MAST-3_MAST-3I	3	3	9	5	2	3	0	2	0	0	0	0	0	0	0	0	0	0	0	0	0	0	0	0	0	0	0	0	0	0	0	0	0	0	0	0	3	0	0	0	0	0	0	0	0	0	0
ASV_497	GTACACACCGCCCGTCGCTCCTACTGATTGAGTGATCCGGTGAATATTTTGGACTGCAGCATAGCTTAGTTCCTGAGTGTTGCAGCATAAAGTTTAGTGAACCTTATCACTTAGAGGAAGGAGAAGTCGTAACAAGGTTTCCGTAGGTGAACCTG	ASV_497_Peridiniales_Protoperidiniaceae	0	0	0	5	0	19	0	0	0	0	2	0	0	0	0	11	0	0	0	0	0	0	0	0	0	0	0	0	0	0	0	0	1	12	2	2	6	7	0	0	0	7	0	0	0	0	4
ASV_498	GTACACACCGCCCGTCACACCATGGGAGTTGGCTTTACCCGAAGGCGGTGCGCCAACCTGTTTACAGGAGGCAGCCGACCACGGTAAGGTCAGCGACTGGGGTGAAGTCGTAACAAGGTAGCCGTAGGTGAACCTGCAGAAGGATCATGCTGACT	ASV_498__	12	16	11	5	31	44	9	28	10	37	114	86	42	6	0	43	0	48	0	77	0	97	0	90	0	141	0	68	0	73	0	52	0	16	0	16	18	18	0	35	0	16	0	22	121	0	53
ASV_499	GTACACACCGCCCGTCGTTACTACCGATCGAATGCTTTAGTGAGATCTCGGGACTGGCACAGGGTGGCTGGCAACAGCTGGCCTGAGCCGGGAACTTGCTCAAACTTGAGTCTTTAGAGGAAGTACAAGTCGTAACAAGGTTTCCGTAGGTGAAC	ASV_499_Acanthoecida_Stephanoecidae_Group_H	0	0	2	5	4	69	9	8	3	0	0	3	49	0	0	0	3	7	2	11	0	19	0	11	5	38	0	10	0	8	6	32	0	12	0	8	4	15	0	11	0	10	0	3	2	0	13
ASV_500	GTACACACCGCCCGTCGTTTCTTCCGACTGGTACTCATTGTGAATTGCGAGGACAGGTTAACCTGGAATCGTTGTAAATGCTGGGTATTGGAGGAAGAAAAAGTCGTAACAAGGTTATCGTAGGTGAACCTGCAGAAGGATCATGCTGACTGACT	ASV_500_Gregarines_Cephaloidophoroidea	0	0	0	5	0	0	12	0	0	0	0	16	0	0	0	0	0	6	0	0	0	4	0	21	0	6	0	0	0	5	0	4	0	2	0	0	0	0	0	0	0	2	0	0	0	0	2
ASV_501	GTACACACCGCCCGTCGCTACTACCGATTGAACGGTTTAGTGAATGCTCGGGATTGGCGCCTTGCCGCTGGCAACAGCAGCTCTGTGCCGAGAACTTGTGTAAACTTGATCGTTTAGAGGAAGTAAAAGTCGTAACAAGGTTTCCGTAGGTGAAC	ASV_501__	0	0	3	5	7	56	17	1	0	6	9	10	70	4	7	12	9	11	5	27	4	19	4	5	0	5	2	26	0	5	0	10	2	16	0	3	0	7	0	2	0	11	0	8	16	2	2
ASV_502	GTACACACCGCCCGTCGCTCCTACCGATTGAGTGATCCGGTGAATAATTCGGACCAGGAATCGCATGAGTTCGCTCACGCAATTCTCGGAAAGTCTAGTGAGCCTTATCACTTAGAGGAAGGAGAAGTCGTAACAAGGTTTCCGTAGGTGAACCT	ASV_502_Dino-Group-II_Dino-Group-II-Clade-6	0	13	10	5	21	92	0	0	0	16	78	26	925	388	9	26	11	67	2	40	7	38	14	25	2	0	0	21	0	0	0	7	1	4	1	11	28	85	9	3	0	8	0	0	0	0	1
ASV_503	GTACACACCGCCCGTCACACCATGGGAGTGGGTTGCAAAAGAAGTGGGTAGCATAACCTTCGGGAGTGCGCTCACCACTTTGTGATTCATGACTGGGGTGAAGTCGTAACAAGGTAGCCGTAGGTGAACCTGCAGAAGGATCATGCTGACTGACT	ASV_503__	0	5	2	5	5	8	3	11	0	8	15	7	0	3	0	7	0	5	0	20	0	46	0	23	0	15	0	5	0	14	0	10	0	5	0	10	14	6	0	15	0	8	0	10	35	0	19
ASV_504	GTACACACCGCCCGTCGCTCCTACCGATTGAATGATCCGGTGAGGCCCCCGGACTTGGACAACTTGAGCGGTTCGCCGATCGGGATGTCTAGGGAAGCTGTCCAAACCTTATCATTTAGAGGAAGGAGAAGTCGTAACAAGGTTTCCGTAGGTGA	ASV_504_Phaeocystales_Phaeocystaceae	0	2	2	5	4	2	10	14	0	25	45	5	4	5	10	29	22	16	11	18	9	0	19	28	3	17	5	20	0	24	0	21	2	27	7	34	56	58	12	24	6	40	0	44	16	3	12
ASV_505	GTACACACCGCCCGTCGCTCCTACCGATTGAGCAATCCGGTGAATATTTCGGACCTAGAATTGTCGGGGCAACTCGTTCAGTTTTGGGAAAGTCAAGTTAACCTTATTGCTTAGAGGAAGGAGAAGTCGTAACAAGGTTTCCGTAGGTGAACCTG	ASV_505_Dino-Group-II_Dino-Group-II-Clade-1	0	2	2	5	11	23	0	5	0	0	3	0	0	2	4	0	0	2	0	0	0	2	0	0	0	0	0	0	0	0	0	0	0	0	0	0	0	0	0	0	0	0	0	0	0	0	0
ASV_506	GTACACACCGCCCGTCGCACCTACCGATTGAATGGTCCGGTGAATTTCTCGGACTGTGGCAATGTCGCCTTCATTGGGGACGCTGCCGCGGGAAGTTAATTAAACCTTACCATTTAGAGGAAGGTGAAGTCGTAACAAGGTATCCGTAGGTGAAC	ASV_506_MAST-8_MAST-8B	0	3	3	5	3	4	2	4	0	14	28	7	12	6	0	0	0	0	0	0	0	0	0	0	0	0	0	2	0	6	0	3	0	2	0	0	4	5	0	4	0	16	0	13	19	4	0
ASV_507	GTACACACCGCCCGTCGCACCTACCGATTGAATGGTCCGGTGAAATCTTTGGATTTTTTTTTCGGTTGAGCAATTGACTGAGAGAGAGAGAAGTTGATTAAATCTTACCATTTAGAGGAAGGTGAAGTCGTAACAAGGTTTCCGTAGGTGAACCT	ASV_507__	0	2	0	5	2	11	14	16	0	0	6	27	7	0	5	10	0	31	0	22	0	22	5	14	0	13	0	0	0	2	0	7	5	7	0	3	13	4	0	6	0	0	0	0	2	0	3
ASV_508	GTACACACCGCCCGTCGCTACTACCGATTGAACGGTTTAATGAGTTTCAAGGATTCGTTGCAAGGAGCTTGCTCCTTGTGATGGAGAGCGGATGCAAATTTGATCGTTTAGAGGAAGTAAAAGTCGTAACAAGGTTTCCGTAGGTGAACCTGCAG	ASV_508__	0	0	0	5	15	65	5	0	0	14	3	0	0	2	2	0	0	0	0	2	0	0	0	0	0	2	0	2	0	0	0	3	0	31	0	22	57	45	0	2	0	25	0	34	19	2	43
ASV_509	GTACACACCGCCCGTCGCTCCGACCGATTTCGAGTGGTCCGGCGAGCCTTTCGGACTGGCAGCGCCCTGTGCAACGCCGGGAAGTCAAGCAAACCACATCACTTAGAGGACGGAGAAGTCGTAACAAGGTTTCCGTAGGTGAACCTGCAGAAGGA	ASV_509_Choreotrichida_Leegaardiellidae_B	4	8	0	5	9	3	8	0	0	0	10	0	31	0	4	0	2	2	0	0	3	5	0	0	0	0	0	27	0	0	0	0	0	0	0	4	22	17	0	0	0	0	0	0	0	0	2
ASV_510	GTACACACCGCCCGTCGCTCCTACCGATTGAGTGGTCCGGTGAATAATTCGGACTGCAACTAGTCCAGACTCTGGGTCTTTTCGCAGGAAGTTTAGTGAACCTTATCACTTAGAGGAAGGAGAAGTCGTAACAAGGTTTCCGTAGGTGAACCTGC	ASV_510_Dino-Group-I_Dino-Group-I-Clade-5	0	0	5	5	0	11	3	3	0	0	2	0	0	0	0	0	0	0	0	0	0	0	0	0	0	0	0	0	0	0	0	0	0	0	0	0	0	3	0	0	0	0	0	0	0	0	0
ASV_511	GTACACACCGCCCGTCGCACCTACCGATTGAATGGTCCGGTGAGACTTTCGGACCGCAGCGAAAGTTCGTTCATTCGAGCTTAGCATGCGGAAAGTTATTCAAACCTTACCATTTAGAGGAAGGTGAAGTCGTAACAAGGTTTCCGTAGGTGAAC	ASV_511_MAST-3_MAST-3C	0	0	0	5	0	0	0	0	0	0	6	0	0	12	0	0	0	0	0	0	0	0	0	0	0	0	0	0	0	0	0	0	0	0	0	0	0	2	0	0	0	2	0	5	0	0	0
ASV_512	GTACACACCGCCCGTCGCACCTACCGATTGAATGATTCGGTGAAATTCTCGGACTGTGCACTTTAATCCTTCGGGATTTTTGAGCGTAGGAAGTTAAGTAAACCTCATCATTTAGAGGAAGGTGAAGTCGTAACAAGGTTTCCGTAGGTGAACCT	ASV_512_Chrysophyceae_X_Chrysophyceae_Clade-I	0	3	8	5	8	85	16	163	31	2	6	4	4	0	0	40	0	0	0	3	0	40	25	2	0	2	0	0	0	9	2	11	0	9	0	0	2	3	0	0	0	18	0	19	2	4	0
ASV_513	GTACACACCGCCCGTCGCTCCTACCGATTGAATGATCCGGTGAATATTTCAGACTGCGCTTGGTCTCGGTCTCCGAAGCCTAGCGTGGAACGTTTCGTGAACCTTATCATTTAGAGGAAGGAGAAGTCGTAACAAGGTTTCCGTAGGTGAACCTG	ASV_513_Dino-Group-I_Dino-Group-I-Clade-5	0	7	5	5	0	0	0	0	0	0	0	0	0	0	0	0	0	0	0	0	0	0	0	0	0	0	0	0	0	0	0	0	0	0	0	0	0	0	0	0	0	0	0	0	0	0	0
ASV_514	GTACACACCGCCCGTCGCTCCTACCGATTGAGTGATCCGGTGAATAATTCGGACCGGGAACCGCATGAGTTCGCTCGCGCAGTTTCTGGAAAGTCTAGTGAGCCTTATCACTTAGAGGAAGGAGAAGTCGTAACAAGGTTTCCGTAGGTGAACCT	ASV_514_Dino-Group-II_Dino-Group-II-Clade-6	0	10	3	5	0	0	0	1	0	2	2	0	14	13	9	6	4	7	0	0	0	0	0	0	0	0	0	0	0	0	0	0	0	0	0	0	0	0	0	0	0	0	0	0	0	0	0
ASV_515	GTACACACCGCCCGTCGCTCCTACCGATTGAGCAATCCGGTGAATATTTCGGACCGGAACCGTTCGGGGCAACTCGTTCGGTACTGGAAAGTCAGGTTAACCTTATTGCTTAGAGGAAGGAGAAGTCGTAACAAGGTTTCCGTAGGTGAACCTGC	ASV_515_Dino-Group-II_Dino-Group-II-Clade-1	0	0	0	5	3	16	0	0	0	0	0	0	3	2	4	0	0	3	0	0	0	0	0	0	0	0	0	0	0	0	0	0	0	0	0	0	0	0	0	0	0	0	0	0	0	0	0
ASV_516	GTACACACCGCCCGTCGCTCCTACCGATTGAGTGGTCCGGTGAGGCTTTCGGATCGTAACAGAAAGAGCGTTTCCGCTCGTTCTATTGTGAGAAGTCAGTCGAACCTTATCATTTAGAGGAAGGAGAAGTCGTAACAAGGTTTCCGTAGGTGAAC	ASV_516_Corallinales_Corallinales_X	0	26	5	5	13	19	44	6	4	9	6	12	5	2	0	3	0	0	0	7	0	3	0	2	0	2	0	3	0	0	0	7	7	0	0	0	0	4	0	0	0	0	0	0	0	0	0
ASV_517	GTACACACCGCCCGTCGCTCCTACCGATTGAGTGGTCCGGTGAATAATTTGGACTGGCGCCTTATTCGGTTCTCCGAATTCGGTGCTGGAAAGTCTAGTGAACCTTATCACTTAGAGGAAGGAGAAGTCGTAACAAGGTTTCCGTAGGTGAACCT	ASV_517_Dino-Group-II_Dino-Group-II-Clade-10-and-11	0	12	2	5	28	207	30	0	0	13	1	0	2	0	0	0	0	0	0	0	0	0	0	0	0	0	0	0	0	0	0	0	0	0	0	0	0	0	0	0	0	0	0	0	0	0	0
ASV_518	GTACACACCGCCCGTCGCTCCTACCGATTGAGTGATCCGGTGAATAATTCGGACTGGACTCCTACTTGGTTTTCCAGGTTAGAGTCCGGAAAGTCTAGTGAACCTTATCACTTAGAGGAAGGAGAAGTCGTAACAAGGTTTCCGTAGGTGAACCT	ASV_518_Dino-Group-II_Dino-Group-II-Clade-16	0	2	0	5	0	20	10	5	0	0	3	2	0	6	0	0	0	0	0	0	0	0	0	0	0	0	0	0	0	0	0	0	0	0	0	0	0	0	0	0	0	0	0	0	0	0	0
ASV_519	GTACACACCGCCCGTCGCTCCTACCGATTGAATGTTCCGGTGAATACTTTGGACTGCGAAAGGTATAGATTCTATACTTTTTTTAGAAAATTGAATAAACCTTATCATTTAGAGGAAGGAGAAGTCGTAACAAGGTTTCCGTAGGTGAACCTGCA	ASV_519_Dino-Group-I_Dino-Group-I-Clade-4	0	29	4	4	0	0	4	0	11	18	7	166	147	8	42	0	7	18	0	2	0	5	0	9	2	20	5	45	0	0	0	2	0	0	0	0	0	0	0	0	0	0	0	0	0	0	0
ASV_520	GTACACACCGCCCGTCACACCATGGGAATTGGTTTTACCCGAAGACTGTGTGCTAACCTTTTGGAGGCAGCAGGCCACGGTAAGATCAGTGACTGGGGTGAAGTCGTAACAAGGTAGCCGTAGGTGAACCTGCAGAAGGATCATGCTGACTGACT	ASV_520__	3	21	6	4	13	12	4	5	4	2	5	8	4	2	0	4	0	0	0	0	0	1	0	4	0	8	0	0	0	3	0	0	0	0	0	4	0	0	0	8	0	0	0	0	22	0	2
ASV_521	GTACACACCGCCCGTCGCTACTACCGATTGAATGGCTTAGTGAGCCCTCTGGACTGTTGCACTTCCATTGGTGACTTTGGAGAGCATACGGGAAGGAGGTCAAACTTGATCATTTAGAGGAAGTAAAAGTCGTAACAAGGTTTCCGTAGGTGAAC	ASV_521_Cryomonadida_Protaspa-lineage	2	0	0	4	0	3	8	3	0	17	26	0	3	10	2	1	0	0	0	0	0	0	0	0	0	0	0	4	0	0	0	0	0	0	0	0	0	0	0	0	0	0	0	0	0	0	0
ASV_522	GTACACACCGCCCGTCGCTGCTACCGATTGAGTGATCCGGTGAATAATTCGGACCGTCGTGATTTTGGGTCTCCCAGATTCTGTGATGGAAAGTCTAGTAAACCTTATCACTTAGAGGAAGCAAAAGTCGTAACAAGGTTTCCGTAGGTGAACCT	ASV_522_Dino-Group-II_Dino-Group-II_X	0	0	0	4	15	8	3	0	0	0	0	0	0	0	0	0	0	0	0	0	0	0	0	0	0	0	0	0	0	0	0	0	0	0	0	0	0	0	0	0	0	0	0	0	0	0	0
ASV_523	GTACACACCGCCCGTCGCACCTACCGATTGAATGGTTCGGTGAAAACCTCGGACTGCGGCCTGGATGCCTCCGGGCAACCTGGCTGCAGGAAGTTGTTTAAACCTCATCATTTAGAGGAAGGTGAAGTCGTAACAAGGTTTCCGTAGGTGAACCT	ASV_523_Chrysophyceae_X_Chrysophyceae_Clade-F	0	0	18	4	0	77	3	14	0	0	3	18	5	2	4	0	0	0	0	6	2	21	4	0	0	21	2	5	0	4	0	19	4	3	0	2	6	6	3	0	0	13	0	2	0	0	2
ASV_524	GTACACACCGCCCGTCGCTCCTACCGATTGAGTGATCCGGTGAATAATTCGGACTACAGGTCGCGCAATTCTTGTGCTTCACTGCAGGAAGTTTAGTGAACCTTATCACTTAGAGGAAGGAGAAGTCGTAACAAGGTTTCCGTAGGTGAACCTGC	ASV_524_Dino-Group-I_Dino-Group-I-Clade-5	0	20	3	4	2	11	0	0	0	4	0	0	3	0	0	0	0	0	0	0	0	0	0	0	0	0	0	0	0	0	0	0	0	0	0	0	0	0	0	0	0	0	0	0	0	0	0
ASV_525	GTACACACCGCCCGTCGCTACTACCGATTGAATGGTCCAGTGAGTTCTTCGGACTGAGGCAACGCAGCAGGTTCGCCTGCAGCGATGCTTCGGGAAGTTGCGCAAACTTTATCATTTAGAGGAAGTAAAAGTCGTAACAAGGTTTCCGTAGGTGA	ASV_525_Haptophyta_Clade_HAP4_X_Haptophyta_Clade_HAP4_XX	0	0	0	4	8	9	0	0	0	0	0	0	0	0	0	0	0	0	0	0	0	0	0	0	0	0	0	0	0	0	0	0	0	0	0	0	0	0	0	0	0	0	0	0	0	0	0
ASV_526	GTACACACCGCCCGTCGCTCCTACCGATTGAGCGATCCGGTGAAAGCTCTGGACGCGTTATGCCGGGGTAACTCGGTATAATACGGAAGGAGTTTAAACCTTATTGCTTAGAGGAAGGAGAAGTCGTAACAAGGTTTCCGTAGGTGAACCTGCAG	ASV_526__	0	0	0	4	2	9	3	0	0	3	7	3	3	0	3	0	0	0	0	0	0	0	0	0	0	0	0	0	0	0	0	0	0	0	0	0	0	0	0	0	0	0	0	0	0	0	0
ASV_527	GTACACACCGCCCGTCGCTACTACCGATTGAATGGCTTAGTGAGCTCTAGGGACCGAGGCTGCGGTTGGGTTTCCTTCCGTTTGCCTTGCGGAACTAGATCAAACTTGATCATTTAGAGGAAGTAAAAGTCGTAACAAGGTTTCCGTAGGTGAAC	ASV_527_Ventricleftida_Ventricleftida_X	0	0	0	4	2	6	4	0	0	0	0	0	0	0	0	0	0	0	0	0	0	0	0	0	0	0	0	0	0	0	0	0	0	0	0	0	0	0	0	0	0	0	0	0	0	0	0
ASV_528	GTACACACCGCCCGTCACGTCATGGGAATTGGTTTTACCTTAAGCCGGTGCGCTAACCGCAAGGAGGCAGCCGTCCACGGTAGGGTCAGTGACTGGGACGAAGTCGTAACAAGGTATCCGTAGGTGAACCTGCAGAAGGATCATGCTGACTGACT	ASV_528__	0	5	1	4	4	0	0	0	0	0	0	0	0	0	0	0	0	0	0	0	0	0	0	0	0	0	0	0	0	0	0	0	0	0	0	0	0	0	0	0	0	0	0	0	0	0	0
ASV_529	GTACACACCGCCCGTCGCTACTACCGATTGAATGGCTTAGTGAGCTCTGTAGACTGCGGCGCCTTGGGGGCAACTCCGAAGCGCTGTGGGAAGCAGATCAAACTTGATCATTTAGAGGAAGTAAAAGTCGTAACAAGGTTTCCGTAGGTGAACCT	ASV_529_Cryomonadida_Cryomonadida_X	0	2	0	4	7	131	21	36	3	10	7	15	4	23	26	29	0	7	0	4	0	4	0	3	0	0	0	2	0	0	0	0	0	4	0	2	8	13	0	0	0	4	0	0	0	0	0
ASV_530	GTACACACCGCCCGTCGCACCTACCGATTGGATGGTCCGGTGAGAATTTCGGATTGTAGTTGATATGAGTCAAATCATTGATACCGCGAGAAGTTATTCAAACCTTACCATCTAGAGGAAGGTGAAGTCGTAACAAGGTTTCCGTAGGTGAACCT	ASV_530_MAST-12_MAST-12A	0	2	0	4	3	12	12	23	28	37	92	14	100	39	14	14	8	44	7	17	0	11	2	3	2	8	0	3	0	3	0	7	0	2	0	0	2	0	0	0	0	0	0	0	0	0	0
ASV_531	GTACACACCGCCCGTCGCTACTACCGATTGAATGGCTTAGTGAGCCTCAGGGATTGTTGCAGTTCGGGGGGTTTCTCTCGAACAGCAGCCGAGAACTGAGTCAAACTTGATCATTTAGAGGAAGTAAAAGTCGTAACAAGGTTTCCGTAGGTGAA	ASV_531_Cryomonadida_Protaspa-lineage	3	3	2	4	7	31	6	6	8	9	9	7	2	2	4	5	0	0	0	11	2	10	0	2	0	6	0	4	0	5	0	8	0	0	0	0	3	0	0	5	0	4	0	7	10	0	16
ASV_532	GTACACACCGCCCGTCGCTCCTACCGATTGAGTGATCCGGTGAATAATTCGGACTGCGGCGTTGCTCGGCAACGAGCATAGCTGCGGGAAGTTTAGTGAACCTTATCACTTAGAGGAAGGAGAAGTCGTAACAAGGTTTCCGTAGGTGAACCTGC	ASV_532_Dino-Group-III_Dino-Group-III_X	0	0	0	4	8	2	0	0	0	0	0	0	0	0	0	0	0	0	0	1	0	0	0	0	0	0	0	0	0	0	0	0	0	0	0	0	3	0	0	0	0	0	0	2	0	0	0
ASV_533	GTACACACCGCCCGTCGCTCCTACCGATTGAATGATCCGGTGAGGCCTCTGGACTGTGGCAACTTAGCTGGTTCGCCAGCCGAGATGCCGCGGGAAGCTGTCCAAACCTTATCATTTAGAGGAAGGAGAAGTCGTAACAAGGTTTCCGTAGGTGA	ASV_533_Prymnesiophyceae_X_Braarudosphaeraceae	0	0	6	4	4	7	2	3	0	0	0	4	0	0	1	0	0	0	0	0	0	0	0	0	0	0	0	0	0	0	0	0	0	0	0	0	0	0	0	0	0	0	0	0	0	0	0
ASV_534	GTACACACCGCCCGTCGCACCTACCGATTGAATGGTCCGGTGAAAACTTTGGATCGTGGCATTGCTGCTTTCATTAGCGGTGACGCCGTGAGAAGTTGTTTAAACCTTACCATTTAGAGGAAGGTGAAGTCGTAACAAGGTTTCCGTAGGTGAAC	ASV_534_Dino-Group-II_Dino-Group-II-Clade-7	0	0	0	4	3	0	0	0	0	2	0	0	0	0	0	0	0	0	0	0	0	0	0	0	0	0	0	0	0	0	0	0	0	0	0	0	0	0	0	0	0	0	0	0	0	0	0
ASV_535	GTACACACCGCCCGTCACACCATGGGAGTGGGTTGCACCAGAAGTGGCTAGTCTAACTTCGGAGGACGGTCACCACGGTGTGATTCATGACTGGGGTGAAGTCGTAACAAGGTAACCGTAGGTGAACCTGCAGAAGGATCATGCTGACTGACTAC	ASV_535__	0	0	0	4	0	0	0	0	0	0	0	0	0	0	0	0	0	0	0	0	0	0	0	0	0	0	0	0	0	0	0	0	0	0	0	4	0	0	0	0	0	0	0	0	0	0	0
ASV_536	GTACACACCGCCCGTCGCTCCTACCGATTGGCTGATCCGGTGAATAATTCGGACCGACGGCTCAGGTGGTTCGCCGCCTTTGCTGTTGGAAAGTCTAGTAAACCTTATCAGCTAGAGGAAGGAGAAGTCGTAACAAGGTTTCCGTAGGTGAACCT	ASV_536_Strombidiida_G_Strombidiida_G_X	0	0	0	4	19	33	3	2	0	0	0	4	1	0	0	0	0	0	0	0	0	0	0	0	0	0	0	0	0	0	0	0	0	0	0	0	0	0	0	0	0	0	0	0	0	0	0
ASV_537	GTACACACCGCCCGTCGCTCCTACCGATTGAGCAATCCGGTGAATATTTCGGACCGGAACCTGTCGGGGCAACTCGTTCAGGTTCTGGAAAGTCAAGTTAACCTTATTGCTTAGAGGAAGGAGAAGTCGTAACAAGGTTTCCGTAGGTGAACCTG	ASV_537_Dino-Group-II_Dino-Group-II-Clade-1	0	1	0	4	0	48	28	10	0	0	0	0	7	0	0	0	0	0	0	0	0	0	0	0	0	0	0	0	0	0	0	0	0	0	0	0	0	0	0	0	0	0	0	0	0	0	0
ASV_538	GTACACACCGCCCGTCGCTCCTACCGATTGAATGATCCGGTGAGGCCCCCGGACTGTGGCAACGGCTCTGGTTCGCCAGACTGATGCCGCGGGAAGCTGTCCAAACCTTATCATTTAGAGGAAGGAGAAGTCGTAACAAGGTTTCCGTAGGTGAA	ASV_538_Prymnesiales_Chrysochromulinaceae	0	0	0	4	0	2	0	0	0	5	14	7	1	1	3	0	3	1	5	0	0	2	0	0	0	0	0	0	0	0	0	8	0	2	0	1	0	1	0	0	0	4	0	0	0	0	0
ASV_539	GTACACACCGCCCGTCGCACCTACCGATTGAATGACTCGGTGAAACATTGGGACTGCGAGAAAGCTTGCTTAATTGCGAGTATTTTTGTGGGAACTTTAGTAAACCTATTCATTTAGAGGAAGGTGAAGTCGTAACAAGGTTTCCGTAGGTGAAC	ASV_539__	0	0	0	4	23	0	0	5	8	0	0	0	0	0	0	0	0	0	0	0	0	0	0	0	0	0	0	0	0	0	0	0	0	0	0	0	0	0	0	0	0	0	0	0	0	0	0
ASV_540	GTACACACCGCCCGTCGCTCCTACCGATTGAGTGATCCGGTGAATAATTCGGACCTGGATCTAAGCCGGCAACGGTTTGGACTTGGGAAAGTCTAGTGAACCTTATCACTTAGAGGAAGGAGAAGTCGTAACAAGGTTTCCGTAGGTGAACCTGC	ASV_540_Dino-Group-II_Dino-Group-II-Clade-22	2	37	9	4	6	18	0	0	4	8	10	3	0	0	0	6	0	6	0	7	0	0	13	11	0	3	5	3	0	21	3	14	4	12	0	2	5	12	0	15	6	11	2	12	4	0	4
ASV_541	GTACACACCGCCCGTCGCTCCTACCGATTGAATGCTCAGGTGAGCCATTCGGACCTTCATCATGCCGGTTTCCGGTTTTGATGAGGGAAAGTCTTGCGAACCTTATCATTTAGAGGAAGGAGAAGTCGTAACAAGGTTTCCGTAGGTGAACCTGC	ASV_541_Dino-Group-I_Dino-Group-I-Clade-1	0	9	1	4	3	0	2	1	0	0	0	0	0	0	0	0	0	0	0	0	0	0	0	0	0	0	0	0	0	0	0	0	0	0	0	0	0	0	0	0	0	0	0	0	0	0	0
ASV_542	GTACACACCGCCCGTCGCTACTACCGATTGAATGTTTTAGTGAGCCCTCTGGATTGTTGTATTTCGTTGGAAACTTCGAGACACTTTCGAGAAGGAGGTCAAACTTGATCATTTAGAGGAAGTAAAAGTCGTAACAAGGTTTCCGTAGGTGAACC	ASV_542_Cryomonadida_Cryothecomonas-lineage	0	0	0	4	0	17	0	0	1	0	0	0	0	0	0	0	0	0	0	0	0	0	0	0	0	0	0	0	0	0	0	0	0	0	0	0	0	0	0	0	0	0	0	0	0	0	0
ASV_543	GTACACACCGCCCGTCGCTCCTACCGATTGAGTGATCCGGTGAATAATTCGGACCTGAATTGAGTGCAGTTCGCTGCTATCAAATCGGGAAAGTCTAGTGAACCTTATCACTTAGAGGAAGGAGAAGTCGTAACAAGGTTTCCGTAGGTGAACCT	ASV_543_Dino-Group-II_Dino-Group-II-Clade-7	0	0	4	4	0	0	0	0	0	0	0	0	0	0	0	0	0	0	0	0	0	0	0	0	0	0	0	0	0	0	0	0	0	0	0	0	0	0	0	0	0	0	0	0	0	0	0
ASV_544	GTACACACCGCCCGTCACACCACGAAAGTTGGTTGGACCCGAAGTCGTTGACCTAACCTTACGGAAGGAGGCGCCTACGGTCTGCTCGATGATTGGGGTGAAGTCGTAACAAGGTAGCTGTAGGTGAACCTGCAGAAGGATCATGCTGACTGACT	ASV_544__	0	2	0	4	5	46	5	3	4	30	24	28	4	6	0	15	0	40	0	23	0	106	0	8	0	20	0	0	0	2	0	4	0	3	0	7	11	27	0	2	0	4	0	6	56	0	16
ASV_545	GTACACACCGCCCGTCGCTCCTACCGATTGAATGTTCCGGTGAATACTTCGGACTGCGAGGTCTACAGTTTCTGTGTTCCTTGCGGAAAGTTGAATAAACCTTAACATTTAGAGGAAGGAGAAGTCGTAACAAGGTTTCCGTAGGTGAACCTGCA	ASV_545_Dino-Group-I_Dino-Group-I-Clade-4	0	0	0	4	0	3	0	0	0	0	0	0	0	0	0	0	0	0	0	0	0	0	0	0	0	0	0	0	0	0	0	0	0	0	0	0	0	0	0	0	0	0	0	0	0	0	0
ASV_546	GTACACACCGCCCGTCGCTACTACCGATTGAATGGCTTAGTGAGCTCTAGGGACTGTTGCCTCAAGTCGGGTTTCCGATTTGGGGATGACGGGAACTAGATCAAACTTGATCATTTAGAGGAAGTAAAAGTCGTAACAAGGTTTCCGTAGGTGAA	ASV_546_Thaumatomonadida_Thaumatomonadida_X	0	0	6	4	32	55	65	7	11	6	5	5	31	5	5	3	3	10	2	5	5	37	0	34	0	36	22	56	0	3	6	45	5	14	0	13	0	5	0	9	0	21	0	6	7	0	22
ASV_547	GTACACACCGCCCGTCGCTCCTACCGATTGAGTGATCCGGTGAATAATTCGGACCTGACTTCAGACGAGTTCGCTCGACTAAAGTTGGGAAAGTCTAGTGAGCCTTATCACTTAGAGGAAGGAGAAGTCGTAACAAGGTTTCCGTAGGTGAACCT	ASV_547_Dinophyceae_X_Dinophyceae_XX	0	4	0	4	2	0	0	0	0	0	1	0	4	0	0	0	0	0	0	0	0	0	0	0	0	0	0	0	0	0	0	0	0	0	0	0	0	0	0	0	0	0	0	0	0	0	0
ASV_548	GTACACACCGCCCGTCACACCATGGGAGTTGGTTCTACCCGACGACGCTGCGCTAACCCTTCGGGGAGGCAGGCGGCCACGGTAGGATCAGCGACTGGGGTGAAGTCGTAACAAGGTAGCCGTAGGTGAACCTGCAGAAGGATCATGCTGACTGA	ASV_548__	56	12	21	4	99	100	50	131	35	259	403	491	43	12	0	148	0	82	0	158	0	172	0	89	0	80	0	15	0	24	0	54	0	40	0	29	57	82	0	51	0	49	0	35	521	0	243
ASV_549	GTACACACCGCCCGTCGCTCCTACCGATTGAGTGATCCGGTGAATAATTCGGACCGATAGCCTGCGTGGTCCGCCACATGGGTTGTTGGAAAGTCTAGTGAACCTTATCACTTAGAGGAAGGAGAAGTCGTAACAAGGTTTCCGTAGGTGAACCT	ASV_549_Dino-Group-II_Dino-Group-II_X	0	0	0	4	3	10	0	4	0	4	14	0	9	4	0	2	0	0	0	0	0	0	0	0	0	1	0	4	0	0	0	2	0	8	0	3	4	2	0	0	0	7	0	3	0	0	0
ASV_550	GTACACACCGCCCGTCGCTAGTACCGATTTCGAGTGGTCCGGTGAACCTTTCGGACTGGGGAAGCCTTGAGTAACCCTGGAAAGTCAAGTAAACCACATCACTTAGAGGAACTAAAAGTCGTAACAAGGTTTCCGTAGGTGAACCTGCAGAAGGA	ASV_550_Choreotrichida_Strobilidiidae_I	27	61	0	4	4	182	181	0	6	12	7	9	14	0	116	73	100	98	15	12	7	8	0	125	260	39	12	148	16	14	11	21	14	13	2	17	30	3	10	0	5	0	0	0	0	0	0
ASV_551	GTACACACCGCCCGTCGCTCCTACCGATTGAGCAATCCGGTGAATAATTCGGACCGAGAGCTAGCTTGGTTCGCCAGGTTAGCTTTTGGAAAGTCTAGTGAACCTTATTGCTTAGAGGAAGGAGAAGTCGTAACAAGGTTTCCGTAGGTGAACCT	ASV_551_Dinophyceae_X_Dinophyceae_XX	0	18	5	4	3	5	3	0	0	0	8	0	0	0	2	0	0	0	0	0	0	0	0	0	0	0	0	0	0	2	0	0	0	0	0	0	0	2	0	0	0	0	0	0	0	0	0
ASV_552	GTACACACCGCCCGTCGCTCCTACCGATTGAATGATCCGATGAATACCATGGATTGAGAGTACGAATGGGTTCGCCTATTTCTGCTTCTCGAGAAGTGGAGTAAATCTTATCATTTAGAGGAAGGAGAAGTCGTAACAAGGTTTCCGTAGGTGAA	ASV_552_Paradinida_Paradinidae	0	49	5	4	6	23	5	9	8	57	55	23	7	3	4	4	3	10	0	15	0	9	12	10	0	5	0	11	0	6	0	17	1	0	0	0	2	19	2	188	0	11	1	9	39	0	7
ASV_553	GTACACACCGCCCGTCGCTCCTACCGATTGAATGATCCGGTGAGGCCCCCGGACTGAGGCAACTGGTGTGGTTCGCCACACTGGATGTTTTGGGAAGCTGTCCAAACCTTATCATTTAGAGGAAGGAGAAGTCGTAACAAGGTTTCCGTAGGTGA	ASV_553_Prymnesiales_Chrysochromulinaceae	0	0	0	4	3	6	6	3	0	19	94	8	4	4	0	4	2	0	3	14	2	3	18	6	0	4	3	6	0	9	0	14	4	14	2	2	9	11	2	6	3	5	0	4	0	0	3
ASV_554	GTACACACCGCCCGTCGCTCCTACCGATTGAGCAATCCGGTGAATATTTCGGACCGTCGTGTGATGGGGTTCGCCTTATCACGTGTACGGGAAGTCAAGTGAACCTTATTGCTTAGAGGAAGGAGAAGTCGTAACAAGGTTTCCGTAGGTGAACC	ASV_554_Dino-Group-II_Dino-Group-II_X	0	0	2	4	4	5	0	0	0	0	4	6	0	0	0	0	0	0	0	0	0	0	0	0	0	0	0	0	0	0	0	0	0	0	0	0	0	0	0	0	0	0	0	0	0	0	0
ASV_555	GTACACACCGCCCGTCGCTCCTACCGATTGGATGATCCGGTGAGCTATTCGGACCTTCGCTTTGTCGGTTTCCGCCTTTGTGAGGGAAAGTCTCGCGAACCTTATCATCTAGAGGAAGGAGAAGTCGTAACAAGGTTTCCGTAGGTGAACCTGCA	ASV_555_Dino-Group-II_Dino-Group-II-Clade-10-and-11	1	36	1	4	0	42	16	33	0	10	9	13	18	0	0	4	0	2	7	55	2	19	0	5	0	0	0	1	0	0	0	0	0	0	0	6	1	2	0	0	0	0	0	0	0	0	0
ASV_556	GTACACACCGCCCGTCGCTACTACCGATTTCGAGTGGTCCGGTGAAGCTTTTGGACTGCGCGTGGCTTCGTGCCGTGTCGCGGAAAGTCAGCTAAACCTTATCACTTAGAGGAAGTAAAAGTCGTAACAAGGTTTCCGTAGGTGAACCTGCAGAA	ASV_556_Strombidiida_F_Strombidiida_F_X	14	21	0	4	3	105	652	23	95	4	121	518	393	28	61	154	108	50	119	261	12	53	0	93	20	8	0	0	0	23	14	0	0	0	0	0	0	0	0	0	0	0	0	6	0	0	0
ASV_557	GTACACACCGCCCGTCATACCATGGGAGTGGGTTGCACCAGAAGTGGCTAGTCTAACTTCGGAGGACGGTCACCACGGTGTGATTCATGACTGGGGTAAAGTCGTAACAAGGTAGCCGTAGGTGAACCTGCAGAAGGATCATGCTGACTGACTAC	ASV_557__	0	0	0	4	0	0	0	0	0	0	0	0	0	0	0	0	0	23	0	0	0	0	0	0	0	0	0	0	0	0	0	0	0	0	0	0	0	0	0	0	0	0	0	0	0	0	0
ASV_558	GTACACACCGCCCGTCGCTCCTACCGATTGAGTGATCCGGTGAATAATTCGGACTGATCGCGTAGCTGGCAACAGCTGCGCTTTTGGAAAGTCTAGTGAACCTTATCACTTAGAGGAAGGAGAAGTCGTAACAAGGTTTCCGTAGGTGAACCTGC	ASV_558_Dino-Group-II_Dino-Group-II-Clade-22	0	9	0	4	0	2	0	0	0	0	2	0	0	0	0	5	0	0	0	5	0	7	0	3	0	0	0	3	0	40	4	17	0	3	2	15	8	9	0	30	6	24	0	11	3	0	6
ASV_559	GTACACACCGCCCGTCGCTCCTACCGATTGAATGGTCCGGTGAAATCTTCGGATTGAGGTTTTGGCATTCACGTGTCTTAACTTTGAGAAGTTGATTGAACCTTATCATTTAGAGGAAGGAGAAGTCGTAACAAGGTTTCCGTAGGTGAACCTGC	ASV_559_Cryptophyceae_X_Cryptomonadales	0	2	3	4	10	88	16	25	7	32	128	36	79	100	18	24	13	31	3	20	2	18	8	11	4	19	2	22	0	0	5	9	2	40	0	7	24	19	5	3	0	6	0	2	5	0	2
ASV_560	GTACACACCGCCCGTCGCTCCTACCGATTGAATGGTCCGGTGAATTCTTCGGATTGTGCGCAGCAAAGTTTCGGCGGAGCTGTGCGTGAGAAGTTGAATAAACCTTATCATTTAGAGGAAGGAGAAGTCGTAACAAGGTTTCCGTAGGTGAACCT	ASV_560_Katablepharidales_Katablepharidales_X	0	1	0	4	8	7	8	4	0	0	32	6	16	17	1	2	5	14	5	20	2	26	15	35	3	39	8	60	0	49	12	166	13	145	8	46	104	46	4	32	2	58	6	81	104	10	131
ASV_561	GTACACACCGCCCGTCGCTCCTACCGATTGAGCAATCCGGTGAATAATTTGGACAGTCGTGAATCGTGGTTCGCCGCGGTTCTTGTACTGGAAATCTAGTGAACCTTATTGCTTAGAGGAAGGAGAAGTCGTAACAAGGTTTCCGTAGGTGAACC	ASV_561_Dino-Group-II_Dino-Group-II-Clade-5	0	3	0	4	3	4	2	0	0	0	0	0	0	0	0	0	0	0	0	0	0	0	0	0	0	0	0	0	0	0	0	0	0	0	0	0	0	0	0	0	0	0	0	0	0	0	0
ASV_562	GTACACACCGCCCGTCGCTCCTACCGATTGAGTGGTCCGGTGAGGCTTTGGGATTGCGATGGAAAGAGCGTCTCGCTCGTTCTGTCGTGAGAACTCAGTCGAACCTTATCATTTAGAGGAAGGAGAAGTCGTAACAAGGTTTCCGTAGGTGAACC	ASV_562_Corallinales_Corallinales_X	2	3	0	4	0	4	33	3	2	0	0	3	0	0	0	0	0	0	0	0	0	0	0	0	0	0	0	0	0	0	0	2	0	0	0	0	0	0	0	0	0	0	0	0	2	0	0
ASV_563	GTACACACCGCCCGTCGCACCTACCGATTGAATGGTCCGGTGAGATCTTCGGACTGTAGCAAATGTCTCCTTAATTGGCGATATTGCCGTGGAAAGTTGATCAAACCTTACCATTTAGAGGAAGGTGAAGTCGTAACAAGGTTTCCGTAGGTGAA	ASV_563_MAST-3_MAST-3D	0	0	0	4	3	19	78	56	0	86	166	9	12	0	57	37	5	3	5	605	82	0	24	158	2	22	16	244	0	43	0	112	17	641	6	173	376	239	33	101	21	230	15	200	306	28	846
ASV_564	GTACACACCGCCCGTCGCTACTACCGATTGAACGTTTTAGTGAGGTCCTCGGACTGTTTGGTAGTCGGATCACTCTGACTGCCTGGCGGGAAGACGACCAAACTGTAGCGTTTAGAGGAAGTAAAAGTCGTAACAAGGTTTCCGTAGGTGAACCT	ASV_564_Cnidaria_X_Hydrozoa	109	8458	0	4	1643	82	1596	0	0	8	590	0	0	0	0	0	0	0	0	2007	0	0	0	0	0	0	0	0	329	0	0	0	0	0	0	0	0	7141	1847	11015	0	4	0	0	0	0	0
ASV_565	GTACACACCGCCCGTCGCTCCTACCGATTGAGTGATCCGGTGAATACTTGGGACCGCGTCGATGCCATCTTGGTGTCGATGTGGAAACTTGAGTGAACCTTATCACTTAGAGGAAGGAGAAGTCGTAACAAGGTTTCCGTAGGTGAACCTGCAGA	ASV_565_Dinophyceae_X_Dinophyceae_XX	0	11	0	4	6	14	51	85	3	5	31	3	548	105	3	33	19	43	7	22	6	124	108	222	25	95	3	73	6	19	12	142	19	203	9	40	53	15	5	32	8	149	9	67	11	0	4
ASV_566	GTACACACCGCCCGTCGCTCCTACCGATTGAGTGTTCCGGTGAGTTATTCGGACCGGTCAGTCTGGAGGTTTACTTCTAGGCCGACTGGAAAGTCTTGCAAACCTTAACACTTAGAGGAAGGAGAAGTCGTAACAAGGTTTCCGTAGGTGAACCT	ASV_566__	0	9	0	4	11	7	0	0	0	0	2	0	0	0	0	0	0	0	0	0	0	0	0	0	0	0	0	0	0	0	0	0	0	0	0	0	0	0	0	0	0	0	0	0	0	0	0
ASV_567	GTACACACCGCCCGTCGCTCCTACCGATTGAGTGATCCGGTGAATAATTCGGACTGCGGATGTTTTCGGTTTCCGAATACGTCTGCGGGAAGTTTAGTGAACCTTATCACTTAGAGGAAGGAGAAGTCGTAACAAGGTTTCCGTAGGTGAACCTG	ASV_567_Dino-Group-II_Dino-Group-II-Clade-1	0	0	0	4	8	59	3	0	0	12	23	0	26	18	3	5	0	0	0	0	0	0	0	0	0	0	0	0	0	0	0	0	0	0	0	0	0	3	2	0	0	0	0	0	0	0	0
ASV_568	GTACACACCGCCCGTCGCTCCTACCGATTGAGTGATCCGGTGAATTCTTCGGAGTGCCGGGCTCGCAGATCCTGCTTGCTCGGCGCAAAGTTGTGTAAACCTTATCACTTAGAGGAAGGAGAAGTCGTAACAAGGTTTCCGTAGGTGAACCTGCA	ASV_568_Dino-Group-I_Dino-Group-I-Clade-4	0	0	0	4	0	6	9	0	0	0	3	0	0	0	0	0	0	0	0	0	0	0	0	0	0	0	0	0	0	0	0	0	0	0	0	0	0	0	0	0	0	0	0	0	0	0	0
ASV_569	GTACACACCGCCCGTCACACCACGAAAGTTGAATTGACCCGAAGTCGTGCACCTAACCACTTGTGGAGGGAAGCGCCTACGGTTGGTTCGATGATTGGGGTGAAGTCGTAACAAGGTAGCTGTAGGTGAACCTGCAGAAGGATCATGCTGACTGA	ASV_569__	0	3	9	4	7	10	0	2	0	0	0	3	2	0	0	8	0	8	0	9	0	22	0	2	0	15	0	4	0	0	0	0	0	0	0	0	0	0	0	0	0	0	0	3	25	0	0
ASV_570	GTACACACCGCCCGTCGCTCCTACCGATTGAATGATCCGGTGAGGCCCCCGGATTGGGATCACTGCCTGGTTCTCCAGAATGCGATCCTGAGAAGCTGTCCAAACCTTATCATTTAGAGGAAGGAGAAGTCGTAACAAGGTTTCCGTAGGTGAAC	ASV_570_Prymnesiales_Chrysochromulinaceae	0	0	0	4	2	15	3	2	0	17	53	12	2	4	7	19	6	15	0	19	3	4	16	3	0	3	4	15	0	23	2	57	3	12	0	3	8	13	0	2	2	7	0	8	4	0	11
ASV_571	GTACACACCGCCCGTCGCTTCTACCGATTGAATAATCCGGTGAACTTAGCGGATAGATGAGTCTCTCGTCTAAAAGCATTGTGAACCTTATTATTTAGAGGAAGGAGAAGTCGTAACAAGGTTTCCGTAGGTGAACCTGCAGAAGGATCATGCTG	ASV_571__	0	0	0	4	2	0	0	0	0	0	0	3	0	0	0	5	0	0	0	0	0	0	0	0	0	0	0	0	0	0	0	0	0	0	0	0	0	0	0	0	0	0	0	0	0	0	0
ASV_572	GTACACACCGCCCGTCGCACCTACCGATTGAATGGTCCGGTGAAATTTCGGGATTGGGCATTGGTGGTTTATTCTGCCTTTGCTCGAGAACTTACTTAAACCTTATCATTTAGAGGAAGGTGAAGTCGTAACAAGGTTTCCGTAGGTGAACCTGC	ASV_572_Bacillariophyta_X_Polar-centric-Mediophyceae	0	0	2	4	0	3	2	7	0	0	2	0	7	17	0	4	0	2	0	0	0	0	0	0	0	0	0	0	0	4	0	0	0	0	0	0	0	0	0	0	0	0	0	0	0	0	0
ASV_573	GTACACACCGCCCGTCGCACCTACCGATTGAATGGTCCGGTGAGGCCTCGGGATTGTGATGAGTTTCCTTCATTGGGAGTTTGTCGCGAGAACTTGTCCAAACCTTATCATTTAGAGGAAGGTGAAGTCGTAACAAGGTTTCCGTAGGTGAACCT	ASV_573_Bacillariophyta_X_Araphid-pennate	1	20	6	4	16	29	99	2	20	9	14	2	23	43	22	91	22	33	1	35	15	33	7	37	0	89	1	9	0	15	0	20	5	6	3	6	6	22	3	33	3	47	5	95	305	33	84
ASV_574	GTACACACCGCCCGTCGCTCCTACCGATTGAATGATCCGGTGAGCTTTTTGGACTGTGGTCACGGCTTTGGTTCGCCAAACTGAGATCGTGGGAAGATGCGCAAACCTTATCATTTAGAGGAAGGAGAAGTCGTAACAAGGTTTCCGTAGGTGAA	ASV_574_Prymnesiales_Chrysochromulinaceae	0	0	0	4	2	2	0	2	0	13	27	2	3	3	10	14	10	12	16	33	0	3	7	10	2	25	12	19	0	7	2	7	10	18	0	2	10	6	2	3	2	4	0	1	2	0	4
ASV_575	GTACACACCGCCCGTCGCTACTACCGATTGAATGTTGAGGTGAACACTCCGGACCGCGGCAGTGCAGTTGGTTCGCCGACCGCGCCGCTGCGGGAAGTTGTGCAAACCTTGACATTTAGAGGAAGTAAAAGTCGTAACAAGGTTTCCGTAGGTGA	ASV_575_Fungi_XX_Fungi_XXX	0	0	0	4	0	0	0	0	0	3	3	0	0	5	0	0	0	0	0	0	0	0	0	0	0	0	0	0	0	0	0	0	0	0	0	0	0	0	0	0	0	0	0	0	0	0	0
ASV_576	GTACACACCGCCCGTCGCTCCTACCGATTGAGCAATCCGGTGAATAGTTCGGACCGAGGCCTAGATTGGTTCGCCAGTTTAGATTTTGGAAAGTCCAGTGAACCTTATTGCTTAGAGGAAGGAGAAGTCGTAACAAGGTTTCCGTAGGTGAACCT	ASV_576_Dino-Group-II_Dino-Group-II-Clade-3	0	14	4	4	0	5	0	0	0	0	5	0	0	0	0	0	0	0	0	0	0	4	10	3	0	14	3	4	0	18	0	1	0	0	0	0	2	3	0	5	0	4	0	0	0	0	0
ASV_577	GTACACACCGCCCGTCGCTCCTACCGATTGAGTGATCCGGTGAATAATTCGGACTGATCGCGTAGCCGGCAACGGCTGCGCTTTCGGAAAGTCTAGTGAACCTTATCACTTAGAGGAAGGAGAAGTCGTAACAAGGTTTCCGTAGGTGAACCTGC	ASV_577_Dino-Group-II_Dino-Group-II-Clade-22	0	10	8	4	2	5	0	0	0	2	3	0	0	0	0	2	0	0	0	0	0	0	0	0	0	0	0	0	0	1	0	1	0	0	0	0	0	6	0	3	0	5	0	1	0	0	0
ASV_578	GTACACACCGCCCGTCGCTCCTACCGATTGAGTGATCCGGTGAGTTATTTGGACTGAGTTACTTGGGGCAACCCTTGTAATTTAGAAAATCTCGCAAACCTTATCACTTAGAGGAAGGAGAAGTCGTAACAAGGTTTCCGTAGGTGAACCTGCAG	ASV_578_Dino-Group-II_Dino-Group-II-Clade-44	0	2	1	3	0	0	8	4	0	4	28	1	7	27	7	0	0	0	0	0	0	0	0	0	0	0	0	0	0	0	0	2	1	0	0	2	0	0	0	0	0	3	0	7	26	2	14
ASV_579	GTACACACCGCCCGTCGCACCTACCGATTGAATGTTTCGGTGAAGATTCCGGACTGTGGCTCGCGTGCTTCACGGCGCTCCTGCCGTGGGAAGTTATCTAAACCTCAACATTTAGAGGAAGGTGAAGTCGTAACAAGGTTTCCGTAGGTGAACCT	ASV_579_Phaeophyceae_X_Phaeophyceae_XX	0	23	14	3	0	1	15	3	0	0	3	0	2	0	0	0	0	0	0	0	0	0	0	0	0	0	0	3	0	0	0	0	0	0	0	0	0	3	0	0	0	0	0	2	0	0	0
ASV_580	GTACACACCGCCCGTCGCACCTACCGATTGAATGGTCCGGTGAAATCTTCGGACTGTGGCGATGCCCGAGCAATCGGGCGCCGTCGTGGGAAGTAGCTTAAACCTTACCATTTAGAGGAAGGTGAAGTCGTAACAAGGTTTCCGTAGGTGAACCT	ASV_580_MAST-3_MAST-3J	0	0	0	3	0	0	0	0	0	0	4	0	0	0	0	0	0	0	0	0	0	0	0	0	0	0	0	0	0	0	0	0	0	0	0	0	0	0	0	0	0	0	0	0	0	0	0
ASV_581	GTACACACCGCCCGTCGCACCTACCGATTGAATGGTCCGGTGAAATCTTGGGACTTTGGATTCGGATCGGGTTCTCTCGTGACGCTTTCGAAGGAACTTGCTTAAACCTTACCATTTAGAGGAAGGTGAAGTCGTAACAAGGTTTCCGTAGGTGA	ASV_581__	0	0	0	3	4	0	0	2	0	0	0	0	0	0	0	0	0	0	0	0	0	0	0	0	0	0	0	0	0	0	0	3	0	0	0	0	4	2	0	3	0	0	0	0	0	0	0
ASV_582	GTACACACCGCCCGTCGCACCTACCGATTGAATGGTCCGGTGAAATCTTCGGACCGAGCGATGGGGGGCAACCTCCGACGCTTGGAAAGTCGCTTAAACCTTACCATTTAGAGGAAGGTGAAGTCGTAACAAGGTTTCCGTAGGTGAACCTGCAG	ASV_582_MAST-3_MAST-3J	0	0	1	3	0	0	2	0	0	0	0	0	15	0	0	1	0	0	0	0	0	4	0	2	0	6	0	0	0	0	0	13	0	0	0	0	2	3	0	0	0	0	0	0	0	0	0
ASV_583	GTACACACCGCCCGTCGCTACTACCGATTGAACGGTTTGATGAGTTCCGAGGATTAGCGAAGTCTGGTTCACGCCTGACTGAGTTAAGAGCAGGTGCAAATCTGATCGTTTAGAGGAAGTAAAAGTCGTAACAAGGTTTCCGTAGGTGAACCTGC	ASV_583__	0	0	0	3	3	19	0	2	0	8	10	0	3	6	12	0	0	0	0	0	0	0	0	0	0	3	2	5	0	0	0	7	0	2	0	0	3	2	0	0	0	0	0	0	0	0	0
ASV_584	GTACACACCGCCCGTCGCTCCTACCGATTGAATGTGCTGGTGAAAAGTTCGGATTGGGAATAGGAGACGGCAACGTATCCTGTTTCCGAGAAAATCTTTAAACCCTCCCATTTAGAGGAAGGAGAAGTCGTAACAAGGTTTCCGTAGGTGAACCT	ASV_584_Prasino-Clade-VII_X_Prasino-Clade-VII-A	0	0	0	3	4	6	3	5	2	4	18	0	0	4	0	6	0	4	0	0	0	4	2	0	0	6	0	13	2	5	2	16	5	45	0	26	77	142	14	27	3	74	2	40	152	7	37
ASV_585	GTACACACCGCCCGTCGCTCCTACCGATTGGGTGTTCCGGTGAATAATTCGGACTGCGGTCTTGTTCGGTCTCCGAACTTGACTGCGGGAAGTTTAGTGAACCTTAACACCTAGAGGAAGGAGAAGTCGTAACAAGGTTTCCGTAGGTGAACCTG	ASV_585_Dino-Group-III_Dino-Group-III_X	0	0	0	3	0	2	0	0	0	0	0	0	3	0	0	0	0	0	0	0	0	0	0	8	0	4	0	0	0	2	0	0	0	0	0	0	0	0	0	0	0	0	0	0	0	0	0
ASV_586	GTACACACCGCCCGTCGCTCCTACCGATTGAGCAATCCGGTGAATACTTCGGACCGTAGTCTGCGAGGTCACTTGCAGTACTATGGAAAGTCGAGTGAACCTTATTGCTTAGAGGAAGGAGAAGTCGTAACAAGGTTTCCGTAGGTGAACCTGCA	ASV_586_Dino-Group-II_Dino-Group-II_X	0	4	0	3	0	9	2	0	0	0	4	0	0	0	4	0	0	13	3	19	12	73	41	25	0	0	0	34	2	3	6	384	179	2310	0	67	152	19	2	0	0	39	15	66	783	104	2046
ASV_587	GTACACACCGCCCGTCGCTCCTACCGACTTGAGTGGTCCGGTGAACAGTTTGGATAGGACTCGGCTTGACTGAGACCTAGAAGTCTTGTAAACCTTATCACTTGGAGGAAGGAGAAGTCGTAACAAGGTTACTGTAGGTGAACCTGCAGAAGGAT	ASV_587__	0	0	0	3	0	0	0	2	0	0	0	0	2	0	0	0	0	0	0	0	0	0	0	0	0	0	0	0	0	0	0	0	0	0	0	0	0	0	0	0	0	0	0	0	0	0	0
ASV_588	GTACACACCGCCCGTCGCTCCTACCGATTGAGCAATCCGGTGAATATTTCGGACTGTCGTGCGGGGTGGTTCGCCGCTCCGCGTGTACAGGAAGTCAAGTGAACCTTATTGCTTAGAGGAAGGAGAAGTCGTAACAAGGTTTCCGTAGGTGAACC	ASV_588_Dino-Group-II_Dino-Group-II-Clade-5	0	4	2	3	0	42	6	7	0	4	6	0	14	18	2	4	0	0	0	3	0	4	5	16	0	5	0	4	0	3	0	8	0	0	0	0	0	7	0	0	0	2	0	0	0	0	0
ASV_589	GTACACACCGCCCGTCGCTCCTACCGATTGAATGGTCCGGTGAAATGTTCGGATCGCGGCATATCGGACGGGTAACCGTCAGGTGCGCTGCGAGAAGTTCATTAAACCTTATCATTTAGAGGAAGGAGAAGTCGTAACAAGGTTTCCGTAGGTGA	ASV_589_Pyramimonadales_X_Pyramimonadales_XX	0	0	0	3	3	4	0	2	0	16	72	0	9	0	3	0	3	0	0	4	0	0	0	3	0	0	0	0	0	0	0	0	0	2	0	0	3	0	0	0	0	0	0	5	0	0	0
ASV_590	GTACACACCGCCCGTCGCTACTACCGATTGAACGGCTTAGTGAAATGTGAGGACCGGGGGGAGTGCAGGGTTTCTTGCACTCTCATTCGAGGAACTACATTAAACTTGATCGTTTAGAGGAAGTAAAAGTCGTAACAAGGTTTCCGTAGGTGAAC	ASV_590_Ventricleftida_CCW10-lineage	0	0	0	3	8	7	3	6	3	3	4	0	4	3	2	5	0	4	0	5	0	8	0	0	0	6	0	0	0	0	0	2	0	2	0	3	3	2	0	0	0	0	0	0	0	0	0
ASV_591	GTACACACCGCCCGTCGCTCCTACCGATTGAATGCTCAGGTGAGCCATTCGGACCTCCTTCGTACCAGTTTCTGGTTTCGCTGGAGGAAAGTCTTGCGAACCTTATCATTTAGAGGAAGGAGAAGTCGTAACAAGGTTTCCGTAGGTGAACCTGC	ASV_591_Dino-Group-I_Dino-Group-I-Clade-1	0	0	0	3	0	0	4	0	0	0	4	0	0	0	0	0	0	0	0	6	2	4	0	8	0	4	0	8	0	0	0	2	0	3	0	10	15	17	5	5	0	22	2	36	143	19	70
ASV_592	GTACACACCGCCCGTCGCTCCTACCGATTGGACGATCCGGTGAATAATTCGGACCGAGAACTTGATGGGTTCGCCTATCTAGTTTTTGGAAAGTCTAGTGAACCTTATCGTCTAGAGGAAGGAGAAGTCGTAACAAGGTTTCCGTAGGTGAACCT	ASV_592_Dino-Group-II_Dino-Group-II-Clade-3	0	2	5	3	2	6	8	127	10	89	188	16	46	12	45	92	20	29	13	79	14	38	11	46	0	9	0	8	0	4	0	14	0	11	3	21	59	32	5	8	0	10	0	29	6	0	0
ASV_593	GTACACACCGCCCGTCGCTACTACCGATTGAATGGCTTAGTGAGCTCTCTGGACTGTTGCACCTCCGTTGGTAACTTCGGGGGAGCACACGGGAAGGAGATCAAACTTGATCATTTAGAGGAAGTAAAAGTCGTAACAAGGTTTCCGTAGGTGAA	ASV_593_Cryomonadida_Protaspa-lineage	0	12	4	3	0	2	3	6	0	0	2	2	0	0	7	0	0	0	0	2	2	0	0	0	0	0	0	0	0	0	0	0	0	0	0	2	15	2	0	0	0	0	0	2	6	0	3
ASV_594	GTACACACCGCCCGTCGCTCCTACCGATTGAGCAATCCGGTGAATATTTCGGACCGAACTTTTGGGGGGCAACTCTCTTTAGTTTGGAAAGTTAGGTTAACCTTATTGCTTAGAGGAAGGAGAAGTCGTAACAAGGTTTCCGTAGGTGAACCTGC	ASV_594_Dino-Group-II_Dino-Group-II-Clade-1	0	3	0	3	3	11	10	4	0	0	4	0	4	0	2	0	0	0	0	0	0	0	0	0	0	0	0	0	0	0	0	0	0	0	0	0	0	0	0	0	0	0	0	0	0	0	0
ASV_595	GTACACACCGCCCGTCGCACCTACCGATTGAATGATTCGGTGAAACTCTCGGACCGTAGTTTGGACACCTTCGGGTGACCTTACCGCGGGAAGTTATTTAAACCTCATCATTTAGAGGAAGGTGAAGTCGTAACAAGGTTTCCGTAGGTGAACCT	ASV_595_Chrysophyceae_X_Chrysophyceae_Clade_C	0	0	0	3	0	23	16	33	3	3	18	11	76	4	4	2	0	4	2	2	0	32	19	4	2	14	0	4	0	0	2	4	0	2	0	2	2	5	0	0	2	9	2	3	0	0	1
ASV_596	GTACACACCGCCCGTCGCACCTACCGATTGGATGATTCGGTGAAACTCTCGGACCGTAGCTTGGACACCTTCGGGTGACTTCGCTGTGGGAAGTTATTTAAACCTCATCATCTAGAGGAAGGTGAAGTCGTAACAAGGTTTCCGTAGGTGAACCT	ASV_596_Chrysophyceae_X_Chrysophyceae_Clade_C	0	0	0	3	1	0	2	3	0	0	0	0	0	1	1	0	0	2	3	2	0	0	0	2	0	0	0	1	0	0	0	2	0	0	0	0	0	0	0	0	0	2	0	0	0	0	2
ASV_597	GTACACACCGCCCGTCGCTACTACCGATTGGACGTTTTGGTGAGGTTCATGGATCACAGCAAGTCGCGGTTCGCCGCTTCGGGCAAGTGAGAAATGAAACAAACCTGAGCGTCTAGAGGAAGTAAAAGTCGTAACAAGGTTTCCGTAGGTGAACC	ASV_597_Euglyphida_Paulinellidae	0	2	3	3	9	51	7	5	0	0	4	3	6	7	9	7	0	21	2	18	2	40	7	29	2	26	3	11	0	0	0	16	4	21	2	3	8	6	0	3	0	10	0	3	0	0	12
ASV_598	GTACACACCGCCCGTCGCACCTACCGATCGAAGGTAATGATGAGCCGTCAGGACATCTGATTTTGCCTTCACGGGCTTTTTCGGTTGAAATTTCTGCAAATCCTTGCCTTTAGAGGAAGGTGAAGTCGTAACAAGGTTACCGTAGGTGAACCTGC	ASV_598_Dictyochophyceae_X_Pedinellales	0	0	2	3	0	60	0	3	0	0	0	0	0	0	2	2	0	0	0	0	0	0	0	0	0	0	0	0	0	0	0	0	0	0	0	0	0	0	0	0	0	0	0	0	0	0	0
ASV_599	GTACACACCGCCCGTCGCTACTACCGATTGAATGGTTTAGTGAGATCCTCGGATTGGACCCGGCCCGTCGGGCAACCGATGGGCCGGTGGCACGAGAAGACGATCAAACTTGATCATTTAGAGGAAGTAAAAGTCGTAACAAGGTTTCCGTAGGT	ASV_599_Annelida_X_Annelida_XX	0	0	0	3	2	0	4	0	2	0	0	5	2	2	0	0	20	0	0	0	0	0	0	58	0	0	0	71	0	0	0	3	0	0	0	0	0	6	0	0	0	0	0	0	0	0	0
ASV_600	GTACACACCGCCCGTCGCTCCTACCGATTGAGTGATCCGGTGAATAATTCGGACTGCAGGAGATTCGGTTCTCGGATCTCATTGCAGGAAGTTTAGTGAACCTTATCACTTAGAGGAAGGAGAAGTCGTAACAAGGTTTCCGTAGGTGAACCTGC	ASV_600_Dino-Group-I_Dino-Group-I-Clade-5	0	22	2	3	0	16	23	20	0	0	5	0	2	4	0	4	4	3	0	3	0	5	0	23	0	2	0	3	0	8	0	2	0	0	0	6	6	2	0	8	0	4	0	0	0	0	0
ASV_601	GTACACACCGCCCGTCGCACCTACCGATTGAATGGTCCGGTGAAGCCTCGGGATTGTGATGAGTTTCCTTCATTGGGAGTTTGTCGCGAGAACTTGTCTAAACCTTATCATTTAGAGGAAGGTGAAGTCGTAACAAGGTTTCCGTAGGTGAACCT	ASV_601_Bacillariophyta_X_Araphid-pennate	2	1	4	3	11	0	0	0	4	0	0	10	15	27	0	9	3	0	0	0	1	0	0	0	1	0	0	0	0	0	0	0	0	0	0	0	0	0	0	0	0	0	0	0	0	0	0
ASV_602	GTACACACCGCCCGTCGCTCCTACCGATTGAGTGATCCGGTGAATAATTCGGACCTGCGACTTTCGGGGTTCGCTCCTTAAGTTGTGGGAAAGTCTAGTGAACCTTATCACTTAGAGGAAGGAGAAGTCGTAACAAGGTTTCCGTAGGTGAACCT	ASV_602_Dino-Group-II_Dino-Group-II-Clade-6	0	5	2	3	12	78	6	8	0	4	0	3	5	9	0	0	0	0	0	0	0	0	0	2	0	2	0	0	0	0	0	0	0	0	0	0	0	0	0	0	0	0	0	0	0	0	0
ASV_603	GTACACACCGCCCGTCGCTACGACCGATTGTTCCAGTTAATGAGCGATATGGACGAGTCCCGTGATCGGCTTGCCGTGATCGTTGGGCTTGGAAGTTGGACAAATTATCTGGGGTAGAGGACGTAAAAGTCGTAACAAGGTATCCGTAGGTGAAC	ASV_603_Bivalvia_Heteroconchia	26	0	0	3	0	3	2	0	0	0	126	0	2	0	0	46	0	0	0	0	0	0	0	3	0	0	0	60	0	2	0	0	0	0	0	0	0	2	0	0	0	0	0	2	0	0	138
ASV_604	GTACACACCGCCCGTCGCACCTACCGATTGGATGTTTCGATGAAGCCCTCGGACCGTCGTCTGTCTCCTTCATTGGCGACTTATGGTGGGAAGTTGTCTAAATCTCAACATCTAGAGGAAGGTGAAGTCGTAACAAGGTTTCCGTAGGTGAACCT	ASV_604_MOCH-2_MOCH-2_X	0	0	2	3	0	3	2	5	0	14	30	0	7	2	0	0	0	0	0	3	0	0	3	4	0	6	0	7	0	14	0	5	0	2	0	0	5	4	0	0	0	0	0	0	0	0	0
ASV_605	GTACACACCGCCCGTCGCTCCTACCGATTGAGTGTGTTGGTGAGGAGCTCGGATTGGCAGCAGGTGGTGGTTCGCCACCGCCTATTGCTGAGAAGTCCTCCAAACCGCCCCACTTAGAGGAAGGAGAAGTCGTAACAAGGTTTCCGTAGGTGAAC	ASV_605_Chlorodendrales_Chlorodendraceae	4	2	3	3	0	25	7	7	2	5	21	3	17	0	106	77	17	101	14	31	0	19	17	11	2	4	5	47	13	0	0	0	1	14	0	19	46	208	38	5	0	0	0	4	0	0	0
ASV_606	GTACACACCGCCCGTCGCTCCTACCGATTGAACAATCCGGTGAATAATTCGGATCGTCGTGCAGTTGGGTTCGCCTTGCTGCTTGTACGAGAGGTCTAGTGAACCTTATTGTTTAGAGGAAGGAGAAGTCGTAACAAGGTTTCCGTAGGTGAACC	ASV_606_Dino-Group-II_Dino-Group-II-Clade-5	0	6	3	3	6	26	16	5	0	0	2	3	0	0	2	0	0	0	0	0	0	0	0	0	0	0	0	0	0	0	0	0	0	0	0	0	0	0	0	0	0	0	0	0	0	0	0
ASV_607	GTACACACCGCCCGTCGCTCCTACCGATTGAGTGATCCGGTGAATAACTCGGACTGAAGCTTTTTCCAGCTTCTGGAATTTGCTTTGGAAAGTTTAGTGAACCTTATCACTTAGAGGAAGGAGAAGTCGTAACAAGGTTTCCGTAGGTGAACCTG	ASV_607_Dinophyceae_X_Dinophyceae_XX	2	4	0	3	3	11	7	1	2	8	6	1	19	2	0	18	0	1	0	1	4	0	9	2	0	1	2	12	0	0	0	0	0	0	0	1	0	0	0	3	0	5	3	110	110	10	81
ASV_608	GTACACACCGCCCGTCGCACCTACCGATTGGATGGTCCGGTGAGAATTTCGGATTGTAGCATCGTCGCTTTCATTAGGGATAATGCCGTGAGAAGTTATTCAAACCTTACCATCTAGAGGAAGGTGAAGTCGTAACAAGGTTTCCGTAGGTGAAC	ASV_608_MAST-12_MAST-12A	0	0	6	3	7	0	0	0	6	0	7	2	16	3	0	0	0	9	2	11	5	8	2	4	0	5	2	16	0	4	0	39	2	38	0	10	22	24	2	24	3	16	3	30	127	16	13
ASV_609	GTACACACCGCCCGTCACACCATGGGAGTGGGTTGCACCAGAAGTGGCTAGTCTAACTTAGGAGGACGGTCACCACGGTGTGATTCATGACTGGGGTGAAGTCGTAACAAGGTAACCGTAGGTGAACCTGCAGAAGGATCATGCTGACTGACTAC	ASV_609__	0	0	0	3	0	0	0	0	0	0	0	0	0	0	0	0	0	5	0	0	0	0	0	0	0	0	0	0	0	0	0	0	0	0	0	2	0	0	0	0	0	0	0	0	0	0	0
ASV_610	GTACACACCGCCCGTCGCTCCTACCGATTGAATGTTCCGGTGAATACTTCGGACTACGAAGAGTGCAGTTTCTGCGTTCCTCGTGGAAAGTTGAATGAACCTTAACATTTAGAGGAAGGAGAAGTCGTAACAAGGTTTCCGTAGGTGAACCTGCA	ASV_610_Dino-Group-I_Dino-Group-I-Clade-4	0	3	2	3	0	0	0	5	2	0	0	0	0	0	0	14	0	4	0	13	0	4	4	14	0	7	0	2	0	12	2	0	0	0	0	2	4	0	0	5	0	2	0	0	0	0	3
ASV_611	GTACACACCGCCCGTCGCTCCTACCGATTGAGTGGTCCGGTGAATAATTCGGACTGCAATGCAATTCAGTTAATGAGTTTGTTGTGGAAAGTTTAGTGAACCTTATCACTTAGAGGAAGGAGAAGTCGTAACAAGGTTTCCGTAGGTGAACCTGC	ASV_611_Gonyaulacales_Gonyaulacaceae	0	3	3	3	4	5	4	0	3	5	7	2	2	2	0	10	2	24	0	5	0	5	0	7	0	15	0	2	2	2	0	8	2	3	0	3	15	5162	0	2	0	2	0	0	0	0	5
ASV_612	GTACACACCGCCCGTCGCTGCTACCGATTGAATGGCTTAGTGAGTTGCAGGGATTTGAATTACTGTTCGTTTCGGCGTCTTTGATTTGGAGAACTGTTGCAAACTTGATCATTTAGAGGAAGCAAAAGTCGTAACAAGGTTTCCGTAGGTGAACC	ASV_612__	0	0	2	3	2	10	2	4	0	4	3	0	3	4	0	0	0	0	0	0	0	0	0	0	0	0	0	0	0	0	0	0	0	0	0	0	0	0	0	0	0	0	0	0	0	0	0
ASV_613	GTACACACCGCCCGTCGCTCCTACCGATTGAGTGGTTCGGTGAACCTTTTGGACTGCTTGAGATTTATCTTGAGCGGAAAGTTAGTTAAACCATATCACTTAGAGGAAGGAAAAGTCGTAACAAGGTTTCCGTAGGTGAACCTGCAGAAGGATCA	ASV_613_Cyclotrichia_Cyclotrichia_X	9	19	0	3	4	17	18	16	30	4	9	2	41	3	9	4	2	3	4	15	2	14	2	42	8	110	4	30	0	16	3	42	5	18	0	5	10	13	0	4	0	0	0	0	0	0	0
ASV_614	GTACACACCGCCCGTCGCACCTACCGATTGAATGGTCCGGTGAAATCTTCGGACTGGGCGATAGTCAGCAATGACCGTTGCCTGGAAAGTTGCTTAAACCTTACCATTTAGAGGAAGGTGAAGTCGTAACAAGGTTTCCGTAGGTGAACCTGCAG	ASV_614_MAST-3_MAST-3J	0	0	2	3	0	0	0	0	0	0	0	0	0	0	0	0	0	0	0	0	0	0	0	0	0	0	0	0	0	0	0	0	0	0	0	0	0	0	0	0	0	0	0	0	0	0	0
ASV_615	GTACACACCGCCCGTCGCTACTATCGATTGGAGTATTTAGTGAGGTCTACGGACTGGAATTCTTTTGGAGACTTGTGCTCCATGGAGATCCGGAAAGTAGCACGAACTTGATGCTCTAGAGAAAGTAAAAGTCGTAACAAGGTTTCTGTAGGTGA	ASV_615__	0	0	19	3	0	0	0	0	0	0	0	0	0	0	0	0	0	0	0	0	0	0	0	0	0	0	0	0	0	0	0	0	0	0	0	0	0	0	0	0	0	0	0	0	0	0	0
ASV_616	GTACACACCGCCCGTCGCACCTACCGATTGAACGTTCCGGTGAGACCTTGGGATTTGCGTCTTGACCGTTTATTCGGACATTTTGCAGAAAACTTGAGCAAACCTTAACGTTTAGAGGAAGGTGAAGTCGTAACAAGGTTTCCGTAGGTGAACCT	ASV_616_Thraustochytriales_Thraustochytriaceae	9	0	0	3	9	16	10	2	3	2	2	0	0	2	6	0	0	0	0	0	0	0	0	0	0	0	0	0	0	0	0	0	0	0	0	0	0	0	0	0	0	0	0	0	0	0	0
ASV_617	GTACACACCGCCCGTCACACCATGGGAGTTGGTTTTACCTTAAGCCGGTGAGTTAACCTTCGGGAGACAGCCGACCACGGTAAGGTCAGCGACTGGGGTGAAGTCGTAACAAGGTAGCCGTAGGTGAACCTGCAGAAGGATCATGCTGACTGACT	ASV_617__	3	4	0	3	13	18	3	4	0	2	4	4	0	0	0	0	0	0	0	0	0	0	0	0	0	0	0	0	0	0	0	0	0	0	0	0	0	0	0	0	0	0	0	0	0	0	0
ASV_618	GTACACACCGCCCGTCGCTCCTACCGATTGAATGCTCAGGTGAGCCATTCGGACTTTCATCATGTCGGTTTCCGGTTTTGATGAAGGAAAGTCTTGCGAACCTTATCATTTAGAGGAAGGAGAAGTCGTAACAAGGTTTCCGTAGGTGAACCTGC	ASV_618_Dino-Group-I_Dino-Group-I-Clade-1	0	0	5	3	28	26	2	11	0	0	0	6	0	11	0	2	0	0	0	0	0	0	0	0	0	0	0	0	0	0	0	0	0	0	0	0	0	22	2	0	0	0	0	0	0	0	0
ASV_619	GTACACACCGCCCGTCGCACCTACCGATTGAATGGTCCGGTGAAGCCTCGGGATTGCGGTTTAGTTCCTTTATTGGTACTTTACTGTGAGAACTTGTCTAAACCTTATCATTTAGAGGAAGGTGAAGTCGTAACAAGGTTTCCGTAGGTGAACCT	ASV_619_Bacillariophyta_X_Polar-centric-Mediophyceae	97	0	0	3	2	54	61	50	53	22	23	0	7	0	0	17	3	0	2	60	15	4	0	2	0	0	0	2	0	10	0	2	0	6	2	31	74	127	23	12	6	48	0	139	80	9	93
ASV_620	GTACACACCGCCCGTCGCTCCTACCGATTGAGTGGTCCGGTGAGTAATTTGGACGGACTTTCTTCGGCGCAAGCTGAGTGAGTCTGAAAATCTAGCAAACCTTATCACTTAGAGGAAGGAGAAGTCGTAACAAGGTTTCCGTAGGTGAACCTGCA	ASV_620_Dino-Group-II_Dino-Group-II-Clade-10-and-11	0	2	3	3	0	24	6	0	0	0	5	0	0	0	0	0	0	0	0	0	0	0	0	0	0	0	0	0	0	0	0	0	0	0	0	0	0	2	0	0	0	0	0	0	0	0	0
ASV_621	GTACACACCGCCCGTCGCACCTACCGATTGAATGGTCCGGTGAGAATTTTGGACTGCAGCTTAGTTGCTCGCAAGAGAAACTTTGCCGTGGGAAGTTATTCAAACCTTACCATTTAGAGGAAGGTGAAGTCGTAACAAGGTTTCCGTAGGTGAAC	ASV_621_Radiolaria_XX_Radiolaria_XXX	0	0	0	3	0	21	0	2	0	0	4	3	6	7	0	2	0	3	0	0	0	2	0	0	0	0	0	0	0	2	0	4	0	3	0	0	0	0	0	0	0	0	0	0	0	0	0
ASV_622	GTACACACCGCCCGTCGCTCCTACCGATTGAGTGATCCGGTGAATAATTCGGACCGAAACTTTTCGTGGTTCGCCATGTTTAGTTTTGGAAAGTCTAGTGAACCTTATCACTTAGAGGAAGGAGAAGTCGTAACAAGGTTTCCGTAGGTGAACCT	ASV_622_Dino-Group-II_Dino-Group-II-Clade-10-and-11	0	2	0	3	4	26	2	3	0	0	4	0	0	0	0	0	0	0	0	7	4	7	7	30	0	2	0	11	0	37	5	42	8	39	3	12	34	8	0	8	0	7	0	8	0	0	2
ASV_623	GTACACACCGCCCGTCACACCATGGGAGTTGGGTTTACCCGAAGGCCGTGCGCTAACCAGCAATGGAAGCAGCGGACCACGGTGAGCTCAGCGACTGGGGTGAAGTCGTAACAAGGTAGCCGTAGGTGAACCTGCAGAAGGATCATGCTGACTGA	ASV_623__	68	14	6	3	15	6	0	3	2	6	16	8	0	0	0	2	0	0	0	0	0	0	0	0	0	0	0	0	0	0	0	0	0	0	0	0	0	2	0	5	0	2	0	0	12	0	10
ASV_624	GTACACACCGCCCGTCGCTCCTACCGATTGAGTGTTCCGGTGAATAATTTGGACTGGTAGTTTCGTCGGTTTTCCGACGTTATTGCTGGGAAATCTAGTAAACCTTAACACTTAGAGGAAGGAGAAGTCGTAACAAGGTTTCCGTAGGTGAACCT	ASV_624_Dino-Group-II_Dino-Group-II-Clade-10-and-11	0	0	0	3	0	2	0	0	0	0	0	0	0	0	0	0	0	0	0	0	0	2	0	3	0	0	0	0	0	0	0	0	0	0	0	0	2	0	0	2	0	0	0	0	0	0	0
ASV_625	GTACACACCGCCCGTCGCTCCTACCGATTGAGTGATCCGGTGAATAATTCGGACCAGGATTCGCATGAGTTCGCTCACGCAAATCTCGGAAAGTCTAGTGAGCCTTATCACTTAGAGGAAGGAGAAGTCGTAACAAGGTTTCCGTAGGTGAACCT	ASV_625_Dino-Group-II_Dino-Group-II-Clade-10-and-11	2	8	1	3	10	136	253	188	12	36	227	8	69	204	49	20	6	31	11	131	60	193	63	200	21	390	51	315	5	436	215	326	16	69	13	50	108	78	8	34	33	479	48	365	221	23	17
ASV_626	GTACACACCGCCCGTCGCTCCTACCGATTGAGTGATCCGGTGAATAATTCGGACCGAAACGCTGTTGGGCAACCAGCAGCGATTTGGAAAGTCTAGTAAACCTTATCACTTAGAGGAAGGAGAAGTCGTAACAAGGTTTCCGTAGGTGAACCTGC	ASV_626_Dino-Group-II_Dino-Group-II-Clade-22	0	0	0	3	4	9	0	0	0	0	0	0	0	0	0	0	0	2	0	0	0	3	0	0	0	0	0	0	0	0	0	0	0	0	0	0	0	0	0	0	0	0	0	0	0	0	0
ASV_627	GTACACACCGCCCGTCGCTGCTACCGATTGAGCCACAAGGTGAAGTCTGCGGATCGTCGCATCGTTCCTGCAAAGGAACTTCGCGATCGAAAAGTGGCCTAAACCCTGTGGCTTAGAGGAAGCAAAAGTCGTAACAAGGTTTCCGTAGGTGAACC	ASV_627_Picozoa_XX_Picozoa_XXX	0	0	0	3	2	2	2	2	0	2	5	0	0	0	0	0	0	0	0	0	0	0	0	4	0	0	0	0	0	5	0	2	0	2	0	3	0	3	0	3	0	0	0	0	0	0	0
ASV_628	GTACACACCGCCCGTCGCTCCTACCGATTGAATGTTCCGGTGAATAGTTCAAACTGGGGTGCTTATGCTTGTGCTAAGGTACTGCAGGAAGTTTAGTGAACCTTAACATTTAGAGGAATGAGAAGTCGTAACAAGGTTTCCGTAGGTGAACCTGC	ASV_628__	0	0	0	3	0	0	0	0	0	0	10	0	0	0	0	0	0	0	0	2	0	0	0	3	0	0	0	0	0	0	0	0	0	0	0	0	0	0	0	0	0	0	0	0	0	0	0
ASV_629	GTACACACCGCCCGTCGCTCCTACCGATTGAATGATCCGGTGAGGTCTTTGGACCGTGGCAACGCAGCTGGTTCGCTAGCCGCGATGCCGTGGGAAGCTGCCCAAACCTTATCATTTAGAGGAAGGAGAAGTCGTAACAAGGTTTCCGTAGGTGA	ASV_629_Prymnesiales_Prymnesiophyceae_Clade_B5	0	0	0	3	8	33	5	3	0	15	40	4	6	10	14	8	9	10	34	37	46	50	145	17	2	6	29	78	2	16	6	104	76	203	2	23	41	38	6	28	4	13	26	55	380	94	86
ASV_630	GTACACACCGCCCGTCGCTCCTACCGATTGAGTGATCCGGTGAATAATTCGGACCGGCGCCTTGTTTGGTTCGCCGAACTCGGTGCTGGAAAGTCTAGTGAACCTTATCACTTAGAGGAAGGAGAAGTCGTAACAAGGTTTCCGTAGGTGAACCT	ASV_630_Dino-Group-II_Dino-Group-II-Clade-10-and-11	0	0	4	3	0	0	3	0	0	0	2	0	0	12	0	0	0	3	2	0	0	0	0	0	0	0	0	0	0	0	0	0	0	0	0	0	0	0	0	0	0	0	0	4	0	0	0
ASV_631	GTACACACCGCCCGTCGTTACTACCGATTGGTGTGCAGGGTGAAATCTTCGGACTGTGGTTTTTGAGCGGTTTCCGTTTCTTTTACCGCGGGAGGTTGCTTAAATCCTGCTCACTAGAGGAAGTACAAGTCGTAACAAGGTTTCCGTAGGTGAAC	ASV_631_Picozoa_XX_Picozoa_XXX	0	3	0	3	0	3	0	0	0	0	0	0	5	3	0	2	0	0	0	10	0	3	0	2	0	0	0	0	0	8	0	3	0	6	0	2	0	0	0	4	0	2	0	1	11	0	0
ASV_632	GTACACACCGCCCGTCGCATCTACCGATTGAGCGTTTCGGTGAAATATCGGGACCATATCCTTTTGTCCTTCGGGACATTTGGACGTGGAAACTTTCTTAAACCTCAACGCTTAGAGGAAGATGAAGTCGTAACAAGGTTTCCGTAGGTGAACCT	ASV_632_Chrysophyceae_X_Chrysophyceae_Clade-I	0	0	4	3	0	0	0	0	0	0	0	0	0	0	0	0	0	0	0	0	0	0	0	0	0	0	0	0	0	0	0	0	0	0	0	0	0	0	0	0	0	0	0	0	0	0	0
ASV_633	GTACACACCGCCCGTCACACCATGGGAGTTGGTTTTACCCGAAGACGATATCCTAACCTTTTGGAGGGAGTCGGCCACGGTAGGGTCAGCGACTGGGGTGAAGTCGTAACAAGGTAGCCGTAGGTGAACCTGCAGAAGGATCATGCTGACTGACT	ASV_633__	0	9	3	3	3	2	0	0	0	0	1	0	0	0	0	0	0	0	0	0	0	0	0	0	0	0	0	0	0	0	0	0	0	0	0	0	0	0	0	0	0	0	0	0	0	0	0
ASV_634	GTACACACCGCCCGTCGCTACTACCGATTGAATGGCTTAGTGAGCCCGAGGGACTGCTGTAGTTAGGGGGGTTTCCCCCTTTCCGCATCCGGGAACTCGGTCAAACTTGATCATTTAGAGGAAGTAAAAGTCGTAACAAGGTTTCCGTAGGTGAA	ASV_634_Ebriida_TAGIRI1-lineage	0	0	0	3	2	0	0	2	0	0	0	0	0	0	3	0	0	0	0	0	0	0	0	0	0	0	0	0	0	0	0	0	0	0	0	10	15	38	3	0	0	0	0	3	0	0	0
ASV_635	GTACACACCGCCCGTCGCTGCTACCGATTTTGAGTGATTCGGTGAACCTTCTGGACTGCGATAATCTTTAAGGTTGTTGCGGGAAGTTAAGTAAACCATATCACTTAGAGGAAGCAGAAGTCGTAACAAGGTTTCCGTAGGTGAACCTGCAGAAG	ASV_635_Nassophorea_X_Nassulidae	0	0	0	3	7	66	3	0	0	0	0	0	0	0	0	0	0	0	0	0	0	0	0	0	0	0	0	0	0	0	0	0	0	0	0	0	0	0	0	0	0	0	0	0	0	0	0
ASV_636	GTACACACCGCCCGTCGCACCTACCGATTGAATGGCTCGGTGAGGCCTCAGGATTCTGGTCTGACACCCTCACAGGAGTCTGATGAGAAGAATCTGTCCAAACCTCGTCATTTAGAGGAAGGTGAAGTCGTAACAAGGTTACCGTAGGTGAACCT	ASV_636_Dictyochophyceae_X_Dictyochales	0	5	0	3	4	42	25	64	3	30	109	11	26	10	0	6	3	0	0	6	1	17	3	20	0	21	3	76	0	44	2	112	16	187	0	36	70	16	4	4	0	9	0	3	0	0	2
ASV_637	GTACACACCGCCCGTCGCTCCTACCGATTGAGTGATCCGGTGAATAATTCGGACTGCAGAGGTTTCGAGTTTCGGAACCATTTGGAGGAAGTTTAGTGAACCTTATCACTTAGAGGAAGGAGAAGTCGTAACAAGGTTTCCGTAGGTGAACCTGC	ASV_637_Dino-Group-I_Dino-Group-I-Clade-5	0	30	3	3	0	1	0	0	0	0	5	0	12	6	0	0	0	0	0	0	0	0	0	4	0	2	0	0	0	5	0	0	0	0	0	0	0	0	0	0	0	0	0	0	0	0	0
ASV_638	GTACACACCGCCCGTCGCTCCTACCGATTGAACGTGCTGGTGAAGCGTTAGGACTGGAACTTCGGGCCGGTTTCCCTGCCCATCGTTTCGGGAATTTCGTTGAACCCTCCCGTTTAGAGGAAGGAGAAGTCGTAACAAGGTCTCCGTAGGTGAAC	ASV_638_Ulvales-relatives_Ulvales-relatives_X	0	0	0	3	0	0	0	0	0	0	0	0	0	0	0	68	3	0	0	16	0	0	0	0	0	0	0	13	0	0	0	0	0	0	0	0	0	0	0	0	0	0	0	0	0	0	0
ASV_639	GTACACACCGCCCGTCACACCATGGAAGTGGATTGCACCAGAAGTAGATAGTCTAACCTTAGGGAGGGCGTTTACCACGGTGTGCTTCATGACTGGGGTGAAGTCGTAACAAGGTAGCCGTAGGTGAACCTGCAGAAGGATCATGCTGACTGACT	ASV_639__	31	7	9	3	38	148	69	61	37	92	146	137	74	8	0	112	0	100	0	103	0	95	0	140	0	123	0	70	0	61	0	76	0	57	0	32	73	48	0	43	0	51	0	56	196	0	77
ASV_640	GTACACACCGCCCGTCGCACCTACCGATCGAAGGTAATGATGAGCCCTCAGGACAGTCGATTCCGCCTTCACGGGTGTTTTTGGCCGAAATTTGTGCAAATCCTTACCTTTAGAGGAAGGTGAAGTCGTAACAAGGTTACCGTAGGTGAACCTGC	ASV_640_Dictyochophyceae_X_Pedinellales	0	0	0	3	2	9	2	3	0	25	28	4	10	3	8	23	3	20	6	23	4	32	19	26	2	63	20	66	0	42	0	118	11	139	0	23	31	19	0	11	0	0	0	34	22	2	0
ASV_641	GTACACACCGCCCGTCGCACCTACCGATTGAATGGTCCGGTGAAATCTTCGGACCGAGCGATGGTCAGCAATGACTGCTGCTTGGAAAGTTGCTTAAACCTTACCATTTAGAGGAAGGTGAAGTCGTAACAAGGTTTCCGTAGGTGAACCTGCAG	ASV_641_MAST-3_MAST-3J	0	0	7	3	0	2	0	0	0	0	0	0	16	0	0	2	0	0	0	0	0	0	0	0	0	10	0	0	0	0	0	6	3	6	0	4	0	4	0	0	0	3	0	7	2	0	4
ASV_642	GTACACACCGCCCGTCGCTCCTACCGATTGAATGATCCGGTGAGGCCCCCGGAATGTGGTCACGGCTTTGGTTCGCCAAACTGAGATCGCGTGAAGCTGTCCAAACCTTATCATTTAGAGGAAGGAGAAGTCGTAACAAGGTTTCCGTAGGTGAA	ASV_642_Katablepharidales_Katablepharidales_X	0	0	0	3	2	11	3	5	0	15	134	26	8	9	7	54	11	18	5	49	12	13	42	9	0	3	5	24	3	67	6	107	17	73	5	14	32	47	8	49	4	99	14	77	93	15	24
ASV_643	GTACACACCGCCCGTCGCTCCTACCGATTGAGTGGTCCGGTGAATAATTCGGACTGAGCACTTGTGCGGTTCGCCGTGCTTGTGCTCGGGAAGTCTAGTGAACCTTATCACTTAGAGGAAGGAGAAGTCGTAACAAGGTTTCCGTAGGTGAACCT	ASV_643_Dino-Group-II_Dino-Group-II-Clade-13	0	6	5	3	14	65	17	10	0	3	8	3	4	8	2	0	0	0	0	0	0	2	0	0	0	3	0	4	0	0	0	0	0	0	0	0	0	0	0	0	0	0	0	0	0	0	0
ASV_644	GTACACACCGCCCGTCGCTCCTACCGATTGAACGATCCGGTGAATAATTCGGACGGACGCTTCTGACGGTTCGCCGTCGTTAGTGCCTGAAAGTTTAGTAAACCTTATCGTTTAGAGGAAGGAGAAGTCGTAACAAGGTTTCCGTAGGTGAACCT	ASV_644_Dino-Group-II_Dino-Group-II-Clade-8	0	4	0	3	2	4	0	0	0	0	0	0	0	0	0	0	0	0	0	0	0	0	0	0	0	0	0	0	0	0	0	0	0	0	0	0	0	0	0	0	0	0	0	0	0	0	0
ASV_645	GTACACACCGCCCGTCGCTCCTACCGATTGAGTGATCCGGTGAATACTTGGGACCGCGTCGATCCCATTTTTGGGTTCGATGTGGAAACTTGAGTGAACCTTATCACTTAGAGGAAGGAGAAGTCGTAACAAGGTTTCCGTAGGTGAACCTGCAG	ASV_645_Dino-Group-I_Dino-Group-I-Clade-5	0	14	12	3	3	35	8	8	2	0	2	0	0	0	0	0	0	0	0	0	0	0	0	0	0	0	0	0	0	0	0	0	0	0	0	0	0	0	0	0	0	0	0	0	0	0	0
ASV_646	GTACACACCGCCCGTCGCTCCTACCGATTGGATGATCCGGTGAATTGGTCGGACTGATGATTACTATCGTGGGTACGATATAAACACAGAAAGTCTAGTAAGCCTTATCATCTAGAGGAAGGAGAAGTCGTAACAAGGTTTCCGTAGGTGAACCT	ASV_646_PutativeNucleomorph	0	0	9	3	11	41	6	10	0	18	18	4	16	7	5	1	2	0	0	3	0	2	0	2	0	0	0	1	0	3	0	13	0	2	0	4	6	4	0	2	2	2	0	7	0	0	0
ASV_647	GTACACACCGCCCGTCGCTCCTACCGATTGAGTGATCCGGTGAGTTATTTGGACTGACCTGCTTAGCGCAAGCTTTGCAAGTTAGAAAATCTCGCAAACCTTATCACTTAGAGGAAGGAGAAGTCGTAACAAGGTTTCCGTAGGTGAACCTGCAG	ASV_647_Dino-Group-II_Dino-Group-II-Clade-44	0	0	0	3	3	10	0	0	0	0	0	0	0	0	0	0	0	0	0	0	0	0	0	0	0	0	0	0	0	0	0	0	0	0	0	0	0	0	0	0	0	0	0	0	0	0	0
ASV_648	GTACACACCGCCCGTCGCTACTACCGATTGAATGGTCCAGTGAGCTCTTCGGACTGAGACGACGCAGCAGGTTCGCCTGCAGCGACGTCCCGGGAAGTCGCGCAAACTTTATCATTTAGAGGAAGTAAAAGTCGTAACAAGGTTTCCGTAGGTGA	ASV_648_Haptophyta_Clade_HAP4_X_Haptophyta_Clade_HAP4_XX	0	0	0	3	2	4	0	0	0	0	2	3	0	0	0	0	0	0	0	0	0	0	0	0	0	0	0	13	0	4	0	20	0	7	0	5	10	6	0	5	0	4	4	13	236	20	60
ASV_649	GTACACACCGCCCGTCGCTCCTACCGATTGAATGGTCCGGTGAGCTTTTCGGACTGAGATGACGCAGCCGGTTCGCCGGCAGCGACGTTTCGGGAAGTTACGCAAACCTTATCATTTAGAGGAAGGAGAAGTCGTAACAAGGTTTCCGTAGGTGA	ASV_649_Haptophyta_Clade_HAP2_X_Haptophyta_Clade_HAP2_XX	0	0	0	3	9	9	0	0	0	0	0	0	0	0	4	0	0	0	0	0	0	0	0	0	0	0	0	0	0	0	0	0	0	0	0	0	0	0	0	0	0	0	0	0	0	0	0
ASV_650	GTACACACCGCCCGTCGCTACTACCGATCGAATGGTTTAGTGAGACATCGAGATCAGCTTCTGGCACTGGGCAACTAGAGCCTAAAGCAGAGAACTTTTTCAAACTTGATCATTTAGAGGAAGTAAAAGTCGTAACAAGGTTTCCGTAGGTGAAC	ASV_650__	0	3	16	3	0	4	0	0	0	0	3	0	4	0	0	6	0	0	0	4	2	3	5	0	0	6	0	4	0	6	0	10	3	9	0	4	5	2	2	5	0	0	0	2	2	0	10
ASV_651	GTACACACCGCCCGTCGCTCCTACCGATTGAGTGATCCGGTGAATCATTCGGACCGCAGCAGAACTCAGTTCCTGGGACCTGCAGTGGGAAGTTTCGTGAACCTTATCACTTAGAGGAAGGAGAAGTCGTAACAAGGTTTCCGTAGGTGAACCTG	ASV_651_Suessiales_Suessiales_X	2	3	2	3	0	25	3	18	7	20	32	0	6	6	3	16	2	7	0	2	0	0	0	0	0	0	0	0	0	0	0	0	0	0	0	0	0	0	0	0	0	0	0	0	0	0	0
ASV_652	GTACACACCGCCCGTCGCTCTTACCGATGGACTTCTCTGTGAGTTTGAGGGACTGGGTCAATCTGACTTGTTCAGATCAGTACCTATGGAAACTTAAACGAACAGTGTGGTCTAAAGGAAAGAGAAGTCGTAACAAGGCATCGGTAGGTGAACCT	ASV_652_Rotaliida_Rosalidae	0	0	0	3	0	0	8	0	0	0	0	0	0	0	0	0	0	0	0	0	0	0	0	9	0	0	0	0	0	0	0	0	0	0	0	0	0	0	0	0	0	0	0	0	0	0	0
ASV_653	GTACACACCGCCCGTCGCACCTACCGATTGAGTTTTCCGGTGAGGTACTCGGATCTTGATTTTTGACGGCTCTGCCTGATGCTTTCGAGAGAAGTTTCCCAAATCTTAAAACTTAGAGGAAGGTGAAGTCGTAACAAGGTTGTCGTAGGTGAACC	ASV_653_Stramenopiles_XXX_Stramenopiles_XXXX	0	0	0	3	0	5	0	0	0	3	2	0	0	0	0	0	0	0	0	0	0	0	0	0	0	0	0	0	0	0	0	0	0	0	0	0	0	0	0	0	0	0	0	0	0	0	0
ASV_654	GTACACACCGCCCGTCGTTACTACCGATTGAATAATCCGGTGAAATCTTCGGACCGAAGGCTCATGCGAGGCAACTTGCTAAGCTTTCGGGAAGTTGAGTAAACCTTATTATTTAGAGGAAGTACAAGTCGTAACAAGGTTTCCGTAGGTGAACC	ASV_654_Chytridiomycotina_Chytridiomycetes	0	0	0	3	1	0	0	0	0	0	0	0	0	4	0	0	0	0	0	0	0	0	0	3	0	7	2	25	0	21	2	0	0	0	0	0	2	4	0	2	0	10	4	6	11	0	9
ASV_655	GTACACACCGCCCGTCGCTGCTACCGATTGGTTGATCTGGTGAATTATTCGGACTGCCGGATGAAGGGGTTTCCTCATCTTCCAGCGGAAAGTCTTGTTAACCCTATCAACTAGAGGAAGCAGAAGTCGTAACAAGGTTTCCGTAGGTGAACCTG	ASV_655_Dino-Group-II_Dino-Group-II-Clade-14	0	0	0	3	0	0	0	0	0	0	0	0	5	2	0	0	0	0	0	0	0	0	0	0	0	2	0	0	0	0	0	0	0	0	0	0	0	0	0	0	0	0	0	7	0	0	0
ASV_656	GTACACACCGCCCGTCGCACCTACCGATTGGATTTCTCGGTGAAATCTTCGGATCCTGACCACGACACCCTCGGGTGATGCGGACGGGAGAAGTAGATTAAACCTCGATGTCTAGAGGAAGGTGAAGTCGTAACAAGGTTTCCGTAGGTGAACCT	ASV_656_Chrysophyceae_X_Chrysophyceae_Clade-H	0	0	54	3	5	17	0	6	0	0	5	5	2	0	0	20	0	12	0	0	0	0	0	0	0	0	0	0	0	0	0	0	0	0	0	0	0	10	0	2	0	0	0	3	0	0	0
ASV_657	GTACACACCGCCCGTCACACCATGGGAGTTGGCTGCAAAAGAAGTAGGTAGACTAACCTTCGGGAGGTCGCTTACCACTTTGTGGTCAATGACTGGGGTGAAGTCGTAACAAGGTAGCCGTAGGTGAACCTGCAGAAGGATCATGCTGACTGACT	ASV_657__	0	5	0	3	0	0	0	2	0	0	6	0	0	0	0	0	0	0	0	0	0	0	0	0	0	0	0	0	0	0	0	0	0	0	0	0	0	0	0	0	0	0	0	0	0	0	0
ASV_658	GTACACACCGCCCGTCGCTGCTACCGATTGAGTGTCCTGGTGAATTATTCGGACTGTGTTCGTTGCCGGTTTCCGGGAGCGAAATACGGAAAGTTTTGTAAACCCTGACACTTAGAGGAAGCAGAAGTCGTAACAAGGTTTCCGTAGGTGAACCT	ASV_658_Dino-Group-II_Dino-Group-II-Clade-14	0	0	0	3	1	9	0	0	0	0	2	0	0	0	3	3	0	10	0	0	0	0	0	2	0	0	0	3	0	0	0	6	2	3	0	0	4	4	3	0	0	0	0	0	0	0	0
ASV_659	GTACACACCGCCCGTCGCACCTACCGATTGAATGGTCCGGTGAAATCCTCGGATCGAGCCGTGGGGCAACCCCGGTTCGAGAAGTTGATTAAACCTTACCATTTAGAGGAAGGTGAAGTCGTAACAAGGTTTCCGTAGGTGAACCTGCAGAAGGA	ASV_659__	0	0	3	3	2	10	0	9	0	2	0	0	0	0	0	2	0	0	0	2	0	0	0	0	0	0	0	0	0	2	0	8	0	0	0	0	0	0	0	0	0	0	0	8	4	0	0
ASV_660	GTACACACCGCCCGTCGCACCTACCGATTGGATGGTCCGGTGAGAATTTCGGATTGTAGACACGTCGCTTTTATTAGGGATGTGTCCGCGAGAAGTTATTCAAACCTTACCATCTAGAGGAAGGTGAAGTCGTAACAAGGTTTCCGTAGGTGAAC	ASV_660_MAST-12_MAST-12A	0	5	0	3	0	0	0	0	0	7	0	0	0	0	0	0	0	0	0	0	0	0	0	0	0	0	0	0	0	0	0	0	0	0	0	0	0	0	0	0	0	0	0	0	0	0	0
ASV_661	GTACACACCGCCCGTCGCACCTACCGATTGGATGGTCCGGTGAGAATTTCGGATTGTGATTACGTCGCTTTTATTAGGGATGTAGACACGAGAAGTTATTCAAACCTTACCATCTAGAGGAAGGTGAAGTCGTAACAAGGTTTCCGTAGGTGAAC	ASV_661_MAST-12_MAST-12A	0	0	3	3	0	10	2	0	0	0	13	0	8	5	0	0	0	0	0	3	0	4	0	0	0	10	2	0	0	0	0	0	0	4	0	16	29	73	8	0	0	39	2	1	0	0	4
ASV_662	GTACACACCGCCCGTCGCTCCTACCGATTGGATGATCCGGTGAGCTATTCGGACCTCCACTTTATTGATTTTCAATTTGGTGAGGGAAAGTCTCGCGAACCTTATCATCTAGAGGAAGGAGAAGTCGTAACAAGGTTTCCGTAGGTGAACCTGCA	ASV_662_Dinophyceae_X_Dinophyceae_XX	0	0	0	3	0	0	0	0	0	0	0	0	0	0	0	0	0	0	0	0	0	0	0	0	0	0	0	0	0	0	0	0	0	0	0	0	0	0	0	0	0	0	0	0	0	0	0
ASV_663	GTACACACCGCCCGTCGCTCCTACCGATTGAATGGTCCGGTGAGGTTTCAGGACCGAGTTTCCGGCATTGGTTCGCCAATCTGGAGACTTGGGAATTTACCCAAACCTTATCATTTAGAGGAAGGAGAAGTCGTAACAAGGTTTCCGTAGGTGAA	ASV_663__	0	0	0	3	0	6	0	0	0	0	0	0	0	0	0	0	0	0	0	0	0	0	0	0	0	0	0	0	0	0	0	0	0	0	0	0	0	0	0	0	0	0	0	0	0	0	0
ASV_664	GTACACACCGCCCGTCGCTCCTACCGATTGAGTGATCCGGTGAATAATTCGGACCGCAGCAGTGCCCAGTTCTCTGAGCGTTGCAGTGGAAAGTTTAGTGAACCTTATCACTTAGAGGAAGGAGAAGTCGTAACAAGGTTTCCGTAGGTGAACCT	ASV_664_Dinophyceae_X_Dinophyceae_XX	2	14	0	3	2	10	2	0	0	2	6	2	9	1	0	0	0	0	0	2	0	1	11	6	2	32	6	9	0	7	0	5	0	3	0	0	0	0	0	4	2	1	3	0	0	0	0
ASV_665	GTACACACCGCCCGTCGCTCCTACCGATTGGGTGATCCGATGAAATTCTCGGACGCAATTTAGTTCCTATTTTGAAGAAGAGATTTGAATCGTACCACTTAGAGGAAGGAGAAGTCGTAACAAGGTTTCCGTAGGTGAACCTGCAGAAGGATCAT	ASV_665_Gregarines_Gregarines_X	0	5	2	3	3	4	0	0	0	13	0	5	7	0	0	0	0	0	0	0	0	0	0	3	0	3	0	0	0	0	0	4	0	2	0	0	0	0	0	2	0	0	0	2	0	0	0
ASV_666	GTACACACCGCCCGTCACACCATGGGAGTTGGCTTTACCCGAAGGCGGTGCGCCAACCTTTTAGGAGGCAGCCGACCACGGTAAGGTCAGCGACTGGGGTGAAGTCGTAACAAGGTAGCCGTAGGTGAACCTGCAGAAGGATCATGCTGACTGAC	ASV_666__	6	6	4	3	6	38	7	30	6	25	50	58	29	7	0	29	0	24	0	28	0	19	0	15	0	20	0	2	0	15	0	10	0	10	0	4	2	5	0	12	0	6	0	12	101	0	22
ASV_667	GTACACACCGCCCGTCACACCATGGGAGTGGGTTGTACCAGAAGTAGGTAGCTTAACCTTCGGGAGGGCGCTTACCACGGTATGGTTCATGACTGGGGTGAAGTCGTAACAAGGTAGCCGTAGGTGAACCTGCAGAAGGATCATGCTGACTGACT	ASV_667__	0	4	0	3	6	13	5	9	2	0	0	3	3	0	0	0	0	0	0	0	0	1	0	0	0	0	0	0	0	0	0	2	0	0	0	0	2	0	0	0	0	0	0	0	0	0	0
ASV_668	GTACACACCGCCCGTCGCTGCTACCGATTGAGTGATCCGGTAAACCTTCTGGACTGCGCGAGCCTCGAGCTTGTTGCGGGAAGTTAAGTAAACCATATCACTTAGAGGAAGCAGAAGTCGTAACAAGGTATCTGTAGGTGAACCTGCAGAAGGAT	ASV_668_Scuticociliatia_Scuticociliatia-1	0	7	0	3	2	7	0	0	0	0	0	0	0	0	0	0	0	0	0	0	0	0	0	0	0	4	0	3	0	0	0	0	0	0	0	0	0	0	0	0	0	0	0	0	0	0	0
ASV_669	GTACACACCGCCCGTCGCACCTACCGATTGAATGGCTCGGTGAGGCCTCAGGATTTTGGTCTAACACCTTAACCGGAGTTTGATTAGAAGAATCTGTCCAAACCTCGTCATTTAGAGGAAGGTGAAGTCGTAACAAGGTTACCGTAGGTGAACCT	ASV_669_Dictyochophyceae_X_Dictyochales	3	64	10	3	3	15	13	43	2	0	9	0	6	0	0	0	0	0	0	3	0	3	0	3	0	8	0	8	0	24	0	4	0	12	0	18	9	3	0	2	0	4	0	14	6	2	54
ASV_670	GTACACACCGCCCGTCACATCATGGAAGCCGATCACACCCGAAGTGCATGAGCTAACTTCGGAGGCAGTGCCCTAAGGTGAGATTGGTAACTGGGATGAAGTCGTAACAAGGTAGCCGTAGGTGAACCTGCAGAAGGATCATGCTGACTGACTAC	ASV_670__	0	0	0	3	0	0	0	0	0	0	0	0	0	0	0	0	0	0	0	0	0	0	0	0	0	0	0	0	0	0	0	0	0	0	0	0	0	0	0	0	0	0	0	0	0	0	0
ASV_671	GTACACACCGCCCGTCGCTCCTACCGATTGAGTGATCCGGTGAATACTTCGGACTGCAGCAGTGTTCGGATTCTCTGAACGTTGCAGCGGAAAGTTGAGTGAACCTTATCACTTAGAGGAAGGAGAAGTCGTAACAAGGTTTCCGTAGGTGAACC	ASV_671_Dinophyceae_X_Dinophyceae_XX	0	7	2	3	2	2	16	0	4	7	22	0	9	6	0	1	0	0	0	0	0	0	2	3	0	4	0	3	0	0	0	0	0	10	0	0	10	0	0	4	0	2	0	0	0	0	0
ASV_672	GTACACACCGCCCGTCGCTACTACCGATTGAATGATTTAGTGAATTTCAGGGACTTGAATGCTTAGTTGGGTTTCCTTCTATTCGTTCTGGGAACTGACGTAAACTTGACCATTTAGAGGAAGTAAAAGTCGTAACAAGGTTTCCGTAGGTGAAC	ASV_672_Marimonadida_Marimonadida_X	0	0	5	3	0	3	0	0	0	0	0	0	0	0	0	0	0	0	0	0	0	0	0	0	0	0	0	0	0	0	0	3	0	0	0	0	0	0	0	0	0	0	0	0	0	0	0
ASV_673	GTACACACCGCCCGTCGTTACTACCGATTGGTGTGCAGGGTGAAATCTTCGGACTGTGGATCTCGAGCGGTTTCCGTTTCTTTTTCTACGGGAGGTTGCTTAAATCCTGCTCACTAGAGGAAGTACAAGTCGTAACAAGGTTTCCGTAGGTGAAC	ASV_673_Picozoa_XX_Picozoa_XXX	0	5	0	3	0	0	0	0	0	0	0	0	0	0	0	0	0	0	0	0	0	0	0	0	0	2	0	0	0	0	0	0	0	0	0	0	0	0	0	2	0	0	0	0	1	0	0
ASV_674	GTACACACCGCCCGTCGCACCTACCGATTGAATGGTCCGGTGAAATCTTCGGACCGAGCGTTTGTCAGCAATGATCGATGCTTGGAAAGTCGCTTAAACCTTACCATTTAGAGGAAGGTGAAGTCGTAACAAGGTTTCCGTAGGTGAACCTGCAG	ASV_674_MAST-3_MAST-3J	0	0	13	3	0	9	6	5	17	0	0	0	5	0	0	0	0	0	0	0	0	4	0	0	0	3	0	0	0	2	0	7	3	11	0	0	5	4	0	0	2	7	0	2	0	0	8
ASV_675	GTACACACCGCCCGTCGCTCCTACCGATCGAGTGATCCCATGAATAATTCGGACTGCAGCAGTGTTCGGTCACGAGCGCTGCAGCGGAACGTTTAGTGAACCTTATCAACTAGAGGAAGGACAAGTCGTAACAATATTTCCGTAGGTGAACCTGC	ASV_675_Dinophyceae_X_Dinophyceae_XX	0	0	0	2	2	0	0	0	0	0	0	4	4	0	2	0	0	0	2	0	0	0	0	2	0	2	0	5	0	0	0	0	0	2	0	0	0	0	0	0	0	0	2	0	3	0	21
ASV_676	GTACACACCGCCCGTCGCACCTACCGATTGAATGGTCCGGTGAAATCTTCGGACCGTGACTTTGATTTGTTTACTCAAAACGCTGTTACGGGAAGTTGATTAAACCTTACCATTTAGAGGAAGGTGAAGTCGTAACAAGGTTTCCGTAGGTGAAC	ASV_676_Labyrinthulales_Labyrinthulaceae	4	18	17	2	12	15	6	0	12	22	32	15	5	6	0	16	0	8	0	25	6	10	0	6	0	3	0	0	0	10	0	16	2	20	0	6	24	21	0	39	5	21	0	23	10	0	56
ASV_677	GTACACACCGCCCGTCGCTCCTACCGATTTCGAGTGGTCCGGTGAATCTTTCGGACTGCGCGCAGCTTCGTGCCGTGTCGCGGAAAGTCAGGTAAACCTTATCACTTAGAGGAAGGAGAAGTCGTAACAAGGTTTCCGTAGGTGAACCTGCAGAA	ASV_677_Strombidiida_Strombidiidae_H	0	13	0	2	0	0	0	0	0	0	0	0	0	0	0	0	0	0	0	0	0	0	0	0	0	0	0	0	0	0	0	0	0	0	0	0	0	0	0	0	0	0	0	0	0	0	0
ASV_678	GTACACACCGCCCGTCGCTCCTACCGATTGAATGATCCGGTGAGGCCCCCGGACTGTGGCAACGGCTTTGGTTCGCCAAACTGATGTTGCGGGAAGCTGTCCAAACCTTATCATTTAGAGGAAGGAGAAGTCGTAACAAGGTTTCCGTAGGTGAA	ASV_678_Prymnesiales_Chrysochromulinaceae	0	3	8	2	0	0	0	0	0	0	0	0	1	1	0	0	0	0	0	0	0	0	3	0	0	0	1	0	0	0	0	0	0	0	0	3	0	1	2	2	0	3	0	4	5	6	0
ASV_679	GTACACACCGCCCGTCGCTCCTACCGATTGAGTGATCCGGTGAATAATTCGGACTGCAGCATTGTTCAGTTCCTGAACGTTGCAGCGGAAAGTTTAGTGAACCTTATCACTTAGAGGAAGGAGAAGTCGTAACAAGGTTTCCGTAGGTGAACCTG	ASV_679_Peridiniales_Heterocapsaceae	3	0	0	2	0	0	0	0	3	125	233	201	0	0	0	0	0	0	0	0	0	0	216	0	0	0	0	0	36	0	0	0	0	0	0	0	52	0	7	0	0	0	0	0	0	0	0
ASV_680	GTACACACCGCCCGTCGCTACTACCGATTGAACGGCTTAGTGAAATGTGAGGACCGAGGGGAGTGCAGGGTTTCTTGCACTCTCACTCGAGGAAATACATTAAACTTGATCGTTTAGAGGAAGTAAAAGTCGTAACAAGGTTTCCGTAGGTGAAC	ASV_680_Ventricleftida_CCW10-lineage	0	0	0	2	6	3	0	2	0	2	3	0	3	2	0	0	0	0	0	0	0	2	0	2	0	0	0	0	0	2	0	0	0	0	0	0	0	0	0	0	0	3	0	0	0	0	0
ASV_681	GTACACACCGCCCGTCGCTCCTACCGATTGGATGATCCGGTGAATAATTCGGACTGCGGAGTTGCTCGGTTTCCGAGCTTCACTGCGGGAAGTTTAGTGAACCTTATCATCTAGAGGAAGGAGAAGTCGTAACAAGGTTTCCGTAGGTGAACCTG	ASV_681_Dino-Group-II_Dino-Group-II-Clade-26	0	3	2	2	1	4	1	6	0	0	7	0	12	1	0	0	0	0	0	0	0	0	1	0	0	3	0	3	0	0	0	0	0	0	0	0	0	0	0	0	0	0	0	1	0	0	0
ASV_682	GTACACACCGCCCGTCGCTCCTACCGATTGGATGATCCGGTGAACTGGTCGGACTGATGATTACTATCGTGGGTACGATATAACCACAGAAAGTCTAGTAAGCCTTATCATCTAGAGGAAGGAGAAGTCGTAACAAGGTTTCCGTAGGTGAACCT	ASV_682_PutativeNucleomorph	0	0	0	2	2	15	2	12	0	9	43	6	23	13	17	12	13	74	24	26	0	0	8	2	0	4	0	16	0	3	0	5	0	4	0	3	9	7	0	0	0	0	0	0	0	0	2
ASV_683	GTACACACCGCCCGTCGCTCCTACCGATTGGATGATCCGGTGAGCTATTCGGACCTTCGCTTCGTCGATTTTCGGCTTTGTGAGGGAAAGTCTCGCGAACCTTATCATCTAGAGGAAGGAGAAGTCGTAACAAGGTTTCCGTAGGTGAACCTGCA	ASV_683_Dino-Group-I_Dino-Group-I-Clade-1	0	0	0	2	3	0	0	0	0	1	8	0	4	0	48	8	7	22	31	149	51	26	2	16	2	0	4	201	13	0	0	4	3	68	0	13	32	4	0	0	0	25	5	132	1024	165	443
ASV_684	GTACACACCGCCCGTCGCACCTACCGATTGAATGGTCCGGTGAGAATTTTGGATTGATGTTTAGTCGGATTAACGTCAGACTTTACGTTGAGAAGTTATTCAAACCTTACCATTTAGAGGAAGGTGAAGTCGTAACAAGGTTTCCGTAGGTGAAC	ASV_684_MAST-12_MAST-12D	0	2	0	2	0	13	0	3	0	3	0	0	0	7	0	0	0	0	0	0	0	0	0	0	0	0	0	0	0	0	0	0	0	0	0	0	0	0	0	0	0	3	0	2	52	2	0
ASV_685	GTACACACCGCCCGTCGCTCCTACCGATTTCGAGTGGTCCGGTGAATCTTTCGGACTGCGCGCGGCTTCGTGCCGTGCCGCGGAAAGTCAGGTAAACCTTATCACTTAGAGGAAGGAGAAGTCGTAACAAGGTTTCCGTAGGTGAACCTGCAGAA	ASV_685_Strombidiida_C_Strombidiida_C_X	0	0	14	2	31	463	546	83	96	83	142	1339	1557	306	137	154	438	0	36	40	11	513	0	0	0	0	29	580	0	0	246	225	26	294	0	0	5	53	7	0	0	44	0	0	64	7	187
ASV_686	GTACACACCGCCCGTCGCTACTACCGATTGGATGGTCTGGTGAGTCTTTCGGACTGCGGCTCTGGTCTGGGCAACTTGGCCTTGCTGCGGGAAGTTACGCAAACCCTATCATCTAGAGGAAGTAAAAGTCGTAACAAGGTTTCCGTAGGTGAACC	ASV_686_Telonemia_XX_Telonemia-Group-2	0	0	3	2	0	0	3	2	0	0	0	0	3	1	0	3	0	0	0	5	2	0	0	0	0	3	0	5	0	4	0	0	2	4	0	0	1	0	0	1	0	0	0	9	0	0	1
ASV_687	GTACACACCGCCCGTCGCACCTACCGATTGAATGGTCCGGTGAAGCCTCGGGATTGTGGTGAGTTCCCTTTATTGGGAGTTTGTCGCGAGAACTTGTCTAAACCTTATCATTTAGAGGAAGGTGAAGTCGTAACAAGGTTTCCGTAGGTGAACCT	ASV_687_Bacillariophyta_X_Raphid-pennate	0	0	0	2	0	0	0	0	0	0	0	0	0	0	0	0	0	0	0	0	0	0	0	61	5	0	0	0	0	6	0	21	0	0	0	0	0	0	0	0	0	21	1	0	0	1	0
ASV_688	GTACACACCGCCCGTCACACCATGGGAGTTGGTTCTACCCGAAGATCGTGCGCTAACCCTCGGGAAGCAGCGAGCCACGGTAGGATTAGCGACTGGGGTGAAGTCGTAACAAGGTAGCCGTAGGTGAACCTGCAGAAGGATCATGCTGACTGACT	ASV_688__	3	0	0	2	6	9	0	13	0	20	49	49	8	2	0	4	0	5	0	15	0	18	0	4	0	11	0	0	0	0	0	4	0	0	0	2	5	6	0	0	0	0	0	0	4	0	2
ASV_689	GTACACACCGCCCGTCGCTCCTACCGATTGAGTGATCCGGTGAATAATTCGGACTAGAGTCTAAGCCGGCAACGGTTTGGATTTTGGAAAGTCTAGTGAACCTTATCACTTAGAGGAAGGAGAAGTCGTAACAAGGTTTCCGTAGGTGAACCTGC	ASV_689_Dino-Group-II_Dino-Group-II-Clade-10-and-11	0	0	0	2	0	0	0	0	0	0	0	0	0	0	0	0	0	0	0	0	0	0	0	0	0	0	0	0	0	0	0	0	0	0	0	0	0	0	0	2	0	0	0	0	0	0	0
ASV_690	GTACACACCGCCCGTCACACCATGGGAGTTGGTTGCACCAGAAGTGGGTAGTTTAACCTTCGGGAGAACGCTTACAACGGTGTGGTCAATGACTGGGGTGAAGTCGTAACAAGGTAGCCGTAGGTGAACCTGCAGAAGGATCATGCTGACTGACT	ASV_690__	0	8	3	2	5	6	7	8	2	0	10	4	3	0	0	5	0	5	0	6	0	4	0	7	0	6	0	2	0	1	0	5	0	2	0	0	4	0	0	0	0	3	0	0	0	0	0
ASV_691	GTACACACCGCCCGTCGCTCCTACCGATTGAGTGATCCGGTGAATCATTCGGACCGCAGCAGAACTCAGTTCCTGGGAGCTGCAGCGGGAAGTTTCGTGAACCTTATCACTTAGAGGAAGGAGAAGTCGTAACAAGGTTTCCGTAGGTGAACCTG	ASV_691_Katablepharidales_Katablepharidales_X	0	0	0	2	0	0	0	0	0	0	0	0	0	0	0	0	0	0	0	0	0	0	0	0	0	0	0	0	0	0	0	0	0	0	0	0	0	0	0	0	0	0	0	0	0	0	0
ASV_692	GTACACACCGCCCGTCGCTCCTACCGATTGAGTGATCCGGTGAATAATTCGGACCGGCGCCTTACTTGGTTCTCCGAGTTCGGTGCTGGAAAGTCTAGTGAACCTTATCACTTAGAGGAAGGAGAAGTCGTAACAAGGTTTCCGTAGGTGAACCT	ASV_692_Dino-Group-II_Dino-Group-II-Clade-10-and-11	0	2	0	2	0	0	0	0	0	0	0	0	0	0	0	0	0	0	0	0	0	0	0	0	0	0	0	3	0	13	0	0	0	0	0	0	0	0	0	3	0	2	0	0	0	0	0
ASV_693	GTACACACCGCCCGTCGCTCCTACCGATTGAGTGGTCCGGTGAGGCCTTGGGAGGTCTGGGTTTTTTTGTGTTTCACAGAATGCCTGGATTAAACTTGGTCAAACCTTATCACTTAGAGGAAGGAGAAGTCGTAACAAGGTTTCCGTAGGTGAAC	ASV_693_Ceramiales_Delesseriaceae	0	0	0	2	21	0	2	0	3	2	0	10	3	0	0	10	0	2	0	2	0	0	0	9	0	3	0	0	0	3	0	5	0	0	0	0	0	0	0	0	0	0	0	0	0	0	6
ASV_694	GTACACACCGCCCGTCGCACCTACCGATTGGATTTCTCGGTGAAATCCTCGGATCCAGCACAGGAACCTTCGGGTTCCCGCTGCTAGAAAAGTGGATTAAACCTCGATGTCTAGAGGAAGGTGAAGTCGTAACAAGGTTTCCGTAGGTGAACCTG	ASV_694__	0	0	0	2	0	2	0	0	0	0	4	3	0	0	0	0	0	0	0	0	0	0	0	0	0	0	0	0	0	0	0	0	0	0	0	0	0	0	0	0	0	0	0	0	0	0	0
ASV_695	GTACACACCGCCCGTCGCTACTACCGATTGAATTATTTGGTGAGGCCCACGGACTGTCGCACCCTCTTCCTCGTGTTGGGTGTGCTTCTTGGGAAGTGGTACGAACCTGATAATTTAGAGGAAGTAAAAGTCGTAACAAGGTTTCCGTAGGTGAA	ASV_695_Chlorarachnida_Chlorarachnida_X	0	0	0	2	0	22	2	5	0	3	5	2	0	0	3	0	0	2	0	0	0	0	0	0	0	0	0	0	0	0	0	0	0	0	0	0	0	0	0	0	0	0	0	0	0	0	0
ASV_696	GTACACACCGCCCGTCGCACCTACCGATTGAATGGTCCGGTGAAGACTCGAGATTGTGGCCTCGCTCCTTTATTGGGGCTTGACCGCGAGAACCTGTCTAAACCTTATCATTTAGAGGAAGGTGAAGTCGTAACAAGGTTTCCGTAGGTGAACCT	ASV_696_Bacillariophyta_X_Polar-centric-Mediophyceae	1	0	3	2	14	66	17	22	4	4	10	0	0	3	82	105	26	89	12	67	5	47	9	14	3	1	2	3	0	0	0	36	8	80	3	56	126	154	13	5	0	37	0	0	11	0	17
ASV_697	GTACACACCGCCCGTCGCTCCTACCGATTGGATGATTCGGTAAGCACTTGGGAATCGATTAAAAACGCCCTCACGGGTTTTTTTTGTTGACAACTTGTTCAAACCTAATCATCTAGAGGAAGGAGAAGTCGTAACAAGGTTTCCGTAGGTGAACC	ASV_697_Acantharea_X_Acantharea_XX	0	0	0	2	0	0	0	0	0	0	0	0	0	0	0	0	0	0	0	0	0	0	0	0	0	0	0	0	0	0	0	0	0	0	0	0	0	0	0	0	0	0	0	0	0	0	0
ASV_698	GTACACACCGCCCGTCGCTCCTACCGATTGAGCAATCCGGTGAATAATTCGGACCGAGAGTTTGGTTGGTTCGCCAGCCTTACTTTTGGAAAGTCTAGTGAACCTTATTGCTTAGAGGAAGGAGAAGTCGTAACAAGGTTTCCGTAGGTGAACCT	ASV_698_Dinophyceae_X_Dinophyceae_XX	0	0	0	2	8	28	0	0	0	3	10	0	3	0	7	0	0	0	0	4	2	0	0	2	0	0	0	4	0	0	0	2	0	0	0	0	4	0	0	0	0	2	0	0	0	0	0
ASV_699	GTACACACCGCCCGTCGCTCCTACCGATTGGATGATCCGGTAAACTGGTCGGACTGATGATTGAAATTGCGGGTGCAGTTGATTCACGGAAAGTCAGGTAAACCTTATCATCTAGAGGAAGGAGAAGTCGTAACAAGGTTTCCGTAGGTGAACCT	ASV_699__	0	0	0	2	0	4	0	0	0	2	5	2	0	2	2	0	0	0	0	0	0	0	0	0	0	0	0	0	0	0	0	0	0	0	0	0	0	0	0	0	0	0	0	0	0	0	0
ASV_700	GTACACACCGCCCGTCGCTCCTACCGATTGAACGTGCTGGTGAAGAGTTTGGATTGGAAGCTTGGCTAGGTTTCCTAGCTCTGTTTCCGAGAAGTTCTTTAAACCCTCCCGTTTAGAGGAAGGAGAAGTCGTAACAAGGTTTCCGTAGGTGAACC	ASV_700_Ulotrichales_Ulotrichales_X	0	0	0	2	0	10	0	0	0	0	0	0	0	0	0	0	0	0	0	0	0	0	0	0	0	0	0	0	0	0	0	0	0	0	0	0	0	0	0	0	0	0	0	0	0	0	0
ASV_701	GTACACACCGCCCGTCACACCATGGGAGTTGGCTTTACCTGAAGGCGGTGCGCCAACCTGTTTACAGGAGGCAGCCGACCACGGTAAGGTCAGCGACTGGGGTGAAGTCGTAACAAGGTAGCCGTAGGTGAACCTGCAGAAGGATCATGCTGACT	ASV_701__	1	4	0	2	0	11	0	6	4	1	10	15	6	0	0	9	0	4	0	10	0	0	0	0	0	7	0	2	0	0	0	0	0	0	0	0	1	6	0	0	0	0	0	0	0	0	0
ASV_702	GTACACACCGCCCGTCGCTCCTACCGATTGAGTGATCCGGTGAGTTATTTGGACTGAGTTACTTGGGGCAACTCTTGTAACTTAGAAAATCTCGCAAACCTTATCACTTAGAGGAAGGAGAAGTCGTAACAAGGTTTCCGTAGGTGAACCTGCAG	ASV_702_Dino-Group-II_Dino-Group-II-Clade-44	0	2	0	2	9	10	6	0	0	0	2	0	0	2	0	2	0	0	0	3	4	1	1	6	3	0	0	3	0	0	2	0	1	3	0	1	0	1	0	1	0	1	0	2	0	0	0
ASV_703	GTACACACCGCCCGTCGCTACTACCGATTGAATGATTTAGTGAGTTGTAGGGATCGTTGCCTTCCTTTGGTTCGCCTTAGGTTGGCTTCCGAAAACTACCGCAAACTTGACCATTTAGAGGAAGTAAAAGTCGTAACAAGGTTTCCGTAGGTGAA	ASV_703__	0	0	0	2	0	0	0	0	0	0	0	0	0	0	0	0	0	0	0	2	0	0	0	0	0	0	0	0	0	0	0	0	0	0	0	0	0	0	0	2	0	0	0	4	0	0	0
ASV_704	GTACACACCGCCCGTCAAGCCACGAAAGTTGGGGGGGCCCGAAGTCGCGATGCTAACCGCAAGGAGGCTAGCGCCGAAGGTCAACTCGATGATTGGGACTAAGTCGTAACAAGGTAGCCGTAGGTGAACCTGCAGAAGGATCATGCTGACTGACT	ASV_704__	0	3	2	2	30	79	15	19	4	34	81	143	22	8	0	38	0	21	0	47	0	44	0	18	0	18	0	5	0	0	0	5	0	10	0	9	25	19	0	6	0	7	0	0	41	0	22
ASV_705	GTACACACCGCCCGTCGCACCTACCGATTGAATCATTCGGTGAGGATTCCGGATTCCGTTGCTTACGCTTCACGGCGTTTTTGACGAAAGAAGTTATCCAAACCTCATGATTTAGAGGAAGGTGAAGTCGTAACAAGGTTTCCGTAGGTGAACCT	ASV_705_Phaeophyceae_X_Phaeophyceae_XX	0	2	5	2	0	0	0	0	3	2	6	6	2	52	7	80	13	12	0	6	0	5	0	3	0	4	0	6	0	3	0	21	0	5	3	0	2	0	0	14	0	0	0	0	0	0	0
ASV_706	GTACACACCGCCCGTCACACCATGGGAGTTGGTTTTACCCGAAGGCGGTGCGCTAACCTTTTAGGAAGCAGCCGACCACGGTAGGGTCAGCGACTAGGGTGAAGTCGTAACAAGGTAGCCGTAGGTGAACCTGCAGAAGGATCATGCTGACTGAC	ASV_706__	0	7	0	2	3	4	3	4	0	2	0	0	2	0	0	0	0	0	0	0	0	0	0	0	0	0	0	0	0	0	0	2	0	0	0	0	0	0	0	0	0	0	0	0	0	0	0
ASV_707	GTACACACCGCCCGTCGCTCCTACCGATTGGATGATCCGGTGAGCTATTCGGACCTCCACTTTATTGATTTTCAATTTTGTGAGGGAAAGTCTCGCGAACCTTATCATCTAGAGGAAGGAGAAGTCGTAACAAGGTTTCCGTAGGTGAACCTGCA	ASV_707_Dino-Group-I_Dino-Group-I-Clade-1	0	9	0	2	1	30	17	22	0	5	59	18	57	14	7	13	6	23	7	78	14	9	11	86	0	90	9	173	0	166	8	369	35	235	16	76	184	122	14	137	37	194	41	512	1653	175	451
ASV_708	GTACACACCGCCCGTCGCTACTACCGATTGAATGGCTTAGTGAGCTCCATGAACTGTGGGTATTTAGGGGGTCTCCCCTACTACCTTTCGGGAAGTGGATCAAACTTGATCATTTAGAGGAAGTAAAAGTCGTAACAAGGTTTCCGTAGGTGAAC	ASV_708_Filosa-Thecofilosea_X_Mataza-lineage	0	0	0	2	11	73	4	6	0	21	60	63	10	8	22	27	0	0	10	64	6	4	2	5	0	2	0	22	0	10	0	69	20	48	0	12	15	13	3	11	2	14	0	20	80	5	184
ASV_709	GTACACACCGCCCGTCGCTCCTACCGATTGAGTGATCCGGTGAATAATTCGGACTGCAGCAGTGCTTGGTCTTCCGGGCTTTGCAGCGGAAAGTTTAGTGAACCTTATCACTTAGAGGAAGGAGAAGTCGTAACAAGGTTTCCGTAGGTGAACCT	ASV_709_Dinophyceae_X_Dinophyceae_XX	0	13	0	2	2	17	8	20	0	11	28	0	7	0	0	0	0	0	1	13	1	3	5	36	6	46	7	51	0	22	6	43	16	43	0	0	0	0	0	15	4	0	1	0	2	0	2
ASV_710	GTACACACCGCCCGTCGCTCCTACCGATTGAGCAATCCGGTGAGTATTTCGGACTGGCGTTTGCCGGGGCAACTCGGTCGAATGCTGGAAAGTCAGGCTAACCTTATTGCTTAGAGGAAGGAGAAGTCGTAACAAGGTTTCCGTAGGTGAACCTG	ASV_710_Dino-Group-II_Dino-Group-II_X	0	0	0	2	0	0	0	2	0	0	0	0	0	0	0	0	0	2	0	0	0	0	0	0	0	0	0	0	0	0	0	0	0	0	0	0	0	0	0	0	0	0	0	0	0	0	0
ASV_711	GTACACACCGCCCGTCGCTTCTACCGATTGAGTTTCTCGGTGAATACTTTGGACATACCCTCTTAGCGGTTCGCCGCTTTTTGGGAATGAAAATTGAGTGAACCTCGAAACTTAGAGGAAGAAGAAGTCGTAACAAGGTTTCCGTAGGTGAACCT	ASV_711_Dino-Group-II_Dino-Group-II-Clade-10-and-11	0	0	0	2	3	25	11	9	2	2	10	3	4	0	5	4	0	8	4	9	0	14	5	23	0	8	0	18	0	8	0	11	2	15	0	3	10	13	0	5	0	16	0	5	15	0	30
ASV_712	GTACACACCGCCCGTCGCTACTACCGATTGAATGGTTTAGTGAGGTCTTGGGATTGGCGCTCTGGAGCTGGCAACAGCACTATTGTGCCGAGAACTTGCCCAAACTTGGTCATTTAGAGGAAGTAAAAGTCGTAACAAGGTTTCCGTAGGTGAAC	ASV_712_Choanoflagellatea_X_Choanoflagellatea_X_Group_L	0	0	0	2	18	211	4	24	2	3	0	4	17	6	2	3	0	2	0	0	2	2	4	3	0	3	0	0	0	0	0	0	0	0	0	4	5	4	0	0	0	0	0	0	2	0	0
ASV_713	GTACACACCGCCCGTCGCACCTACCGATCGAAGGTAATGATGAGCCCTCAGGACAGTCTTCTGTTCGCTTCACGGCTTACTGAGATCTGAAATTTGTGCAAATCCTTGCCTTTAGAGGAAGGTGAAGTCGTAACAAGGTTACCGTAGGTGAACCT	ASV_713_Chrysophyceae_X_Chrysophyceae_Clade-G	0	4	4	2	0	0	3	35	0	1	52	8	2	0	0	0	0	0	0	10	1	0	4	13	0	17	0	6	0	18	0	5	0	0	0	2	0	0	0	0	0	0	0	0	1	0	0
ASV_714	GTACACACCGCCCGTCGCTGCTACCGATTGAGTGTCCTGGTGAATTATTCGGACTGTATTCGTTGCCGGTTTCCGGAAGCGAAATACGGAAAGTTTTGTAAACCCTGACACTTAGAGGAAGCAGAAGTCGTAACAAGGTTTCCGTAGGTGAACCT	ASV_714_Dino-Group-II_Dino-Group-II-Clade-14	0	0	0	2	11	30	0	0	0	0	0	0	0	0	0	0	0	0	0	0	0	0	0	0	0	0	0	0	0	0	0	0	0	0	0	0	0	0	0	0	0	0	0	0	0	0	0
ASV_715	GTACACACCGCCCGTCACATCATGGAAGCCGGTCGCAGGCGAAGCGCATGCGCTAACCTTCGGGAAGCAGTGCTCTAACTTGTAGCTGGTAACTGGGATGAAGTCGTAACAAGGTAGCCGTAGGTGAACCTGCAGAAGGATCATGCTGACTGACT	ASV_715__	0	0	3	2	2	3	0	4	0	0	2	0	0	0	0	0	0	0	0	0	0	0	0	0	0	0	0	0	0	0	0	0	0	0	0	0	0	0	0	0	0	0	0	0	0	0	0
ASV_716	GTACACACCGCCCGTCACATCATGAAAGCCGGTTGTACCCGAAGTCGCTGAGCTAACCCGCAAGGGAGGCAAGTGCCGAAGGTATGGCTGGTAATTGGGATGAAGTCGTAACAAGGTAGCCGTAGGTGAACCTGCAGAAGGATCATGCTGACTGA	ASV_716__	0	7	3	2	5	16	0	2	0	0	5	4	0	0	0	0	0	0	0	0	0	0	0	0	0	0	0	0	0	0	0	0	0	0	0	0	0	3	0	0	0	2	0	4	2	0	0
ASV_717	GTACACACCGCCCGTCGCTACTACCGATTGAATGGTTCAGTGAGATAATCGGACAGAAAACTTGGCAACTGGCAACAGTTGACGTGCATTTTTGGAAGACGATCAAACTTGGTCATTTAGAGGAAGTAAAAGTCGTAACAAGGTTTCCGTAGGTG	ASV_717_Urochordata_X_Appendicularia	117	2027	5	2	8	4	0	0	181	2	7	0	0	0	0	0	0	9	0	75	79	5	0	0	0	0	0	2	18	8	2	6	0	4	0	5	0	41	9	3279	30	9	0	275	31	0	8
ASV_718	GTACACACCGCCCGTCGCTCCTACCGATTGAACGTGCTGGTGAAGCGTTAGGACTGGAACTTTGGGCCGGTTTCCCTGCCCATCGTTTCGGGAATTTCGTTGAACCCTCCCGTTTAGAGGAAGGAGAAGTCGTAACAAGGTCTCCGTAGGTGAAC	ASV_718_Ulvales-relatives_Ulvales-relatives_X	0	0	0	2	73	6	0	0	3	0	3	0	0	12	0	35	0	0	0	0	0	0	0	2	0	0	0	23	0	0	0	0	0	0	0	0	0	0	0	0	0	0	0	0	0	0	4
ASV_719	GTACACACCGCCCGTCGCTCCTACCGATTGAGCAATCCGGTGAATATTTCGGACCGAGTTCTTGTGGGGCAACTCGCTTGAGCATGGAAAGTCAGGTTAACCTTATTGCTTAGAGGAAGGAGAAGTCGTAACAAGGTTTCCGTAGGTGAACCTGC	ASV_719_Dino-Group-II_Dino-Group-II-Clade-1	0	0	0	2	0	0	0	0	0	0	0	0	0	0	0	0	0	0	0	0	0	0	0	0	0	0	0	0	0	0	0	0	0	0	0	0	0	0	0	0	0	0	0	0	0	0	0
ASV_720	GTACACACCGCCCGTCGCTCCTACCGATTGAGTGATCCGGTGAATAATTCGGACCGGAGGTTACCTGAGTTCGCTCTAGTAATCACTGGAAAGTCTAGTAAGCCTTATCACTTAGAGGAAGGAGAAGTCGTAACAAGGTTTCCGTAGGTGAACCT	ASV_720_Dino-Group-II_Dino-Group-II-Clade-6	0	0	0	2	0	0	0	0	0	0	3	0	0	0	0	0	0	0	0	0	0	0	0	0	0	0	0	0	0	0	0	0	0	0	0	0	0	0	0	0	0	0	0	0	0	0	0
ASV_721	GTACACACCGCCCGTCGCTACTACCGATTGAACATTTTAGTGAGTTGCGAGGAGTGGGGATAGTCAGGCAACTGGCTGTACCTGCGAGAAGCTGCAAACTTGGATGTTTAGAGGAAGTAAAAGTCGTAACAAGGTTTCCGTAGGTGAACCTGCAG	ASV_721_Filosa-Imbricatea_X_Novel-clade-2	0	0	0	2	12	313	13	21	0	5	0	18	59	8	4	2	0	4	0	2	0	5	4	7	0	4	2	0	0	0	0	0	0	0	0	0	0	0	0	0	0	0	0	0	0	0	0
ASV_722	GTACACACCGCCCGTCGCTCCTACCGATTGAGCAATCCGGTGAATATTTCGGACCGGCACTCGGCGTGGTAACACGTTCGAGAGCTGGAAAGTCAAGTTAACCTTATTGCTTAGAGGAAGGAGAAGTCGTAACAAGGTTTCCGTAGGTGAACCTG	ASV_722_Dino-Group-II_Dino-Group-II-Clade-1	0	0	0	2	7	23	2	0	0	0	0	0	0	0	0	0	0	0	0	2	0	2	0	0	0	0	0	0	0	0	0	2	0	0	0	0	0	0	0	0	0	0	0	0	0	0	0
ASV_723	GTACACACCGCCCGTCGCTACTACCGATCGAATGGTTTAGTGAGATCATCAGATCGACCGCCTGGGACCGGCTCTGCCGGTTCCGCGGCGTGACGAGAAGACGACCAAACTTGATCATTTAGAGGAAGTAAAAGTCGTAACAAGGTTTCCGTAGG	ASV_723_Echinodermata_X_Echinodermata_XX	0	2	0	2	0	0	10	0	0	4	2	0	0	0	0	0	0	0	0	0	0	0	0	0	0	0	0	0	0	0	0	0	0	0	0	0	0	0	0	0	0	0	0	0	0	0	0
ASV_724	GTACACACCGCCCGTCGCACCTACCGATTGAATGGTCCGGTGAAATCTTCGGACCGCGCGATGTCCAGCAATGGTCGTTGAGTGGAAAGTTGCTTAAACCTTACCATTTAGAGGAAGGTGAAGTCGTAACAAGGTTTCCGTAGGTGAACCTGCAG	ASV_724_MAST-3_MAST-3J	0	0	3	2	0	5	0	12	10	0	3	0	0	0	0	0	0	0	0	0	0	0	0	0	0	0	0	2	0	0	0	0	0	5	0	0	3	5	0	0	0	0	0	0	0	0	0
ASV_725	GTACACACCGCCCGTCGCTCCTACCGATTGAGTGATCCGGTGAATACTTCGGACGGAGGCTTCCTACGGTTCGCCGTTGGTTGCTTCTGAAAGTCGAGTGAACCTTATCACTTAGAGGAAGGAGAAGTCGTAACAAGGTTTCCGTAGGTGAACCT	ASV_725_Dino-Group-II_Dino-Group-II-Clade-10-and-11	0	4	2	2	7	9	9	8	0	0	3	0	7	0	0	2	0	0	0	0	0	2	0	11	0	3	0	4	0	0	0	3	0	0	0	0	0	0	0	0	0	0	0	0	0	0	0
ASV_726	GTACACACCGCCCGTCGTTGCTACCGATTGGCTGTGGGATAGAACTGGACGGAGATGAGCGTTGAGGGCTTTGTACCGCTTCGTTTGTCGAAATTCAGTAATATTTCTCAGCTAGAGGAAGCAAAAGTCGTAACAAGGTTGCTGTAGGTGAACCT	ASV_726__	0	8	2	2	0	0	0	0	6	0	3	0	0	0	0	0	0	0	0	2	0	0	0	0	0	0	0	0	0	2	0	0	0	0	0	0	2	0	0	6	0	0	0	5	0	0	2
ASV_727	GTACACACCGCCCGTCGCTCCTACCGATTGAGTGATCCGGTGAATAATTCGGACGGAATTTTGAGGTAGTTCTATCTCTTGATTCTGAAAGTCTAGTGAACCTTATCACTTAGAGGAAGGAGAAGTCGTAACAAGGTTTCCGTAGGTGAACCTGC	ASV_727_Dino-Group-II_Dino-Group-II-Clade-20	0	0	0	2	0	0	0	0	0	4	13	0	0	0	0	0	0	0	0	0	0	0	0	0	0	0	0	0	0	6	0	0	0	0	0	0	0	0	0	0	0	0	0	0	0	0	0
ASV_728	GTACACACCGCCCGTCGCTACTACCGATCGTTCCAGTTAATGAGCGCCTCGGATTGGTCCCTCGAGCGGGTTCGCCCGCCCTTGGCGTCGCCGAGAAGATGTGCAAATTATCTGGAATAGAGGAAGTAAAAGTCGTAACAAGGTATCCGTAGGTG	ASV_728_Bivalvia_Heteroconchia	0	0	0	2	0	0	0	0	0	0	0	0	0	0	0	0	0	0	0	0	0	0	0	1	0	0	0	23	0	0	0	0	0	0	0	0	0	0	0	0	0	0	0	0	0	0	0
ASV_729	GTACACACCGCCCGTCGCACCTACCGATTGAATGGTCCGGTGAAATCTTCGGATAACAGCAGGTCCCCTTTATTGGGGACCCAATGTCAGAAGTTGATTAAACCTTGCTATTTAGAGGAAGGTAAAGTCGTAACAAGGTTTCCGTAGGTGAACCT	ASV_729_Embryophyceae_X_Embryophyceae_XX	0	0	0	2	3	26	14	15	0	0	3	0	64	0	0	9	0	0	2	2	0	3	4	3	0	12	0	0	0	0	0	0	0	2	0	0	0	0	0	0	0	0	0	0	0	0	0
ASV_730	GTACACACCGCCCGTCGCACCTACCGATTGAATGGTCCGGTGAGGCCTCGGGATTGTGGCCCCTGCCATTAATTTGGTGGAGGCCGCGAGAACTTGTCCAAACCTTATCATTTAGAGGAAGGTGAAGTCGTAACAAGGTTTCCGTAGGTGAACCT	ASV_730_Bacillariophyta_X_Polar-centric-Mediophyceae	0	11	0	2	4	26	7	9	2	0	27	4	25	13	9	7	0	2	0	0	3	2	0	10	6	0	0	0	0	2	0	2	0	2	0	0	0	2	0	0	0	3	0	0	0	0	0
ASV_731	GTACACACCGCCCGTCGCTCCTACCGATTGGATGATCCGGTGAATAATTCGGACTGCGGAGTTGCTCGGTTCCCGAGCTTCTCTGCGGGAAGTTTAGTGAACCTTATCATCTAGAGGAAGGAGAAGTCGTAACAAGGTTTCCGTAGGTGAACCTG	ASV_731_Dino-Group-II_Dino-Group-II-Clade-26	2	5	0	2	0	6	0	2	0	0	0	0	0	0	0	0	0	0	0	0	0	0	0	0	0	0	0	0	0	0	0	0	0	0	0	0	0	0	0	0	0	0	0	0	0	0	0
ASV_732	GTACACACCGCCCGTCGCACCTACCGATTGAATCATTCGGTGAGGATCTCGGATTTTGTTTTTTACGCTTCACGGCGTTTCAGACGAGAGAAGTCATCCAAACCTCATGATTTAGAGGAAGGTGAAGTCGTAACAAGGTTTCCGTAGGTGAACCT	ASV_732_Phaeophyceae_X_Phaeophyceae_XX	0	0	0	2	6	15	2	2	5	0	3	3	2	9	2	181	592	49	0	18	6	26	8	7	0	53	0	13	0	2	2	7	0	0	0	3	5	0	0	4	0	5	0	3	5	0	8
ASV_733	GTACACACCGCCCGTCGCACCTACCGATTGAATGGTCCGGTGAAATCTTCGGACCGAGCGATAGTCAGCAATGACTGCTGCTTGGAAAGTTGCTTAAACCTTACCATTTAGAGGAAGGTGAAGTCGTAACAAGGTTTCCGTAGGTGAACCTGCAG	ASV_733_MAST-3_MAST-3J	0	2	0	2	0	0	3	0	0	0	0	0	3	0	0	0	0	0	0	0	0	0	0	0	0	0	0	0	0	0	0	1	0	0	0	0	0	0	0	0	0	0	0	0	0	0	0
ASV_734	GTACACACCGCCCGTCGCTCTTACCGATGGACTATTCTGTGAGTATACAGGACGGGAACTCTATTCATTTTTAATGATTGAGATCTATAAGAATGTACGCGAACAGTGTGGTCTAAAGGAAAGAGAAGTCGTAACAAGGCATCAGTAGGTGAACC	ASV_734_Monothalamids_Clade-I_Monothalamids_Clade-I_X	0	0	0	2	0	0	0	0	0	0	0	19	0	0	0	0	0	0	0	0	0	0	0	0	0	9	0	0	0	0	6	0	0	0	0	0	0	0	0	0	0	0	0	2	0	0	0
ASV_735	GTACACACCGCCCGTCGCTACTACCGATTGAATGGCTTAGTGAGCTGTCTGGACTGTTGCTTTTCTTTGGAAACTTAGATTAGCATACGGGAAGGACATCAAACTTGATCATTTAGAGGAAGTAAAAGTCGTAACAAGGTTTCCGTAGGTGAACC	ASV_735_Dino-Group-II_Dino-Group-II-Clade-21	0	3	0	2	2	6	2	0	0	4	0	0	0	0	3	296	0	4	0	4	0	0	0	0	0	0	0	0	0	0	0	0	2	7	0	22	49	27	3	3	0	0	0	0	0	0	24
ASV_736	GTACACACCGCCCGTCGCTCCTACCGATTGAATGATCCGGTGAAATCTTCGGACCGAGATTTTGTCGATGGTTCGCCGTTGCTGATAACTTGGGAAGTTGATTAAACCTTATCATTTAGAGGAAGGAGAAGTCGTAACAAGGTTTCCGTAGGTGA	ASV_736_Katablepharidales_Katablepharidales_X	0	0	0	2	21	195	40	19	2	7	18	18	8	6	29	7	1	4	0	11	1	0	0	2	0	0	0	3	0	0	0	4	0	10	0	0	4	0	0	0	0	0	0	0	0	0	0
ASV_737	GTACACACCGCCCGTCGCTCCTACCGATTGAGTGATCCGGTGAATAATTCGGACTGCAGGAGATCCGGTTCTCGAATCTCAATGCAGGAAGTTTAGTGAACCTTATCACTTAGAGGAAGGAGAAGTCGTAACAAGGTTTCCGTAGGTGAACCTGC	ASV_737_Dino-Group-I_Dino-Group-I-Clade-5	0	0	0	2	0	0	0	0	0	0	0	0	0	0	0	0	0	0	0	0	0	0	0	0	0	0	0	0	0	0	0	0	0	0	0	0	0	0	0	0	0	0	0	0	0	0	0
ASV_738	GTACACACCGCCCGTCACACCATGGGAGTTGGTTCTACCCGAAGGTGGTGCGCTAACCAGCAATGGAGGCAGCCAACCACGGTAGGGTCAGCGACTGGGGTGAAGTCGTAACAAGGTAGCCGTAGGTGAACCTGCAGAAGGATCATGCTGACTGA	ASV_738__	15	4	0	2	16	35	13	7	6	19	50	84	14	6	0	53	0	47	0	17	0	12	0	7	0	13	0	6	0	5	0	10	0	5	0	4	6	14	0	5	0	4	0	0	9	0	4
ASV_739	GTACACACCGCCCGTCGCATCTACCGATTGATAGTACCGGTGAAATATCGGGACAGGTCTCATTCTTCCTCACGGAAGTTTGAAGCTTGAAACTTTCTTAAACCTTTGCTATTAGAGGAAGATGAAGTCGTAACAAGGTTTCCGTAGGTGAACCT	ASV_739__	0	0	6	2	4	36	0	3	0	0	0	0	10	3	0	28	0	2	0	2	0	23	16	7	0	0	0	5	0	2	0	9	0	15	0	7	3	7	0	0	0	24	0	42	60	6	0
ASV_740	GTACACACCGCCCGTCGCTACTACCGATTGAATGGCTTAGTGAGCTCTAGGGACTAGCTCCTTGCGTTGGGTTTCCTTCGCTTGGAATTGGGAACTAGATCAAACTTGATCATTTAGAGGAAGTAAAAGTCGTAACAAGGTTTCCGTAGGTGAAC	ASV_740_Filosa-Thecofilosea_X_Novel-Clade-4	0	0	0	2	0	2	0	0	0	0	0	0	2	4	0	0	0	0	0	0	0	0	0	0	0	0	0	0	0	0	0	2	0	0	0	0	0	0	0	0	0	0	0	0	0	0	0
ASV_741	GTACACACCGCCCGTCGCTCCTACCGATTGAACGATCCGGTGAATAATTCGGACGGACGCCTTTTTCGGTTCGCCGAAGTTGGCGTCTGAAAGTTTAGTAAACCTTATCGTTTAGAGGAAGGAGAAGTCGTAACAAGGTTTCCGTAGGTGAACCT	ASV_741_Dino-Group-II_Dino-Group-II-Clade-8	0	3	0	2	0	6	4	3	0	2	0	0	0	0	0	0	0	0	0	0	0	0	0	0	0	0	0	0	0	0	0	0	0	0	0	0	0	0	0	0	0	0	0	0	0	0	0
ASV_742	GTACACACCGCCCGTCGCTCCTACCGATTGAGCAATCCGGTGAATAATTTGGACAGTCGTAATCTTCGGTTCGCCGGGGATTTTGTACTGGAAATCTAGTGAACCTTATTGCTTAGAGGAAGGAGAAGTCGTAACAAGGTTTCCGTAGGTGAACC	ASV_742_Dino-Group-II_Dino-Group-II-Clade-5	0	0	0	2	0	0	0	0	0	0	3	0	0	0	0	2	0	0	0	0	0	0	0	0	0	0	0	2	0	0	0	9	0	4	0	0	3	7	0	0	0	8	0	0	0	0	0
ASV_743	GTACACACCGCCCGTCGCTCCTACCGATTGAATGGTCCGGTGAAATCTTCGGATTGCTGACCTTGGCATTTATTTGCTCTGGTTGCGAGAAGTTGATTGAACCTTATCATTTAGAGGAAGGAGAAGTCGTAACAAGGTTTCCGTAGGTGAACCTG	ASV_743_Cryptophyceae_X_Cryptomonadales	0	2	0	2	0	5	0	0	0	0	0	0	0	0	0	0	0	0	0	0	0	0	0	0	0	0	0	0	0	0	0	0	0	0	0	0	0	0	0	0	0	0	0	0	0	0	0
ASV_744	GTACACACCGCCCGTCGCACCTACCGATTGAATGGTCCGGTGAATCCCTCGGACAGTGACAAATGTCTCCTTTATTGTGAGACGTTGTTGCTGGAAGTTGTGTAAACCTTACCATTTAGAGGAAGGTGAAGTCGTAACAAGGTTTCCGTAGGTGA	ASV_744_MAST-3_MAST-3K	0	2	0	2	0	0	0	0	0	0	0	0	0	0	0	0	0	0	0	0	0	0	0	0	0	0	0	0	0	0	0	0	0	0	0	0	3	2	0	0	0	3	0	3	2	0	2
ASV_745	GTACACACCGCCCGTCGCACCTACCGATTGAATGGTCCGGTGAGACTTTCGGACTTTGCGGATAGTTCGTTCATTCGAACTGAAGCGAGGAAAGTTATTCAAACCTTACCATTTAGAGGAAGGTGAAGTCGTAACAAGGTTACCGTAGGTGAACC	ASV_745_MAST-3_MAST-3C	0	2	0	2	0	0	0	0	0	0	0	0	0	0	0	0	0	0	0	0	0	0	0	0	0	2	0	0	0	0	0	0	0	0	0	0	0	0	0	0	0	0	0	0	3	0	0
ASV_746	GTACACACCGCCCGTCGCTACTACCGATTGAATGATTTAGTGAGTTGTAGGGATTGTTACCTTTTGTTGGTTCGCCTTCAATTGGTTTCCAAAAACTACCGCAAACTTGACCATTTAGAGGAAGTAAAAGTCGTAACAAGGTTTCCGTAGGTGAA	ASV_746_Marimonadida_Marimonadida_X	0	0	0	2	0	0	0	0	0	0	4	0	0	0	0	3	0	2	0	5	0	0	0	0	0	0	0	0	0	4	0	2	0	0	0	0	0	0	0	0	0	2	0	3	0	0	0
ASV_747	GTACACACCGCCCGTCGCTCCTACCGATTTCGAGTGATCCGGTGAACCTTTTGGACTGAGCATGCTTGCGTGCACGGGAAGTTAAGTAAACCTAATCACTTAGAGGAAGGAGAAGTCGTAACAAGGTTTCCGTAGGTGAACCTGCAGAAGGATCA	ASV_747_Scuticociliatia_Parauronematidae	0	0	0	2	0	0	4	0	2	0	0	0	0	0	0	0	0	0	0	0	0	0	0	0	0	0	0	0	0	0	0	0	0	0	0	0	0	0	0	0	0	0	0	0	0	0	0
ASV_748	GTACACACCGCCCGTCGCTCCTACCGATTGAGTGATCCGGTGAATAATTCGGACCGGCTGACTTGCAGTTTGCATTTTGGCTCGGGAAGTCTAGTGAACCTTATCACTTAGAGGAAGGAGAAGTCGTAACAAGGTTTCCGTAGGTGAACCTGCAG	ASV_748_Dinophyceae_X_Dinophyceae_XX	0	2	0	2	0	0	0	0	0	0	9	0	0	0	0	0	0	2	0	5	0	0	4	0	0	2	0	2	0	4	0	0	0	0	0	0	0	0	0	0	0	0	0	0	0	0	0
ASV_749	GTACACACCGCCCGTCGCTCCTACCGATTGAGTGATCCGGTGAATAATTTGGACCGATGCTCTACTTGGTTTTCCAGGTTAAGCGTTGGGAAATCTAGTGAACCTTATCACTTAGAGGAAGGAGAAGTCGTAACAAGGTTTCCGTAGGTGAACCT	ASV_749_Dino-Group-II_Dino-Group-II-Clade-16	0	2	3	2	0	9	0	0	0	0	0	0	0	0	0	0	0	0	0	0	0	0	0	0	0	0	0	0	0	0	0	0	0	0	0	0	0	0	0	0	0	0	0	0	0	0	0
ASV_750	GTACACACCGCCCGTCGCTCCTACCGATTGAATGGTCCGGTGAAATCTTCGGACTGCGGTTGATGCAGGTTTACCTGTAGATTCTGCGGGAAGTTGCTTAAACCTTATCATTTAGAGGAAGGAGAAGTCGTAACAAGGTTTCCGTAGGTGAACCT	ASV_750_Katablepharidales_Katablepharidales_X	0	0	0	2	6	16	0	2	0	3	13	2	12	5	2	0	2	12	0	2	2	0	0	4	0	0	0	5	0	0	0	4	0	3	0	2	8	2	2	2	0	4	0	6	4	0	3
ASV_751	GTACACACCGCCCGTCGTTGCTACCGATGATAGGAGGATAGAGGCATCAGGAGGCCGCCCCGGCGCTTCGGCGCCGGGCCGTGGCTGAATTTGGCCAATGTCCTTCTATTAGAGGAAGCAAAAGTCGTAACAAGGTTGCTGTAGGTGAACCTGCA	ASV_751__	3	0	0	2	10	243	23	25	5	8	32	13	17	8	12	35	0	17	16	4	0	5	0	0	0	2	0	0	0	0	0	0	0	0	0	6	6	13	0	2	0	0	0	0	0	0	0
ASV_752	GTACACACCGCCCGTCGCACCTACCGATTGAATGGTCCGGTGAGACTTTCGGACCGCAGCGAATGCTCGTTTACTCGGGCTTAGCATGCGGAAAGTTATTCAAACCTTACCATTTAGAGGAAGGTGAAGTCGTAACAAGGTTTCCGTAGGTGAAC	ASV_752_MAST-3_MAST-3C	0	0	0	2	0	0	0	0	0	0	3	0	0	0	0	0	0	0	0	0	0	0	4	5	0	25	0	8	0	12	0	3	0	0	0	0	2	2	0	44	0	10	0	16	14	2	0
ASV_753	GTACACACCGCCCGTCGCTACTACCGATTGAATAATCCGGTGAAATCTCGGGATTGCGAGCTCAAGCGGGGCAACCTGCTAGGCTTGTGAGAACTTGAGTAAACCTTATTATTTAGAGGAAGTAAAAGTCGTAACAAGGTTTCCGTAGGTGAACC	ASV_753_Chytridiomycotina_Chytridiomycetes	0	0	0	2	0	6	0	3	0	6	3	0	11	14	0	0	0	0	0	0	0	0	0	3	0	0	0	2	0	0	0	4	0	0	0	0	4	3	0	0	0	2	0	2	2	0	0
ASV_754	GTACACACCGCCCGTCACACCATGGGAGTTGGTTTTACCCGAAGACGGTATCCTAACCTTTTTGGAGGGAGCCGGCCACGGTAGGGTCAGCGACTGGGGTGAAGTCGTAACAAGGTAGCCGTAGGTGAACCTGCAGAAGGATCATGCTGACTGAC	ASV_754__	0	7	1	2	0	9	3	0	0	0	0	0	5	2	0	0	0	0	0	0	0	0	0	0	0	0	0	0	0	0	0	0	0	0	0	0	0	0	0	0	0	0	0	0	0	0	0
ASV_755	GTACACACCGCCCGTCGCTACTACCGATTGAATGATTTAGTGAGTTGTAGGGACTGTTGCCTCGCATTGGGTCACCTTTGCTTGGCTTCCAGGAACTACCGCAAACTTGATTATTTAGAGGAAGTAAAAGTCGTAACAAGGTTTCCGTAGGTGAA	ASV_755_Marimonadida_Marimonadida_X	2	9	0	2	2	0	0	0	2	0	2	0	0	0	0	0	0	0	0	2	0	0	0	0	0	0	0	0	0	0	0	2	0	0	0	0	0	0	0	0	0	4	0	4	0	0	0
ASV_756	GTACACACCGCCCGTCGCTCCTACCGATTGAATGATCCGGTGAGGCCCCCGGAATGGAGTCACTGCGCGGTTTCCCGCAATGAGACTCCGTGAAGCTGTCCAAACCTTATCATTTAGAGGAAGGAGAAGTCGTAACAAGGTTTCCGTAGGTGAAC	ASV_756_Prymnesiales_Chrysochromulinaceae	0	0	0	2	0	0	0	0	0	0	12	0	0	0	0	0	0	0	0	3	0	0	4	0	0	0	0	0	0	2	0	6	2	12	0	17	46	23	9	7	0	6	0	16	22	0	29
ASV_757	GTACACACCGCCCGTCGCTCCTACCGATTGAGCAATCCGGTGAATATTTCGGACCGACCGGCTCGGGGAAACTCGTTGCTGGTTGGAAAGTCAAGTTAACCTTATTGCTTAGAGGAAGGAGAAGTCGTAACAAGGTTTCCGTAGGTGAACCTGCA	ASV_757_Dino-Group-II_Dino-Group-II-Clade-1	0	0	0	2	14	19	0	0	0	0	0	0	0	0	0	0	0	0	0	0	0	0	0	2	0	0	0	0	0	0	0	0	0	0	0	0	0	0	0	0	0	0	0	0	0	0	2
ASV_758	GTACACACCGCCCGTCGCTACTACCGATTGAATGGCTTAGTGAGCTTTAAGGACTGGAGCAGTTTGTTGGTTCTCCAACGTCCTGCACCGGGAATTAAATCAAACTTGATCATTTAGAGGAAGTAAAAGTCGTAACAAGGTTGCCGTAGGTGAAC	ASV_758__	0	0	3	2	0	8	0	0	0	2	2	3	4	0	3	4	0	3	0	0	0	4	0	0	0	0	0	0	0	0	0	0	0	1	0	0	0	3	0	0	0	2	0	0	0	0	0
ASV_759	GTACACACCGCCCGTCGCACCTACCGATTGAATGGTCCGGTGAGCCGTTCGGACTCGCTTGGGTTTCCTTTACGGGAGGCCCAGATGGGGAAGTTCTGCAAACCTTACCATTTAGAGGAAGGTGAAGTCGTAACAAGGTTTCCGTAGGTGAACCT	ASV_759_Chrysophyceae_X_Chrysophyceae_Clade-H	0	2	0	2	0	11	3	5	0	0	17	0	8	4	0	0	0	0	0	0	0	0	2	0	0	0	0	0	0	12	0	2	0	0	0	2	0	2	0	4	0	0	0	2	9	0	0
ASV_760	GTACACACCGCCCGTCGCACCTACCGATTGAATGGTCCGGTGAAATTCTCGGACGCGAACGACAGATGTTCATTCGGATGTCGTTTGTGAAAGTTAATTAAACCTTACCATTTAGAGGAAGGTGAAGTCGTAACAAGGTTTCCGTAGGTGAACCT	ASV_760_MAST-7_MAST-7E	0	3	7	2	0	0	0	0	0	0	2	0	5	5	0	0	0	0	0	0	0	0	0	0	0	3	0	0	0	2	0	2	0	0	0	0	0	0	0	10	0	0	0	5	7	0	0
ASV_761	GTACACACCGCCCGTCGCTCCTACCGATTGAGCAATCCGGTGAATATTTCGGACCGAATCTCTCGGGGCAACTCGCTGGGGTTTGGAAAGTCAAGTTAACCTTATTGCTTAGAGGAAGGAGAAGTCGTAACAAGGTTTCCGTAGGTGAACCTGCA	ASV_761_Dino-Group-II_Dino-Group-II-Clade-1	0	0	0	2	3	6	0	2	0	0	0	0	0	0	0	0	0	0	0	0	0	0	0	0	0	0	0	0	0	0	0	0	0	0	0	0	0	2	0	0	0	0	0	0	0	0	0
ASV_762	GTACACACCGCCCGTCACACCATGGGAGTTGGCTGCAAAAGAAGTAGGTAGACTAACCTTCGGGAGGTCGCTTACCACTTTGTGGTTAATGACTGGGGTGAAGTCGTAACAAGGTAGCCGTAGGTGAACCTGCAGAAGGATCATGCTGACTGACT	ASV_762__	0	0	0	2	0	4	4	2	2	8	14	9	3	0	0	6	0	10	0	6	0	7	0	8	0	8	0	3	0	2	0	7	0	4	0	2	2	5	0	5	0	5	0	4	33	0	11
ASV_763	GTACACACCGCCCGTCGCAGCTACCGATTGAATGTCTCGGTGAAGACTTGGGACCGTGGTGCCATCGCTTAATTGTGGCGGCATTGTGGGAACTGGTTTAAACCTCGTTATTTAGAGGAAGCTAAAGTCGTAACAAGGTTTCCGTAGGTGAACCT	ASV_763_MAST-1_MAST-1A	0	0	4	2	4	43	5	3	0	12	3	0	0	6	0	0	0	0	0	0	0	0	0	0	0	0	0	0	0	0	0	0	0	0	0	0	0	0	0	0	0	0	0	0	0	0	0
ASV_764	GTACACACCGCCCGTCGCTCCTACCGATTGAGTGATCCGGTGAATAATTCGGACTGCTTCGAGTTCAGTTCCTGATCTTGAGGCGGAAAGTTTAGTGAACCTTATCACTTAGAGGAAGGAGAAGTCGTAACAAGGTTTCCGTAGGTGAACCTGCA	ASV_764_Dinophyceae_X_Dinophyceae_XX	0	0	0	2	0	0	0	0	0	0	0	0	0	0	0	0	0	0	0	0	0	0	0	0	0	0	0	0	0	0	0	0	0	0	0	0	0	0	0	0	0	0	0	0	0	0	0
ASV_765	GTACACACCGCCCGTCGCTCCTACCGATTGAATGACCCGGTGAGGCTTTTGGACTGGCCATGCATTCTTGGTGACAAGAGGTGTGGCCGGGAAGATATCCTAACCTTGCCATTTAGAGGAAGGAGAAGTCGTAACAAGGTTTCCGTAGGTGAACC	ASV_765__	0	0	0	2	2	8	0	0	0	0	0	0	0	0	0	0	0	0	0	0	0	0	0	0	0	0	0	0	0	0	0	0	0	0	0	0	0	0	0	0	0	0	0	0	0	0	0
ASV_766	GTACACACCGCCCGTCACACCATGGGAGTGGGTTGTACCAGAAGCGGGTAGACTAACCTTCGGGAGGTCGCCCTCCACGGTATGATTCATGACTGGGGTGAAGTCGTAACAAGGTAGCTGTAGGTGAACCTGCAGAAGGATCATGCTGACTGACT	ASV_766__	0	2	0	2	41	21	1	1	0	5	2	0	0	0	0	6	0	2	0	7	0	8	0	4	0	5	0	0	0	0	0	0	0	0	0	0	0	2	0	0	0	0	0	0	2	0	0
ASV_767	GTACACACCGCCCGTCGCTCCTACCGATTGAGCAATCCGGTGAATACTTCGGACCGTTTCCATGCGTGGTTCACCACTCGTGGGAATGGAAAGTCGAGTGAACCTTATTGCTTAGAGGAAGGAGAAGTCGTAACAAGGTTTCCGTAGGTGAACCT	ASV_767_Dino-Group-II_Dino-Group-II-Clade-4	3	0	0	2	0	0	0	3	0	0	0	0	0	0	0	0	0	0	0	0	0	0	0	0	0	0	0	0	0	0	0	0	2	2	0	0	0	0	0	0	0	2	0	0	0	0	0
ASV_768	GTACACACCGCCCGTCGTTTCTTCCGACTGATACTCATTGTGAATTGCGGGGATAACGTAGTTTAAAACCGTTGTAAATGCTGGGTATTGGAGGAAGAAAAAGTCGTAACAAGGTTATCGTAGGTGAACCTGCAGAAGGATCATGCTGACTGACT	ASV_768_Gregarines_Cephaloidophoroidea	0	0	0	2	2	5	0	0	0	0	0	0	0	0	0	0	0	0	0	3	0	3	0	0	0	0	0	0	0	0	0	0	0	0	0	0	0	0	0	0	0	0	0	0	0	0	0
ASV_769	GTACACACCGCCCGTCGCACCTACCGATTGAATGGTCCGGTGAAATCTTCGGATAGCGGCTTGTCCCGTTTAGGCGGGACGATCTGCCAGAAGTTGATTAAACCTTGCCATTTAGAGGAAGGTGAAGTCGTAACAAGGTTTCCGTAGGGGAACCT	ASV_769_Embryophyceae_X_Embryophyceae_XX	0	0	0	2	0	5	0	0	3	0	0	0	4	0	0	0	0	0	0	0	0	0	0	0	0	0	0	0	0	0	0	0	0	0	0	0	0	0	0	0	0	0	0	0	0	0	0
ASV_770	GTACACACCGCCCGTCGCTCCTACCGATTGAGTGATCCGGTGAATAATTTGGACTGCTGCATTGCTCAGTTACTGACATTGTGGCGGGAAATTTAGTGAACCTTATCACTTAGAGGAAGGAGAAGTCGTAACAAGGTTTCCGTAGGGGAACCTGC	ASV_770_Crustacea_Maxillopoda	10	27	2	2	0	0	0	18	0	0	0	0	0	0	0	90	0	128	0	79	0	6	0	1	0	24	0	8	0	39	0	15	0	46	0	51	85	14	0	16	0	4	0	40	63	0	0
ASV_771	GTACACACCGCCCGTCGCTCCTACCGATTGAGTGGTCCGGTGAGGCCTTGGGAGGGATAGATGGACTGTGTTTCACAGACTGTCTGGCCCAAACTTGGTCAAACCTTATCACTTAGAGGAAGGAGAAGTCGTAACAAGGTTTCCGTAGGTGAACC	ASV_771_Gigartinales_Gigartinales_X	0	0	0	2	2	2	5	0	0	0	0	2	0	2	0	11	0	0	0	0	0	0	5	2	0	6	0	5	2	3	0	5	0	0	0	0	0	0	0	2	0	7	0	2	3	0	0
ASV_772	GTACACACCGCCCGTCGCTACTACCGATTGAATCATTTGGTGAGGTCCGCGGACTGTTGTGCTTCCTTCCTCGTGTTGGTTGCGCTTCTTGGGAAGCGGCACGAACCTGATGATTTAGAGGAAGTAAAAGTCGTAACAAGGTTTCCGTAGGTGAA	ASV_772_Chlorarachnida_Chlorarachnida_X	0	4	0	2	4	6	9	9	0	13	162	23	17	6	9	0	0	0	0	4	0	4	8	35	3	70	20	283	5	1580	258	2736	892	2772	74	240	488	842	152	436	46	236	49	267	1113	158	90
ASV_773	GTACACACCGCCCGTCGCTCCTACCGATTGAGTGATCCGGTGAATACTTCGGAGTGCAGACTCTACAGTTTCTGTTTTGTTTGCGCAAAGTTGAATAAACCTTATCACTTAGAGGAAGGAGAAGTCGTAACAAGGTTTCCGTAGGTGAACCTGCA	ASV_773_Dino-Group-I_Dino-Group-I-Clade-4	0	18	4	2	0	36	2	3	0	12	44	4	32	9	4	0	0	17	0	3	0	0	0	7	2	0	2	7	0	0	0	0	0	2	0	0	0	0	0	0	0	0	0	0	0	0	0
ASV_774	GTACACACCGCCCGTCGCATCTACCGATTGAGCGTTTCGGTGAAATATCGGGACCGTGTCTTCGTATCCTTCGGGACGCGCTTGACATGGGAACTTTCTTAAACCTCAACGCTTAGAGGAAGATGAAGTCGTAACAAGGTTTCCGTAGGTGAACC	ASV_774_Chrysophyceae_X_Chrysophyceae_Clade-I	0	0	0	2	2	1	0	3	2	2	9	6	18	5	0	2	0	2	0	0	0	6	9	10	0	5	0	4	0	15	0	6	2	0	0	0	0	0	0	5	0	13	2	2	2	0	0
ASV_775	GTACACACCGCCCGTCGCTACTACCGATTGGGCGTTTTAGTGAGCGCCTCGGATTGGACCCGGAAATGGTTGGCAACAACCGTACCGGTGTGCCGAAAAGACGCGCAAACTTGAACGCCTAGAGGAAGTAAAAGTCGTAACAAGGTTTCCGTAGG	ASV_775_Bivalvia_Mytiloida	37	2	0	2	2	5	457	0	0	0	6	2	0	0	0	0	0	2	0	0	0	0	2	11	0	3	0	6	0	2	0	3	0	2	0	0	0	0	0	6	2	98	0	7	9	0	5
ASV_776	GTACACACCGCCCGTCGCTCCTACCGATTGAATGGTCCGGTGAAGCGTTCGGATGAGTGAGGTGAGGCGGCAACGCATTGCTTCGCTCAGAAGTTCGTTAAACCTTATCATTTAGAGGAAGGAGAAGTCGTAACAAGGTCTTCGTAGGTGAACCT	ASV_776_Pezizomycotina_Eurotiomycetes	2	0	0	2	6	0	0	0	0	0	2	0	0	0	0	0	0	3	0	0	0	0	0	0	0	0	0	0	0	0	0	0	0	3	0	0	0	0	0	0	0	0	0	0	0	0	0
ASV_777	GTACACACCGCCCGTCGCTCCTACCGATTGAATGATCCGGTGAATAATTCGGACGGAACGTCTTGGAGGTTTCCTCCTTGACGGTCTGAAAGTCTAGTAAACCTTATCATTTAGAGGAAGGAGAAGTCGTAACAAGGTTTCCGTAGGTGAACCTG	ASV_777_Dino-Group-II_Dino-Group-II-Clade-8	0	0	0	2	0	0	0	0	0	0	0	0	0	0	0	0	0	0	0	0	0	0	0	0	0	0	0	0	0	0	0	0	0	0	0	0	0	0	0	15	0	0	0	9	34	3	22
ASV_778	GTACACACCGCCCGTCGCTCCTACCGATTTCGAGTGGTCCGGTGAATCTTTTGGACTGCTCATGGCTTCGTGCCGTGAGCGGAAAGTCAGGTAAACCTTATTACTTAGAGGAAGGAGAAGTCGTAACAAGGTTTCCGTAGGTGAACCTGCAGAAG	ASV_778_Strombidiida_Strombidiidae	0	4	3	2	4	159	200	0	45	11	38	96	9	30	8	78	65	47	69	233	5	20	3	6	0	7	0	26	0	15	3	12	5	12	10	3	21	22	9	14	2	85	6	34	21	8	30
ASV_779	GTACACACCGCCCGTCGCACCTACCGATTGAATGATTCGGTGAAAATCTCGGACTATGGCTTGAAACTTTATTGTGACTTGCCGTTAGGAAGTTATTTAAACCTCATCATTTAGAGGAAGGTGAAGTCGTAACAAGGTTTCCGTAGGTGAACCTG	ASV_779_Raphidophyceae_X_Raphidophyceae_XX	0	0	0	2	0	3	5	3	3	0	3	0	5	2	0	3	0	0	0	0	0	0	0	0	0	0	0	0	0	0	0	0	0	2	0	42	2	0	0	2	0	0	0	183	0	0	6
ASV_780	GTACACACCGCCCGTCGCTCCTACCGATTGAGTGGTCCGGTGAATAATTCGGACCCGCGGGTTTTGGGGTTCGCTCCATAGCCTGTGGGAAAGTCTAGTGAACCTTATCACTTAGAGGAAGGAGAAGTCGTAACAAGGTTTCTGTAGGTGAACCT	ASV_780_Dino-Group-II_Dino-Group-II-Clade-12	0	0	0	2	7	96	0	7	0	0	4	0	2	0	4	4	0	2	0	8	3	6	0	3	0	0	0	4	0	0	2	4	0	6	0	2	4	2	0	0	0	5	0	2	0	0	0
ASV_781	GTACACACCGCCCGTCGCACCTACCGATTGAATGGTTCGGTGAGGTCTCAGGATCGTGGCTTTGGACCTTCACGGGTCCGTTGCCGTGAGAATTTGCCCAAACCTCATCATTTAGAGGAAGGTGAAGTCGTAACAAGGTTACCGTAGGTGAACCT	ASV_781_Dictyochophyceae_X_Dictyochophyceae_XX	3	7	0	2	0	0	0	0	0	0	3	0	3	5	0	0	0	0	0	1	0	0	0	0	0	0	0	1	0	3	0	2	0	0	0	0	3	2	0	1	0	3	0	0	0	0	0
ASV_782	GTACACACCGCCCGTCGCACCTACCGATTGAATGGTCCGGTGAAATCTTTGGACCGTGGCGATGCCCCGTTTACGCGAGGCGCCGTCGTGGGAAGTTGATTAAACCTTACCATTTAGAGGAAGGTGAAGTCGTAACAAGGTTTCCGTAGGTGAAC	ASV_782_MAST-22_MAST-22D	0	0	0	2	0	0	3	0	0	3	0	0	2	0	0	0	0	0	0	0	0	0	0	0	0	0	0	0	0	0	0	0	0	0	0	0	0	2	0	0	0	0	0	5	62	9	0
ASV_783	GTACACACCGCCCGTCGCTCCTACCGATTGGATGGTCCGGTGAATTGGTCGGACTGATAATTGTCATTGCGGGTGCAATAACTTTACAGAAAGTCTAATGAACCTTATCATCTAGAGGAAGGAGAAGTCGTAACAAGGTTTCCGTAGGTGAACCT	ASV_783_Fungi_XX_Fungi_XXX	0	0	2	2	1	1	3	1	0	0	7	5	3	3	0	0	0	0	0	3	0	0	0	2	0	0	0	4	0	0	0	2	0	8	0	9	13	3	2	7	0	18	0	50	6	2	10
ASV_784	GTACACACCGCCCGTCGCTACTACCGATTGAATCGTTTAGTGAGCTTGAGGGACCGATCTCCTCCGGAACTCACGTGAAGGTGGTTGAATGGGAGCTCAAACAAACTTGACGATTTAGAGGAAGTAAAAGTCGTAACAAGGTTTCCGTAGGTGAA	ASV_784_Filosa-Chlorarachnea_X_NPK2-lineage	0	6	0	2	3	19	12	4	0	5	20	3	15	8	71	167	111	257	65	336	32	98	69	73	0	14	3	87	0	49	3	36	7	66	0	19	43	22	4	7	5	6	0	50	8	0	3
ASV_785	GTACACACCGCCCGTCGCACCTACCGATTGAATCATTCGGTGAGGATCTCGGATTTTGTTGCTTACGCTTCACGGCGTTTTCGACGAGAGAAGTCATCCAAACCTCATGATTTAGAGGAAGGTGAAGTCGTAACAAGGTTTCCGTAGGTGAACCT	ASV_785_Phaeophyceae_X_Phaeophyceae_XX	0	0	0	2	4	5	0	0	0	2	0	3	0	5	2	0	0	1	0	0	0	0	0	2	0	3	0	2	0	0	0	9	2	7	0	0	0	0	0	3	0	0	0	2	3	0	2
ASV_786	GTACACACCGCCCGTCGCACCTACCGATTGAATGTTTCGGTGAAGATTCCGGACCGCGACGCCAGAGCGCTTCACGGCGCTCTGGTCGTGGGAAGTTGTCTAAACCTCAACATTTAGAGGAAGGTGAAGTCGTAACAAGGTTTCCGTAGGTGAAC	ASV_786_Phaeophyceae_X_Phaeophyceae_XX	0	0	3	2	8	37	45	3	4	4	0	3	8	3	0	0	0	8	2	11	0	0	0	7	4	0	0	12	0	0	0	3	0	0	0	0	0	0	0	0	0	0	0	6	0	0	0
ASV_787	GTACACACCGCCCGTCGCTCCTACCGATTGAGTGTTCCGGTGAGGCTTTGGGAGAACTGGGTGGATTGTGTTTCACAAACTGCTCGGTTTGAACTTAGTCAAACCTTATCACTTAGAGGAAGGAGAAGTCGTAACAAGGTTTCCGTAGGTGAACC	ASV_787_Ceramiales_Rhodomelaceae	0	0	0	2	2	0	0	0	2	0	0	0	0	0	0	0	0	9	0	0	0	0	0	2	0	0	0	0	0	0	0	1	0	0	0	0	0	3	0	0	0	0	0	4	4	0	14
ASV_788	GTACACACCGCCCGTCGCTCCTACCGATTGAATGATCCGGTGAGGCCCTTGGATTGTGGCAACGCAGCTGGTTCGCCAGCCGCGATGCCGCGAGAAGCTGTCCAAACCTTATCATTTAGAGGAAGGAGAAGTCGTAACAAGGTTTCCGTAGGTGA	ASV_788_Prymnesiales_Prymnesiaceae	0	0	0	2	7	20	0	0	2	5	0	1	0	0	4	7	1	14	2	20	13	17	29	0	0	5	17	110	0	2	4	111	42	74	5	4	20	8	1	23	9	0	13	18	49	3	0
ASV_789	GTACACACCGCCCGTCGCTCCTACCGATTGAGTGGTCCGGTGAGGCTTTGGGATTGTAGCTGAGGGAGCGTTTCGCTCGTTCGGCCACGAGAACTCAGTCGAACCTTATCATTTAGAGGAAGGAGAAGTCGTAACAAGGTTTCCGTAGGTGAACC	ASV_789_Corallinales_Corallinales_X	0	0	0	2	0	0	0	2	0	0	0	2	0	0	0	0	0	0	0	0	0	0	0	0	0	0	0	1	0	0	0	0	0	0	0	0	0	0	0	0	0	0	0	0	0	0	0
ASV_790	GTACACACCGCCCGTCGCTCCTACCGATTGAGCAGTCCGGTGAATACTTCGGACCTGAGACCGCCGGGGTAACCTGGTAGGTTTTGGGAAAGTTGAGTAAACCTTATTGCTTAGAGGAAGGAGAAGTCGTAACAAGGTTTCCGTAGGTGAACCTG	ASV_790_Dino-Group-II_Dino-Group-II-Clade-10-and-11	0	0	0	2	0	11	0	0	0	0	4	0	0	0	0	0	0	0	0	0	0	0	0	0	0	0	0	0	0	0	0	0	0	0	0	0	0	0	0	0	0	0	0	0	0	0	0
ASV_791	GTACACACCGCCCGTCACACCATGGGAGTGGGTTGCACCAGAAGTAGCTAGTCTAACCTTCGGGAGGACGGTTACCACGGTGTGATTCATGACTGGGGTGAAGTCGTAACAAGGTAGCCGTAGGTGAACCTGCAGAAGGATCATGCTGACTGACT	ASV_791__	0	2	0	2	0	0	0	0	0	0	0	0	0	0	0	0	0	0	0	0	0	0	0	0	0	0	0	0	0	0	0	0	0	0	0	0	0	0	0	0	0	0	0	0	13	0	0
ASV_792	GTACACACCGCCCGTCGCTCCTACCGATTGAGTGATCCGGTGAATACTTGGGACCGCGACGATACCAATCTTTGGTTTCGTTGTGGAAACTTGAGTGAACCTTATCACTTAGAGGAAGGAGAAGTCGTAACAAGGTTTCCGTAGGTGAACCTGCA	ASV_792_Dino-Group-I_Dino-Group-I-Clade-5	0	22	0	2	2	34	6	2	0	0	0	0	3	0	0	0	0	0	0	0	0	0	0	0	0	0	0	0	0	0	0	0	0	0	0	0	0	0	0	0	0	0	0	0	0	0	0
ASV_793	GTACACACCGCCCGTCGCACCTACCGATTGGATGATTCGGTGAAACTCTCGGACCGTAGCTTGGACACCTTCGGGTGACCTCGCTGTGGGAAGTTATTTAAACCTCATCATCTAGAGGAAGGTGAAGTCGTAACAAGGTTTCCGTAGGTGAACCT	ASV_793_Chrysophyceae_X_Chrysophyceae_Clade_C	0	0	0	2	14	415	12	15	4	4	6	12	98	16	4	15	7	27	2	29	4	25	9	7	0	33	4	4	0	0	0	43	4	9	0	5	17	5	0	3	0	61	0	10	4	0	11
ASV_794	GTACACACCGCCCGTCGCTCCTACCGATTGAATGATCCGGTGAAATCTTCGGACCGAGATTTCGTCGATGGTTCGCCGTTGCTGATAACTCGGGAAGTTGATTAAACCTTATCATTTAGAGGAAGGAGAAGTCGTAACAAGGTTTCCGTAGGTGA	ASV_794_Katablepharidales_Katablepharidales_X	0	0	0	2	10	83	5	9	0	19	23	8	12	7	102	24	21	41	31	28	26	23	3	3	0	0	0	0	0	0	0	5	2	85	2	47	117	19	0	2	0	64	2	27	55	6	40
ASV_795	GTACACACCGCCCGTCGTTGCTACCGATTGATCTGCGGGTAGAGATTGGCCGAATGGATGACTTGGTGGCAACGCTATTTCGTCTGTGAAACCAATCAATATCCTCAGGTTAGAGGAAGCAAAAGTCGTAACAAGGTTGCTGTAGGTGAACCTGC	ASV_795__	0	2	0	2	14	57	13	4	0	8	15	4	2	0	0	0	0	0	0	15	3	4	0	4	0	0	0	2	0	3	0	28	4	50	0	5	18	4	0	4	0	17	2	22	26	0	16
ASV_796	GTACACACCGCCCGTCGCTCCTACCGATTGAATGATCCGATGAATATCGTGGACTGAGGGTGTAAGCGGGTTCGCCTGTCTTGATCTTCGGGAAGCGAAGTAAATCTTATCATTTAGAGGAAGGAGAAGTCGTAACAAGGTTTCCGTAGGTGAAC	ASV_796__	0	11	4	2	3	12	4	12	21	13	88	60	7	2	11	6	4	44	4	16	27	63	5	15	3	4	5	21	0	3	3	36	7	20	0	24	11	23	4	14	4	69	13	27	9	3	32
ASV_797	GTACACACCGCCCGTCGCTCCTACCGATTGAATGCTCAGGTGAGCCATTCGGACCTCCATCATAGCGGTTTCCGTTTTGATAGAGGAAAGTCTTGCGAACCTTATCATTTAGAGGAAGGAGAAGTCGTAACAAGGTTTCCGTAGGTGAACCTGCA	ASV_797_Dinophyceae_X_Dinophyceae_XX	0	6	5	2	3	14	0	8	0	0	7	0	0	0	0	0	0	0	0	0	0	0	0	0	0	0	0	0	0	0	0	0	0	0	0	5	0	0	0	82	8	40	2	65	5310	731	22234
ASV_798	GTACACACCGCCCGTCGCTCCTACCGATCGAGCGATCCAATGAATGTTTAGGAGTGAGCATTATGATACGTTCCGTGTCAAGTGTTTGCGAATTTGTGTAAATTTGATTGCTTAGAGGAAGGAGAAGTCGTAACAAGGTTTCCGTAGGTGAACCT	ASV_798__	0	0	0	2	0	15	10	0	0	7	6	2	5	2	0	0	0	0	0	0	0	2	0	2	0	0	0	0	0	0	0	0	0	2	0	0	0	0	0	0	0	0	0	0	0	0	0
ASV_799	GTACACACCGCCCGTCGCTCCTACCGATTGAGCAGTCCGGTGAATACTTCGGACCGTGACCAGTACGGCTTCCGTGCTGTGTTATGGAAAGTCGAGTGAACCTTACTGCTTAGAGGAAGGAGAAGTCGTAACAAGGTTTCCGTAGGTGAACCTGC	ASV_799_Dino-Group-II_Dino-Group-II-Clade-39	0	0	0	2	0	0	0	0	0	0	0	0	0	0	0	0	0	0	0	0	0	0	0	0	0	0	0	0	0	0	0	42	10	234	0	7	11	4	0	0	0	50	33	19	368	29	242
ASV_800	GTACACACCGCCCGTCGCTCCTACCGATTGAATGACCCGATGAAGACTGTGGATTGAGTGTACAAGTCGAGTTCGCTCCTCTTTACGCTCGAGAAGCGGTCTAAATCTTGCCATTTAGAGGAAGGAGAAGTCGTAACAAGGTTTCCGTAGGTGAA	ASV_800_Paradinida_Paradinidae	0	3	0	2	0	0	4	0	0	0	0	0	0	2	2	0	0	2	0	0	0	0	0	0	0	0	0	0	0	0	0	0	0	0	0	0	0	0	0	0	0	0	0	0	0	0	0
ASV_801	GTACACACCGCCCGTCGCTCCTACCGATTGAATGATCCGGTGAGCTTTTTGGACAGTGGCCTCTGCATGGTTCGCCATAACGAGGCTGCGGGAAGATGCGCAAACCTTATCATTTAGAGGAAGGAGAAGTCGTAACAAGGTTTCCGTAGGTGAAC	ASV_801_Prymnesiales_Chrysochromulinaceae	0	0	0	2	0	0	2	0	0	5	3	0	0	0	3	5	0	2	3	11	0	0	3	5	0	0	0	5	0	4	0	7	1	26	0	6	4	2	0	7	0	6	2	20	16	0	16
ASV_802	GTACACACCGCCCGTCGCTCCTACCGATTGAGTGGTCCGGTGAATAATTCGGACTGATTATTTAGGCAGTTTCTGTCTTTATGATCGGGAAGTCTAGTGAACCTTATCACTTAGAGGAAGGAGAAGTCGTAACAAGGTTTCCGTAGGTGAACCTG	ASV_802_Dino-Group-II_Dino-Group-II-Clade-13	0	0	0	2	0	0	1	2	0	0	3	6	208	59	9	22	0	20	5	36	9	30	18	24	3	13	0	10	0	7	3	12	0	0	2	2	3	6	0	5	0	9	0	9	8	0	3
ASV_803	GTACACACCGCCCGTCGCTCCTACCGATTGAGTGGTCCGGTGAGGCCTTGGGAGGGCTAGATAGTTTGTGTTTCACAAACCATCTGGCCCAAACTTGGTCAAACCTTATCACTTAGAGGAAGGAGAAGTCGTAACAAGGTTTCCGTAGGTGAACC	ASV_803_Halymeniales_Halymeniales_X	0	2	0	2	3	0	0	0	0	0	0	4	0	0	0	4	0	0	0	0	0	0	0	0	0	0	0	0	0	0	0	0	0	0	0	0	0	0	0	0	0	0	0	0	0	0	0
ASV_804	GTACACACCGCCCGTCGCTACTACCGATTGAATGGCTTAGTGAGCTCTAGGGACTGTTGCTATTGGAGGGGTTACCCTCCTTTGGTTTACGGGAACTAGATCAAACTTGATCATTTAGAGGAAGTAAAAGTCGTAACAAGGTTTCCGTAGGTGAA	ASV_804_Thaumatomonadida_Thaumatomonadida_X	0	11	16	2	28	32	175	5	24	10	16	15	19	7	2	3	2	9	0	0	0	7	0	18	3	2	0	8	0	0	0	10	0	3	0	0	0	2	0	0	0	0	0	0	0	0	0
ASV_805	GTACACACCGCCCGTCGCTCCTACCGATTGAATGTGCCAGTGAGGTCTCTGGAGTGTGGTTTTGGCTTTGGTTCGCCAAACTGAGATCGCGTGAAGTTGCCCAAACTTGCCCATTTAGAGGAAGGAGAAGTCGTAACAAGGTTTCTGTAGGTGAA	ASV_805__	0	1	0	2	4	11	7	12	0	24	103	14	14	17	20	21	3	10	8	62	8	0	6	3	0	4	0	2	0	4	0	4	0	2	0	3	0	3	0	4	0	0	0	0	0	0	0
ASV_806	GTACACACCGCCCGTCGCTCCTACCGATTGAGCATTCCGGTGAATATTTCGGACCGAGAGCTAGTTTGGTTCGCCAATCTAGTTTTTGGAAAGTCAAGTGAACCTTAATGCTTAGAGGAAGGAGAAGTCGTAACAAGGTTTCCGTAGGTGAACCT	ASV_806_Dino-Group-II_Dino-Group-II-Clade-3	0	0	0	2	29	65	5	3	0	22	52	27	22	3	5	3	2	8	0	17	6	4	0	0	0	1	0	14	0	1	0	26	2	2	0	6	24	19	5	0	0	11	0	0	2	0	0
ASV_807	GTACACACCGCCCGTCGCACCTACCGATTGAATGTTTCGGTGAAACTTTCGGACCGTGATCATTGGACCCTCGGGTCTTTTGGTTGTGGAAAGTTATTTAAACCTCAACATTTAGAGGAAGGTGAAGTCGTAACAAGGTTTCCGTAGGTGAACCT	ASV_807_Chrysophyceae_X_Chrysophyceae_Clade-G	0	4	2	2	0	0	2	1	0	0	2	0	5	0	0	0	0	0	0	0	0	0	0	0	0	0	0	0	0	0	0	0	0	0	0	0	0	0	0	0	0	0	0	0	0	0	0
ASV_808	GTACACACCGCCCGTCGCTCCTACCGATTGAGTGGTCCGGTAAATACTTGGGACCGTGCCAGGTCTAGATTCTAGTCCCGGCGTGGGAACTTGAGTGAACCTTATCACTTAGAGGAAGGAGAAGTCGTAACAAGGTTTCCGTAGGTGAACCTGCA	ASV_808_Dino-Group-II_Dino-Group-II-Clade-6	0	8	6	2	0	4	3	0	0	0	0	0	2	0	0	0	0	0	0	0	0	0	0	0	0	0	0	0	0	0	0	0	0	0	0	0	0	0	0	0	0	0	0	0	0	0	0
ASV_809	GTACACACCGCCCGTCACACCATGGGAGTTGGTTGCACCAGAAGTGGGTTGTCTAACCTTCGGGAGGACGCTTACAACGGTGTGGTCAATGACTGGGGTGAAGTCGTAACAAGGTAGCCGTAGGTGAACCTGCAGAAGGATCATGCTGACTGACT	ASV_809__	0	10	3	2	3	8	6	6	4	2	18	11	23	5	0	6	0	8	0	11	0	10	0	22	0	8	0	9	0	19	0	13	0	5	0	3	8	3	0	5	0	5	0	0	18	0	7
ASV_810	GTACACACCGCCCGTCAAGCCACGAAAGTTGGGAGGGCCCGAAGTCGCCAAGCTAACTCGCAAGAGAGGCAGGCGCCGAAGGTCAGCTCGACAATTGGGACTAAGTCGTAACAAGGTAGCCGTAGGTGAACCTGCAGAAGGATCATGCTGACTGA	ASV_810__	0	2	3	2	9	31	7	6	3	12	16	44	8	0	0	4	0	3	0	14	0	6	0	5	0	2	0	0	0	0	0	0	0	0	0	3	2	2	0	5	0	0	0	0	8	0	2
ASV_811	GTACACACCGCCCGTCGCTCCTACCGATTGGATGATCCGGCGAAATGATCAGATCGTTACTCTATATGCGGGTGCATATTATGATGTCGAAAAGTTCATTAAGCCTTATCCTCTAGAGGAAGGAGAAGTCGTAACAAGGTTTCCGTAGGTGAACC	ASV_811__	0	0	0	2	0	0	0	0	0	0	0	0	5	6	6	0	0	0	0	0	0	0	2	0	0	0	0	0	0	0	0	0	0	5	0	0	0	15	2	0	0	0	0	3	7	0	0
ASV_812	GTACACACCGCCCGTCGCACCTACCGATTGAATGGTCCGGTGAAATCTTCGGACTAAGACTTTGACTTACTTTCGGGTAAGACGTTGTCCTGGAAAGTGGATTAAACCTTATCATTTAGAGGAAGGTGAAGTCGTAACAAGGTTTCCGTAGGTGA	ASV_812_Labyrinthulales_Labyrinthulaceae	0	0	0	2	0	0	0	0	0	0	0	0	0	0	0	0	0	0	0	0	0	0	0	0	0	0	0	0	0	0	0	0	0	0	0	0	0	0	0	0	0	0	0	0	0	0	0
ASV_813	GTACACACCGCCCGTCGCTCCTACCGATTGGATGGTCCGGTGAGCTATTCGGACCTTCGTCTTGCTGATTCTCAGCTTGTCGGAGGAAAGTCTCGCGAACCTTATCATCTAGAGGAAGGAGAAGTCGTAACAAGGTTTCCGTAGGTGAACCTGCA	ASV_813_Dino-Group-I_Dino-Group-I-Clade-1	0	0	0	2	7	4	8	2	0	0	0	0	0	0	0	0	0	0	0	0	0	0	0	0	0	0	0	0	0	0	0	0	0	0	0	0	0	0	0	0	0	0	0	0	0	0	0
ASV_814	GTACACACCGCCCGTCGCTCCTACCGATTGGATGAATCGATGAGTTGTTTGGAGGTCCCTACGAAAGTCTTCGGATCGGAGTAGGAACCGAAATTCCGCAAATCTGTTCATCTAGAGGAAGGAGAAGTCGTAACAAGGTTTCCGTAGGTGAACCT	ASV_814_RAD-B_X_RAD-B-Group-I	0	0	2	2	0	0	0	2	0	0	0	0	0	0	0	0	0	0	0	0	0	0	0	0	0	0	0	0	0	0	0	0	0	0	0	0	0	0	0	0	0	0	0	0	0	0	0
ASV_815	GTACACACCGCCCGTCGTTGTTTCCGATGATGGTGCAATACAGGTTATCGGACTGGCGAGCCTCGCTTGCCGGAAAGTTAACCGATATTTCTTCAATAGAGGAAGCAAAAGTCGTAACAAGGTAGCTGTAGGTGAACCTGCAGAAGGATCATGCT	ASV_815_Kinetoplastida_Neobodonid	0	11	0	2	4	0	3	0	0	0	5	0	0	3	0	2	0	0	0	3	0	5	0	0	0	4	0	0	0	4	0	5	0	2	0	0	0	3	0	0	0	5	0	3	0	0	0
ASV_816	GTACACACCGCCCGTCGCTCCTACCGATTGAATGATCCGGTGAGCTTTTTGGACAGTGGCGCCGGCTGTGGTTCGCCACTCTGGCGCTGCGGGAAGATGCGCAAACCTTATCATTTAGAGGAAGGAGAAGTCGTAACAAGGTTTCCGTAGGTGAA	ASV_816_Prymnesiales_Chrysochromulinaceae	0	4	0	1	6	14	23	14	5	44	63	2	7	2	0	43	7	0	3	65	5	6	12	9	0	14	3	47	0	27	2	22	9	83	3	67	159	127	32	48	9	49	4	86	144	21	318
ASV_817	GTACACACCGCCCGTCGCACCTACCGATTGGATGGTCCGGTGAAGCCTCGGGATTGTGACTGTTGCCTTTACTGGTGTCAGTTGCGAGAACTTGTCTAAACCTTATCATCTAGAGGAAGGTGAAGTCGTAACAAGGTTTCCGTAGGTGAACCTGC	ASV_817_Bacillariophyta_X_Raphid-pennate	9	9	3	1	4	17	2	0	6	0	0	3	0	0	0	2	0	0	0	0	0	3	0	0	0	0	0	0	0	0	0	0	0	0	0	0	0	0	0	0	0	0	0	0	0	0	0
ASV_818	GTACACACCGCCCGTCGCTCCTACCGATTGAGTGATCCGGTGAATAATTCGGACTGCTGCGGTGTCCAGTTCCTGGACCTGCTTGCGGAAAGTTTAGTGAACCTTATCACTTAGAGGAAGGAGAAGTCGTAACAAGGTTTCCGTAGGTGAACCTG	ASV_818_Dino-Group-II_Dino-Group-II-Clade-22	0	11	5	1	0	13	13	21	2	1	8	0	0	3	0	0	0	0	0	5	0	16	0	0	0	0	2	7	0	2	0	0	1	0	0	6	19	117	0	0	2	0	3	8	46	4	31
ASV_819	GTACACACCGCCCGTCGCTCCTACCGATTGAATGTTCCGGTGAATACTTCGGACTGCGTGGTTTGCAGTTTCTGCATTCCTTGCGGAAAGTTGAATAAACCTTAACATTTAGAGGAAGGAGAAGTCGTAACAAGGTTTCCGTAGGTGAACCTGCA	ASV_819_Dino-Group-I_Dino-Group-I-Clade-4	0	3	0	1	3	0	0	3	0	2	0	0	0	3	0	3	0	0	0	0	0	0	0	0	0	0	0	0	0	0	0	0	0	0	0	0	0	0	0	0	0	0	0	0	0	0	0
ASV_820	GTACACACCGCCCGTCGCTCCTACCGATTGAATGATCCGGTGAGCTTTTTGGACTGTGGTCACGGCTTTGGTTCGCCAAACTGAGGCCGCGGGAAGATGCGCAAACCTTATCATTTAGAGGAAGGAGAAGTCGTAACAAGGTTTCCGTAGGTGAA	ASV_820_Prymnesiales_Chrysochromulinaceae	0	0	0	1	0	0	0	0	0	4	6	1	2	3	7	5	1	6	3	0	0	0	5	5	0	2	10	31	0	8	3	33	13	26	2	6	11	8	5	5	0	3	0	5	8	0	0
ASV_821	GTACACACCGCCCGTCGCTCCTACCGATTGAATGATCCGGTGAGCTCTTTGGACCCTAGCAACGGCTTTGGTCCGCCAAACTGATGCTGGGGGAAGATGCGCAAACCTTATCATTTAGAGGAAGGAGAAGTCGTAACAAGGTTTCCGTAGGTGAA	ASV_821_Prymnesiales_Chrysochromulinaceae	0	0	0	1	1	0	2	2	0	18	15	4	7	1	11	36	10	10	6	17	2	8	3	5	0	4	4	9	0	0	0	0	0	4	0	2	0	0	0	0	0	0	0	0	0	0	0
ASV_822	GTACACACCGCCCGTCGCTCCTACCGATTGAGTGATCCGGTGAATAATTCGGACCAGGATTCGCATGAGTTCGCTCACGCAAATCCCGGAAAGTCTAGTGAGCCTTATCACTTAGAGGAAGGAGAAGTCGTAACAAGGTTTCCGTAGGTGAACCT	ASV_822_Dino-Group-II_Dino-Group-II-Clade-6	0	0	2	1	0	0	0	10	0	0	0	0	0	0	0	0	0	0	0	0	0	0	0	0	0	0	0	0	0	0	0	0	0	0	0	0	0	0	0	0	0	0	0	0	0	0	0
ASV_823	GTACACACCGCCCGTCGCTCCTACCGATTGAATGTTCCGGTGAATACTTCGGACTGCGAGATTTGCAGTTTCTGCGCTTCTTGCGGAAAGTTGAATAAACCTTAACATTTAGAGGAAGGAGAAGTCGTAACAAGGTTTCCGTAGGTGAACCTGCA	ASV_823_Dino-Group-I_Dino-Group-I-Clade-4	1	1	2	1	4	0	0	0	1	8	6	0	0	4	3	62	0	8	0	18	0	0	2	2	0	3	0	0	0	1	0	0	0	0	0	0	0	0	0	2	0	0	0	0	0	0	0
ASV_824	GTACACACCGCCCGTCGCACCTACCGATTGAATGGTCCGGTGAAGCCTCGGGATTGTGGCCAGTTCACTTTATTGGGAGTTGGCTGCGAGAACTTGTCTAAACCTTATCATTTAGAGGAAGGTGAAGTCGTAACAAGGTTTCCGTAGGTGAACCT	ASV_824_Bacillariophyta_X_Raphid-pennate	0	0	1	1	0	0	3	0	1	0	5	0	4	5	1	0	0	0	0	0	0	0	0	0	0	0	0	0	0	0	0	0	0	0	0	0	0	0	0	0	0	0	0	0	0	0	0
ASV_825	GTACACACCGCCCGTCGCTACTACCGATTGAATGGCTTAGTGAGCTCTCTGGACCGTTGCACTCTGAGGGCAATCTCGGTGGGCATTCGGGAAGGAGATCAAACTTGATCATTTAGAGGAAGTAAAAGTCGTAACAAGGTTTCCGTAGGTGAACC	ASV_825_Cryomonadida_Protaspa-lineage	0	0	0	1	0	2	0	0	0	0	0	0	0	0	0	0	0	0	0	1	0	0	0	0	0	3	0	0	0	6	0	0	0	1	0	0	2	0	0	2	0	2	0	0	0	0	0
ASV_826	GTACACACCGCCCGTCGCACCTACCGATTGAATGGTCCGGTGAAGCCTCGGGATTGTGGTTAATTTGCTTTATTGCGAGTTGATTGCGAGAACTTGTCTAAACCTTATCATTTAGAGGAAGGTGAAGTCGTAACAAGGTTTCCGTAGGTGAACCT	ASV_826_Bacillariophyta_X_Raphid-pennate	0	0	0	1	1	0	0	0	0	0	0	0	0	0	0	0	0	0	0	0	0	0	0	1	0	0	0	0	0	0	0	0	0	0	0	0	0	0	0	0	0	0	0	0	0	0	0
ASV_827	GTACACACCGCCCGTCGCACCTACCGATTGAATGGTCCGGTGAAATCTTCGGATCCGAGAGATATTGGATTAATTTCTGACGTCTTTTGGAAAAGTTGCTTAAACCTTATCATTTAGAGGAAGGTGAAGTCGTAACAAGGTTTCCGTAGGTGAAC	ASV_827_MAST-4_MAST-4B	0	0	0	1	0	1	0	0	1	0	4	3	0	0	0	0	0	1	0	0	0	0	9	1	0	0	0	0	0	0	0	2	0	2	0	1	3	0	0	3	0	10	5	32	31	3	0
ASV_828	GTACACACCGCCCGTCGCTCCTACCGATTGAATGATCCGGTGAGCTTTTTGGACCCTAGCAACGGCTGTGGTTCGCCGCACTGATGTTGGGGGAAGATACGCAAACCTTATCATTTAGAGGAAGGAGAAGTCGTAACAAGGTTTCCGTAGGTGAA	ASV_828_Prymnesiales_Chrysochromulinaceae	0	3	0	1	0	0	0	1	0	0	0	0	0	0	0	0	0	0	0	0	0	0	0	0	0	0	0	0	0	0	0	0	0	0	0	0	0	0	0	0	0	0	0	0	0	0	0
ASV_829	GTACACACCGCCCGTCGCTCCTACCGATTGAGCAATCCGGTGAATAGTTCGGACCGAGGCCTAGATTGGTTCGCCAGTTTAGATTTTGGAAAGTTCAGTGAACCTTATTGCTTAGAGGAAGGAGAAGTCGTAACAAGGTTTCCGTAGGTGAACCT	ASV_829_Dino-Group-II_Dino-Group-II-Clade-3	0	0	1	1	0	0	0	0	0	0	0	0	0	0	0	0	0	0	0	0	0	1	0	3	0	0	0	1	0	1	0	2	0	0	0	0	0	0	0	0	0	0	0	0	0	0	0
ASV_830	GTACACACCGCCCGTCGCACCTACCGATTGAACGTTCCGGTGAGACCTTGGGATGGTTGTTTTGTTTCTTTATTGAAGCTTAGTGACTAGAACTTGAGCAAACCTTAACGTTTAGAGGAAGGTGAAGTCGTAACAAGGTTTCCGTAGGTGAACCT	ASV_830__	8	3	4	1	2	17	7	4	5	3	10	1	3	2	5	8	0	14	0	5	0	3	0	2	0	1	0	0	0	0	0	1	0	0	0	0	0	2	0	0	0	0	0	0	0	0	0
ASV_831	GTACACACCGCCCGTCGCTCCTACCGATTGAGTGATCCGGTGAATAATTCGGACTGCAGAGGTTCCAGTTTCTGGAATCATTTGGAGGAAGTTTAGTGAACCTTATCACTTAGAGGAAGGAGAAGTCGTAACAAGGTTTCCGTAGGTGAACCTGC	ASV_831_Dinophyceae_X_Dinophyceae_XX	0	3	2	1	0	0	0	0	0	0	0	0	0	0	0	0	0	0	0	0	0	0	0	0	0	0	0	0	0	0	0	0	0	0	0	0	0	0	0	0	0	0	0	0	0	0	0
ASV_832	GTACACACCGCCCGTCGCTCCTACCGATTGAGTGATCCGGTGAATAATTCGGACTGCAGCAGTGCTTGGTCCTCCGGGCTTTGCAGCGGAAAGTTTAGTGAACCTTATCACTTAGAGGAAGGAGAAGTCGTAACAAGGTTTCCGTAGGTGAACCT	ASV_832_Dinophyceae_X_Dinophyceae_XX	9	40	7	1	6	5	35	14	16	1	59	0	40	0	0	10	0	0	0	36	7	53	25	129	5	82	0	0	1	39	11	11	2	0	5	0	0	19	2	118	11	27	4	41	0	0	25
ASV_833	GTACACACCGCCCGTCACGCCATGGGAATTGGTTTTACCTTAAGCCGGTGCGCTAACCGCAAGGAGGCAGCCGTCCACGGTAGGGTCAGTGACTGGGGCGAAGTCGTAACAAGGTATCCGTAGGTGAACCTGCAGAAGGATCATGCTGACTGACT	ASV_833__	0	5	0	1	4	0	1	7	0	0	0	0	0	0	0	0	0	0	0	0	0	0	0	0	0	0	0	0	0	0	0	0	0	0	0	0	0	1	0	0	0	0	0	0	0	0	0
ASV_834	GTACACACCGCCCGTCGCTCCTACCGATTTCGAGTGGTCCGGTGAGTCTTTCGGACTGTGACGGTGCTTGACACCGACGCGGAAAGTCAGGCAAATCTTACTACTTAGAGGAAGGAGAAGTCGTAACAAGGTTTCCGTAGGTGAACCTGCAGAAG	ASV_834_Strombidiida_Strombidiidae_K	0	0	0	1	0	27	25	0	0	5	0	0	9	0	0	0	0	0	0	0	0	0	0	0	0	0	0	0	0	0	0	0	0	0	0	0	0	0	0	0	0	0	0	0	0	0	0
ASV_835	GTACACACCGCCCGTCGCTACTACCGATTGAATGGCTTAGTGAGCTCTCTGGACTGTTGCACTCTCGTTGGTAACTTCGGGGAGCATACGGGAAGGAGATCAAACTTGATCATTTAGAGGAAGTAAAAGTCGTAACAAGGTTTCCGTAGGTGAAC	ASV_835_Cryomonadida_Protaspa-lineage	0	5	0	1	1	3	5	8	0	11	73	26	22	10	5	11	0	2	13	16	5	9	5	2	0	0	0	5	0	3	0	3	0	35	2	4	2	4	0	0	3	3	0	8	14	3	3
ASV_836	GTACACACCGCCCGTCGCTCCTACCGATTGAATGATCCGGTGAATACTTGGGACCGTGTCGCGATCAGTTTCTGGTTGCGATGTGGGAACTTGAGTGAACCTTATCATTTAGAGGAAGGAGAAGTCGTAACAAGGTTTCCGTAGGTGAACCTGCA	ASV_836_Dino-Group-I_Dino-Group-I-Clade-5	0	6	2	1	5	8	20	23	0	3	5	0	6	2	0	0	0	2	0	4	5	10	3	28	3	6	0	2	0	1	0	0	0	0	0	0	0	2	0	8	0	30	0	3	0	0	0
ASV_837	GTACACACCGCCCGTCGCTACTACCGATTGGATCATTTGGTGAGGCCCACGGACTGTCGCGCTTCCTTCCCTGTGTTGGTTGCGCTTCTTGGGAAGTGGTACAAACCTGATGATCTAGAGGAAGTAAAAGTCGTAACAAGGTTTCCGTAGGTGAA	ASV_837_Chlorarachnida_Chlorarachnida_X	0	0	0	0	0	0	0	0	0	0	0	0	0	0	0	0	0	0	0	0	0	0	0	0	0	0	0	0	0	0	0	0	0	0	0	44	0	1	0	7	0	0	3	6	2	0	8
ASV_838	GTACACACCGCCCGTCGCTACTACCGATTGAACGTTTTAGTGAGGTATTTGGACTGGGCCTTGGGAGGTTTCGACCTCCCTTGTTGCTTGGAAAGACTCCCAAACTTGAGCGTTTAGAGGAAGTAAAAGTCGTAACAAGGTTTCCGTAGGTGAAC	ASV_838_Crustacea_Maxillopoda	0	23	885	0	235	19	163	0	155	203	816	166	0	3	298	0	150	33	16	424	814	5621	0	0	0	3	0	161	687	467	1083	5210	3633	5832	3	530	692	249	26	3049	131	16643	430	1194	1644	198	252
ASV_839	GTACACACCGCCCGTCAAACCATCTTAGTTGGGGGTGGGTGAGGCTGCGCTTTATGGCGTATTCGAGCCTGCCTTCGACAAGGAGGGTTAAGTCGTAACAAGGTATCTGTAGGTGAACCTGCAGAAGGATCATGCTGACTGACTGTTGACGACAG	ASV_839__	0	0	0	0	0	0	0	0	0	0	0	0	0	0	0	0	0	0	0	0	0	0	0	0	0	0	0	0	0	0	0	0	0	0	0	0	0	0	0	0	0	0	0	0	0	0	0
ASV_840	GTACACACCGCCCGTCAAACCATCTTAGTTGGGGGTGGGTGAGGCTGCGCTTGCTTCGGCATGGCGTATTCGAGCCTGTCTTCGACAAGGAGGGTTAAGTCGTAACAAGGTATCTGTAGGTGAACCTGCAGAAGGATCATGCTGACTGACTGTTG	ASV_840__	0	0	0	0	0	0	0	0	0	0	0	0	0	0	0	0	0	0	0	0	0	0	0	0	0	0	0	0	0	0	0	0	0	0	0	0	0	0	0	0	0	0	0	0	0	0	0
ASV_841	GTACACACCGCCCGTCGCTCCTACCGATTCGAGTGCCTCGGCGAATGCTCCGGATTGAGCTGAATTATTCAGCTTAAAAAGTTGTGTAAGCCATGTCACTTAGAGGAAGGATAAGGCGTAACAAGGTTTCCGTAGGTGAACCTGCAGAAGGATCA	ASV_841_Suctoria_Acinetidae	0	0	0	0	0	0	0	0	0	0	0	15	0	0	2	0	0	0	0	0	0	0	0	48	0	0	37	27	0	0	0	0	0	0	0	5	0	0	0	0	0	0	0	0	0	0	0
ASV_842	GTACACACCGCCCGTCGCTCCTACCGATTGAGTGGTCCGGTGAATAATTTGGACTGCAGTCATGTTTGGTCCCCAAGCGTGACAGCGGAAAGTTTAGTGAACCTTATCACTTAGAGGAAGGAGAAGTCGTAACAAGGTTTCCGTAGGTGAACCTG	ASV_842_Dino-Group-I_Dino-Group-I-Clade-5	0	0	0	0	0	0	0	0	0	0	0	0	0	0	0	0	0	0	0	0	0	0	0	0	0	0	0	0	0	0	0	0	0	0	0	6	0	0	0	0	0	0	0	1828	3	0	2
ASV_843	GTACACACCGCCCGTCGCTACTACCGATTGGATGGTTTAGTGAGGCCGTTGGACCGGCAGCCAGCAAGGTTTTCCGAGCCGGCACGTCGGGAAGACGGTCGAACTTGATCATCTAGAGGGAGTAAAAGTCGTAACAAGGTTTCCGTAGGTGAACC	ASV_843_Annelida_X_Annelida_XX	0	0	0	0	0	0	0	0	0	0	0	0	0	0	0	0	0	0	0	0	0	0	0	0	0	0	0	0	0	0	0	0	0	0	0	0	0	0	0	0	0	0	0	0	0	0	0
ASV_844	GTACACACCGCCCGTCGCTCCTGCCAATGGATAGGGTGGTGAGAGGGGGCGCTCAGCCTTGAATATTCATGTGCTTGAGCTCTCTTGCGAACCATTCTATCTAAAGGAAGGAGAAGTCGTAACAAGGTTTCCGTAGGTGAACCTGCAGAAGGATC	ASV_844__	0	0	0	0	0	0	0	0	0	0	0	0	0	0	0	0	0	0	0	0	0	0	0	0	0	0	0	0	0	0	0	0	0	0	0	7	0	0	0	0	0	0	0	0	0	0	0
ASV_845	GTACACACCGCCCGTCGCTACTACCGATTGAACGTTTTAGTGAGGTACTTGGACTGGAGCTTCGGAGGTTTCGGCCTCCGTGGCATCCGGGAAGATTCCCAAACTTGAGCGTTTAGAGGAAGTAAAAGTCGTAACAAGGTTTCCGTAGGTGAACC	ASV_845_Crustacea_Maxillopoda	0	0	15	0	9	112	0	0	21	0	22	0	0	0	0	0	0	0	0	24	0	0	0	0	0	0	0	0	0	0	11	0	0	99	0	0	0	3	0	585	28	0	191	604	392	54	47
ASV_846	GTACACACCGCCCGTCGCTACTACCGATTGAACGGCTTAGTGAGTTGTGGGGACAGAGGGGAGTGTAGGGTTTCCTACACTTTCCCTTTAGGAACCACATCAAACTTGATCGTTTAGAGGAAGTAAAAGTCGTAACAAGGTTTCCGTAGGTGAAC	ASV_846_Ventricleftida_CCW10-lineage	0	0	0	0	0	0	0	0	0	0	0	0	0	0	4	0	0	0	0	0	0	0	0	0	0	0	0	0	0	0	0	0	0	0	0	3	0	0	0	0	0	0	0	3	0	0	0
ASV_847	GTACACACCGCCCGTCGCTCCTACCGATTGAGTGCTCAGGTGAATAATTCGGACTGCAGCAGTGTTTGGATCCCGAACGCTGCAGCGGAAAGTTTAGTGAACCTTATCACTTAGAGGAAGGAGAAGTCGTAACAAGGTTTCCGTAGGTGAACCTG	ASV_847_Gymnodiniales_Gymnodiniaceae	0	0	0	0	0	0	0	0	8	83	0	6	0	0	82	212	0	79	17	0	0	0	0	0	5	8	8	0	0	0	0	0	0	0	0	0	0	0	0	0	0	0	0	0	0	0	0
ASV_848	GTACACACCGCCCGTCGCTCCTACCGATTTCGAGTGGTCCGGTGAATCTTTCGGACTGCGCGCAGCTTCGTGCCAGTGTCGCGGAAAGTCAGGTAAACCTAATCACTTAGAGGAAGGACAAGTCGTAACAAGGTTTCCGTAGGTGAACCTGCAGA	ASV_848_Strombidiida_Strombidiidae	0	0	0	0	0	0	0	0	0	0	0	0	0	0	0	0	0	0	0	0	0	0	0	0	0	0	0	0	0	0	0	0	0	0	0	0	0	0	0	0	0	0	0	21	0	0	0
ASV_849	GTACACACCGCCCGTCGCTACTACCGATTGAATGGTTCAGTGAGATAATCGGATAGGTAACTCGGTAAGCAGCAATGTTTACCAAGCATACATAGAAGACGATCAAACTCAGTCATTTAGAGGAAGTAAAAGTCGTAACAAGGTTTCCGTAGGTG	ASV_849_Urochordata_X_Appendicularia	94	1185	10	0	5	6	17	0	639	0	159	0	4	6	4	184	82	988	17	877	1540	1219	7	171	145	9921	173	206	1173	3582	148	166	54	55	93	138	261	441	74	2506	76	11	33	340	211	26	37
ASV_850	GTACACACCGCCCGTCGCTCCTACCGATTGAGTGATCCGGTGAATAATTCGGACTGCAGCAGTGTTCGGTCACGAACGTTGCAGCGGAAAGTTTAGTGAACCTTATCACTTAGAGGAAGGAGAAGTCGTAACAAGGTTTCCGTAGGTGAACCTGC	ASV_850_Peridiniales_Heterocapsaceae	0	19	4	0	28	1125	0	0	8	8	153	0	0	0	0	80	0	20	0	5	3	110	0	0	0	0	0	0	1	0	0	0	37	436	11	931	1848	644	111	92	12	0	0	364	203	29	0
ASV_851	GTACACACCGCCCGTCGCTCCTACCGATTGAATGGTCCGGTGAATACTTCGGACTGTGAAATGTTTAGTTTCTATCCATTTCACGGAAAGTTGAATAAACCTTATCATTTAGAGGAAGGAGAAGTCGTAACAAGGTTTCCGTAGGTGAACCTGCA	ASV_851_Dino-Group-I_Dino-Group-I-Clade-4	0	0	0	0	2	3	3	7	5	68	179	651	1514	225	49	10	0	7	0	73	26	14	0	0	0	0	0	4	0	0	0	8	0	5	0	9	2	5	0	0	0	12	0	37	12	2	15
ASV_852	GTACACACCGCCCGTCAAACCATCTTAGTTGTGGGTGGGTGAGGCTACCTCTCAATGGGGTATTCGAGCCTGCCTTCGACGAGGAGGGTTAAGTCGTAACAAGGTATCTGTAGGTGAACCTGCAGAAGGATCATGCTGACTGACTGTTGACGACA	ASV_852__	0	0	0	0	0	0	0	0	0	0	0	0	0	0	0	0	0	0	0	0	0	0	0	0	0	0	0	0	0	0	0	0	0	0	0	0	0	0	0	0	0	0	0	0	0	0	0
ASV_853	GTACACACCGCCCGTCGCTACTACCGATTGGATGGTTTAGTGAGATCCTCGGATTGGTCTCGACATGGTGGGCAACCTCCGCGTCGATGCGCCGAGAAGACGATCAAACTTGATCATCTAGAGGAAGTAAAAGTCGTAACAAGGTTTCCGTAGGT	ASV_853_Annelida_X_Annelida_XX	8	2	0	0	0	3	0	0	0	18	0	0	4	2	0	16	10	0	0	0	0	0	0	119	17	17	8	572	44	4	26	164	37	64	0	3	0	14	8	0	0	0	0	64	0	0	101
ASV_854	GTACACACCGCCCGTCGCTGCTACCGATTGAGTGATCCGGTGAGTAATTCGGACCAGCTGATGCCTGAGTTCGCTCAGCTTTAGCCGGAAAGTCTAGCAAGCCTTATCACTTAGAGGAAGCAGAAGTCGTAACAAGGTTTCCGTAGGTGAACCTG	ASV_854_Dino-Group-II_Dino-Group-II-Clade-6	0	6	4	0	0	0	0	0	0	11	43	8	1015	197	52	226	39	85	46	83	12	288	70	85	0	42	3	56	2	237	47	586	57	290	7	61	195	70	7	199	50	40	6	25	5	0	2
ASV_855	GTACACACCGCCCGTCGCTGCCTCCGATTGAGTGGTCCGGTGAATAATTCGGACCGATAACTCGTTTGGTTCGCCGAACTTGTTGTTGGAAAGTCTAGTAAACCTTATCACTTAGAGGAAGCAAAAGTCGTAACAAGGTTTCCGTAGGTGAACCT	ASV_855_Dino-Group-II_Dino-Group-II-Clade-10-and-11	0	0	0	0	0	0	0	0	0	0	0	0	0	0	0	5	0	0	0	0	0	1	0	0	0	0	0	2	0	0	1	0	1	23	2	12	13	9	5	0	1	0	1	14	0	0	0
ASV_856	GTACACACCGCCCGTCGCTACTACCGATTGAATGACTTAGTGAGAACGGTGAAAGGGCTTGTATAGCTATGCTGACCAGACCCTGAAGCCGTTCAAACTGTGTCCTTTAGAGGAAGTAAAAGTCGTAACAAGGTTTCCGTAGGTGAACCTGCAGA	ASV_856__	38	5	9	0	128	82	55	93	46	15	135	67	159	8	513	149	27	334	8	153	20	45	0	48	8	155	8	28	10	126	32	64	75	27	13	44	78	6	4	207	7	63	12	40	158	22	49
ASV_857	GTACACACCGCCCGTCGCTACTACCGATTGGATGGTTTAGTGAGATCCTCGGATTGGTCTCGACATGGGGGGCAACCTCCGCGTCGATGTGCCGAGAAGACGATCAAACTTGATCATCTAGAGGAAGTAAAAGTCGTAACAAGGTTTCCGTAGGT	ASV_857_Annelida_X_Annelida_XX	8	0	0	0	0	0	0	0	0	0	0	0	0	0	0	0	0	0	0	0	0	0	0	0	2	0	0	22	0	0	0	0	0	0	0	0	0	0	0	0	0	0	0	0	0	0	0
ASV_858	GTACACACCGCCCGTCGCACCTACCGATTGAGTGGTCCGGTGAAGTCTCGAGATTGTGGCAATCTCCTTTATTGGAGTTTGACTGCGAGAACTTGCCTAAACCTTATCACTTAGAGGAAGGTGAAGTCGTAACAAGGTTTCCGTAGGTGAACCTG	ASV_858_Bacillariophyta_X_Polar-centric-Mediophyceae	0	0	0	0	0	2	0	2	3	3	162	0	0	0	0	37	22	301	97	629	106	251	74	81	0	170	77	311	6	200	270	6865	949	3619	59	907	1951	1642	238	197	22	2013	67	119	130	8	213
ASV_859	GTACACACCGCCCGTCGCACCTACCGATTGAATGGTCCGGTGAGGACTCGGGATTGTGGTTTGGCTCCTTCATTGGGGCCTGACCGCGAGAACTTGTCCGAACCTTATCATTTAGAGGAAGGTGAAGTCGTAACAAGGTTTCCGTAGGTGAACCT	ASV_859_Bacillariophyta_X_Polar-centric-Mediophyceae	302	43	0	0	0	254	17	76	51	0	529	0	39	0	18	231	77	615	140	973	105	707	100	209	4	57	6	34	0	3	2	159	41	1379	20	1600	3290	3967	721	505	41	2627	73	550	511	48	1105
ASV_860	GTACACACCGCCCGTCGCTCCTACCGATTTCGAGTGGTCCGGTGAATCTTTTGGATCGAGATAACCTCGAGTTGTCTTGAAAAGTCAGATAAACCATACTACTTAGAGGAAGGAGAAGTCGTAACAAGGTTTCCGTAGGTGAACCTGCAGAAGGA	ASV_860_Strombidiida_Strombidiidae_J	0	0	0	0	0	0	0	0	0	0	3	0	8	0	0	119	20	35	9	31	6	32	4	31	0	33	2	143	0	22	3	21	8	51	2	7	12	10	0	15	4	0	0	0	0	0	0
ASV_861	GTACACACCGCCCGTCGCTCCTACCGATTGAGTGATCCGGTGAATAATTCGGACTGCAGCAGTGTTCAGTTCCTGAACGCTGCAGCGGAAAGTTTAGTGAACCTTATCACTTAGAGGAAGGAGAAGTCGTAACAAGGTTTCCGTAGGTGAACCTG	ASV_861_Prorocentrales_Prorocentraceae	0	0	0	0	0	0	0	0	0	0	0	0	0	0	0	0	0	0	0	0	0	0	0	0	0	0	0	0	0	0	0	0	0	0	0	193	467	0	0	0	0	0	0	0	0	0	0
ASV_862	GTACACACCGCCCGTCAAACCATCTTAGTTGGGGATGGATGAGGCTGCGTTTTAATGGCGTATTCGAGTCTGTCTTCGACAAGGAGGGTTAAGTCGTAACAAGGTATCTGTAGGTGAACCTGCAGAAGGATCATGCTGACTGACTGTTGACGACA	ASV_862__	0	0	0	0	0	0	0	0	0	0	0	0	0	0	0	0	0	0	0	0	0	0	0	0	0	0	0	0	0	0	0	0	0	0	0	0	0	0	0	0	0	0	0	0	0	0	0
ASV_863	GTACACACCGCCCGTCGCTCCTACCGATTGAATGTGTTGGTGAGGAGCTCGGATTGGCAGCGGTTGGTGGTTCGCCACCGGCCATTGCTGAGAAGTCCTCCAAACCGCCCCATTTAGAGGAAGGAGAAGTCGTAACAAGGTTTCCGTAGGTGAAC	ASV_863_Chlorodendrales_Chlorodendraceae	1	0	0	0	0	9	1	0	0	8	23	14	0	0	3	45	0	0	0	0	1	2	0	0	0	1	8	14	2	0	0	1	4	72	0	8	23	76	5	8	0	9	10	16	1450	137	551
ASV_864	GTACACACCGCCCGTCAAACCATCTTAGTTGGGGGTGGGTGAGGCTGCCTTTTAGTGGGGTAGTCGAGCCTGCTTTCGACAAGGAGGGTTAAGTCGTAACAAGGTATCTGTAGGTGAACCTGCAGAAGGATCATGCTGACTGACTGTTGACGACA	ASV_864__	0	0	0	0	0	0	0	0	0	0	0	0	0	0	0	0	0	0	0	0	0	0	0	0	0	0	0	0	0	0	0	0	0	0	0	0	0	0	0	0	0	0	0	0	0	0	0
ASV_865	GTACACACCGCCCGTCGCTCCTACCGATTGAGTGATCCGGTGAATAATTCGGACTGCAGCAATGTTCAGCTTCTGAATGTTGCAGTGGAAAGTTTAGTGAACCTTATCACTTAGAGGAAGGAGAAGTCGTAACAAGGTTTCCGTAGGTGAACCTG	ASV_865_Peridiniales_Thoracosphaeraceae	0	0	0	0	0	0	0	0	0	0	0	0	0	38	0	0	0	0	0	0	0	0	0	0	0	0	0	0	0	0	0	0	0	0	0	0	0	0	0	0	0	0	0	0	0	0	0
ASV_866	GTACACACCGCCCGTCGCTCCTACCGATTGGATGTGCTGGTGAAGTGTTCGGACTGGCCCCTTTTGATGGCAACATCGATTGGAGCCGGGAAGAATATTAAACCCTCCCATCTAGAGGAAGGAGAAGTCGTAACAAGGTTTCCGTAGGTGAACCT	ASV_866_Chlamydomonadales_Chlamydomonadales_X	0	0	0	0	0	2	0	0	0	0	81	0	0	0	0	3	0	0	3	33	9	8	66	7	2	5	14	26	3	11	5	37	48	161	15	73	163	291	58	49	16	32	5	56	2230	340	2243
ASV_867	GTACACACCGCCCGTCGCTCCTACCGATTGAGTGATCCGGTGAATAATTCGGACTGCGGCATTGTTCAGGTCCTGGACGTTGCTGCGGAAAGTTTAGTGAACCTTATCACTTAGAGGAAGGAGAAGTCGTAACAAGGTTTCCGTAGGTGAACCTG	ASV_867_Dinophyceae_X_Dinophyceae_XX	0	0	0	0	0	0	2	0	0	0	1	16	5	1	69	35	11	433	113	124	153	538	146	99	15	89	53	536	37	0	57	147	62	585	7	36	59	0	0	0	0	87	0	113	39	6	98
ASV_868	GTACACACCGCCCGTCGCTCCTACCGATTGAGTGATCCGGTGAATTATTTGGACCGTGCTTGAGCCGGTTTCGGTTCTCGCGCGGGAAATTTTGTGAACCTTATCACTTAGAGGAAGGAGAAGTCGTAACAAGGTTTCCGTAGGTGAACCTGCAG	ASV_868_Dinophyceae_X_Dinophyceae_XX	0	0	0	0	0	4	0	0	2	0	0	3	0	0	2	0	0	0	0	0	0	17	0	3	0	0	4	9	0	0	0	3	0	2	0	0	0	0	0	0	0	0	0	0	0	0	0
ASV_869	GTACACACCGCCCGTCACACCATGGGAGTTGGTTCTACCTTAAGGCAAGGTTTCAAACCCTTGACCACGGTATAGTCAGCGACTGGGGTGAAGTCGTAACAAGGTAGCCGTAGGTGAACCTGCAGAAGGATCATGCTGACTGACTGTTGACGACA	ASV_869__	0	0	0	0	0	0	0	0	0	0	0	0	0	0	0	0	0	0	0	0	0	0	0	0	0	0	0	0	0	0	0	0	0	0	0	0	0	0	0	0	0	0	0	0	0	0	0
ASV_870	GTACACACCGCCCGTCAAACCATCTTAGTTGTGGGTGGGTGAGGCTACCTCTCTATGGGGTATTCGAGCCTGCCTTCGACGAGGAGGGTTAAGTCGTAACAAGGTATCTGTAGGTGAACCTGCAGAAGGATCATGCTGACTGACTGTTGACGACA	ASV_870__	0	0	0	0	0	0	0	0	0	0	0	0	0	0	0	0	0	0	0	0	0	0	0	0	0	0	0	0	0	0	0	0	0	0	0	0	0	0	0	0	0	0	0	0	0	0	0
ASV_871	GTACACACCGCCCGTCGCTCCTACCGATTTCGAGTGGTCCGGTGAATCTTTCGGACTGTGCGTGGTCTCGTGCCATGTCGCGGAAAGTCAGGTAAACCTTATCACTTAGAGGAAGGAGAAGTCGTAACAAGGTTTCCGTAGGTGAACCTGCAGAA	ASV_871_Strombidiida_Strombidiidae_M	0	0	3	0	0	0	0	0	0	0	17	0	0	3	0	0	0	0	0	0	0	0	0	0	0	0	0	0	0	0	0	0	0	0	0	0	0	0	0	0	0	0	0	68	0	0	0
ASV_872	GTACACACCGCCCGTCACACCATGGGAGTTGGTTTTACCTGAAGCTAGTTCGCTAACCGCAAGGAGGCAGCTAACCACGGTAAGATTAGCGACTGGGGTGAAGTCGTAACAAGGTAACCGTAGGTGAACCTGCAGAAGGATCATGCTGACTGACT	ASV_872__	0	0	0	0	0	0	0	0	0	0	0	0	0	0	0	12	0	4	0	12	0	11	0	26	0	2	0	2	0	7	0	13	0	12	0	16	32	18	0	20	0	25	0	43	160	0	43
ASV_873	GTACACACCGCCCGTCGCTCCTACCGATTTGAGTGATACGGTGAACCTTCTGGACTGCGCGTGTCTTTAAGGCCGCGCGGGAAGTTAAGTAAACCTTATCACTTAGAGGAAGGAGAAGTCGTAACAAGGTTTCCGTAGGTGAACCTGCAGAAGGA	ASV_873_Nassophorea_X_Nassulidae	0	0	0	0	0	0	0	0	0	0	0	0	0	0	0	0	0	0	0	0	0	0	0	0	0	0	0	0	0	0	0	0	0	0	0	0	0	0	0	0	0	0	0	0	0	0	0
ASV_874	GTACACACCGCCCGTCGCTCCTACCGATTGAGCAATCCGGTGAATAATTCGGACCGACGACCTGTGTGGTTCGCCACACTGGACGTTGGAAAGTCTAGTGAACCTTATTGCTTAGAGGAAGGAGAAGTCGTAACAAGGTTTCCGTAGGTGAACCT	ASV_874_Dino-Group-II_Dino-Group-II-Clade-33	0	0	0	0	0	0	0	0	0	0	9	0	3	0	0	0	0	0	0	0	7	178	76	194	10	9	6	107	0	7	4	314	26	606	0	68	142	69	7	6	0	8	0	17	7	0	6
ASV_875	GTACACACCGCCCGTCGCTCCTACCGATTGAATGATCCGGTGAATACTTGGGACCGTGTCGCGATCAGTTCCTGGTTGCGATGTGGGAACTTGAGTGAACCTTATCATTTAGAGGAAGGAGAAGTCGTAACAAGGTTTCCGTAGGTGAACCTGCA	ASV_875_Dino-Group-I_Dino-Group-I-Clade-5	0	0	0	0	0	0	0	0	0	0	0	0	0	0	0	0	0	0	0	0	0	0	0	0	0	0	0	0	0	0	0	0	0	0	0	2	0	0	0	0	0	0	0	10	0	0	0
ASV_876	GTACACACCGCCCGTCGCTACTACCGATTGAATGGTTTAGTGAGGTCCCCGGACCGCACCACGCATGGCTTCGGCCTAGCGTGAGCTGTGGGAAGGTGATCAAACTTGATCGTTTAGAGGAAGTAAAAGTCGTAACAAGGTTTTCGTAGGTGAAC	ASV_876_Annelida_X_Annelida_XX	0	0	0	0	0	0	0	0	0	0	0	0	0	0	0	0	0	0	0	0	0	0	0	0	0	0	0	0	0	0	0	0	0	0	0	0	0	0	0	0	0	0	0	0	0	0	0
ASV_877	GTACACACCGCCCGTCGCTACTACCGATTGGACGTTTTAGTGAGACATTTGGACTGGGTCAGAGTAGTCGAAAGATTATTCTGTCTCGGAAAGACTTTCAAACTTGAGCGTCTAGAGGAAGTAAAAGTCGTAACAAGGTTTCCGTAGGTGAACCT	ASV_877_Crustacea_Maxillopoda	0	2	0	0	3	2	0	0	0	0	118	0	0	0	0	0	0	0	0	0	0	0	0	0	0	0	0	1448	19	0	0	0	0	0	35	12	0	12	0	0	0	153	62	102	497	46	0
ASV_878	GTACACACCGCCCGTCGCTCCTACCGATTGAGTGATCCGGTGAATACTTCGGAGTGCAGACTTTACAGTTCCTGTTCTGTTTGCGCAAAGTTGAATAAACCTTATCACTTAGAGGAAGGAGAAGTCGTAACAAGGTTTCCGTAGGTGAACCTGCA	ASV_878_Dino-Group-I_Dino-Group-I-Clade-4	0	9	0	0	0	0	0	0	0	0	0	0	0	0	0	0	0	0	0	0	0	0	0	0	0	0	0	1	0	0	2	11	0	9	3	2	9	6	0	12	0	13	0	0	0	0	0
ASV_879	GTACACACCGCCCGTCGCTCCTACCGATTGAGTGATCCGGTGAATAATTCGGACTGCAGCAATGTTCAGCTCCTGAATGTTGCAGTGGAAAGTTTAGTGAACCTTATCACTTAGAGGAAGGAGAAGTCGTAACAAGGTTTCCGTAGGTGAACCTG	ASV_879_Peridiniales_Thoracosphaeraceae	0	0	0	0	0	668	0	0	0	98	59	49	433	15	0	561	86	40	70	22	0	86	0	0	0	0	0	0	0	0	0	0	0	108	0	2	0	0	0	0	0	0	0	0	0	0	0
ASV_880	GTACACACCGCCCGTCGCTCCTACCGATTGAATGGTCCGGTGAGTTATTCGGACCGACGAATTTTTTCTTTTGAACTAATTTGTTGGGAAGTCTTGCGAACCTTATCATTTAGAGGAAGGAGAAGTCGTAACAAGGTTTCCGTAGGTGAACCTGC	ASV_880_Dino-Group-I_Dino-Group-I-Clade-1	0	0	0	0	0	0	0	0	0	0	0	0	0	0	0	0	0	0	0	0	0	0	0	0	0	0	0	0	0	0	0	0	0	0	0	6	0	0	0	0	0	0	0	2	0	0	2
ASV_881	GTACACACCGCCCGTCGCACCTACCGATTGAATGGTCCGGTGAGGAGTCGAGATTGTGGATTAGCTCCTTTATTGGGGCTTATCCGCGAGAACCTCTCCAAACCTTATCATTTAGAGGAAGGTGAAGTCGTAACAAGGTTTCCGTAGGTGAACCT	ASV_881_Bacillariophyta_X_Polar-centric-Mediophyceae	6	0	0	0	0	0	0	0	0	0	0	0	8	0	0	0	0	0	0	0	0	0	0	0	0	124	13	9	0	0	0	33	6	148	0	52	86	13	3	0	0	26	0	0	0	0	0
ASV_882	GTACACACCGCCCGTCGCTACTACCGATTGGATGGTTTAGTGAGATCCTTGGATTGGTCTCGACATGGTGGGCAACCTCCGCGTCGATGCGCCGAGAAGACGATCAAACTTGATCATCTAGAGGAAGTAAAAGTCGTAACAAGGTTTCCGTAGGT	ASV_882_Annelida_X_Annelida_XX	0	0	0	0	0	0	0	0	0	0	0	0	0	0	0	0	0	0	0	0	0	0	0	0	0	0	0	0	0	0	0	0	0	0	0	0	0	0	0	0	0	0	0	0	0	0	0
ASV_883	GTACACACCGCCCGTCGCACCTACCGATTGAATGGTTCGGTGAGGTCTCAGGATCGTGGCTTAGCACCTTCATTGGAGCTCTGCCGTGAGAATCTGCCCAAACCTCATCATTTAGAGGAAGGTGAAGTCGTAACAAGGTTACCGTAGGTGAACCT	ASV_883_Dictyochophyceae_X_Florenciellales	0	4	0	0	0	0	1	0	2	19	53	0	205	41	9	8	2	3	3	30	11	117	49	113	14	207	3	68	0	266	17	158	17	128	5	30	69	47	7	150	17	79	16	67	129	13	79
ASV_884	GTACACACCGCCCGTCGCTCCTACCGATTGAATGATCCGGTGAGGCCCCCGGACTGTGGCAACGTCGATGGTTCGCCATCAACGATGCCGCGGGAAGCTGTCCAAACCTTATCATTTAGAGGAAGGAGAAGTCGTAACAAGGTTTCCGTAGGTGA	ASV_884_Prymnesiophyceae_X_Braarudosphaeraceae	0	0	0	0	0	0	0	0	0	1	0	0	0	0	29	26	5	6	3	73	6	15	0	0	0	0	0	0	0	0	0	0	0	26	0	78	261	55	10	11	0	7	5	128	231	33	109
ASV_885	GTACACACCGCCCGTCGCACCTACCGATTGAGTGTTCCGGTGAAATCTCGGGATTGCAGCATTGGTCCTTTATTGGATCGTTGCCGTGAAAACTTGCTTAAACCTTATCACTTAGAGGAAGGTGAAGTCGTAACAAGGTTTCCGTAGGTGAACCT	ASV_885_Bacillariophyta_X_Radial-centric-basal-Coscinodiscophyceae	23	0	0	0	0	0	2	5	2	0	2	0	0	0	5	98	27	10	0	152	41	9	9	67	6	37	4	38	0	48	6	49	3	12	0	13	16	13	0	5	4	4	0	8	13	0	29
ASV_886	GTACACACCGCCCGTCGCTCCTACCGATTGAGTGATCCGGTGAATAATTCGGACTGCAGCAATGTTTGGATCCCGAACGTTGCAGCGGAAAGTTTAGTGAACCTTATCACTTAGAGGAAGGAGAAGTCGTAACAAGGTTTCCGTAGGTGAACCTG	ASV_886_Dinophyceae_X_Dinophyceae_XX	27	177	16	0	0	0	0	0	59	37	16	0	213	0	0	108	0	17	19	0	0	65	38	152	27	138	27	40	1	46	0	2	1	60	0	6	1	0	0	0	0	0	0	0	0	0	0
ASV_887	GTACACACCGCCCGTCGCTCCTACCGATTGAGCAATCCGGTGAATATTTCGGATAGTCGTACTAGGCGGTTCGCCGCTTAGTTTGTACTAGAAGTCAAGTGAACCTTATTGCTTAGAGGAAGGAGAAGTCGTAACAAGGTTTCCGTAGGTGAACC	ASV_887_Dino-Group-II_Dino-Group-II-Clade-5	0	0	0	0	0	24	3	20	4	2	10	0	64	22	21	25	5	6	2	0	0	5	0	3	0	3	0	7	0	0	0	0	0	0	0	9	14	7	0	2	2	6	0	2	0	0	0
ASV_888	GTACACACCGCCCGTCGCACCTACCGATTGAATGTTTCGGTGAAGATTCCGGACCGCGCTCGGCGCGCTTCACGGCGCGTCCGCGCGTGGGAAGTTATCTAAACCTCAACATTTAGAGGAAGGTGAAGTCGTAACAAGGTTTCCGTAGGTGAACC	ASV_888_Phaeophyceae_X_Phaeophyceae_XX	0	0	0	0	0	0	35	0	0	0	0	0	0	0	3	0	0	0	0	5	0	0	0	0	0	0	0	0	0	0	0	0	0	0	0	0	0	0	0	0	0	0	0	0	0	0	0
ASV_889	GTACACACCGCCCGTCGCTCCTACCGATTGAGTGATCCGGTGAATAATTCGGACTGCAGCAATGTTTGGATCCCAATCGTTGCAGCGGAAAGTTTGGTGAACCTTATCACTTAGAGGAAGGAGAAGTCGTAACAAGGTTTCCGTAGGTGAACCTG	ASV_889_Dinophyceae_X_Dinophyceae_XX	84	63	3	0	124	3092	169	120	116	36	61	246	756	40	201	75	134	235	50	44	4	147	0	92	24	34	32	19	5	0	34	133	18	157	1	23	62	14	3	0	0	35	0	0	0	0	0
ASV_890	GTACACACCGCCCGTCGCTCCTACCGATTTCGAGTGGTCCGGTGAATCTTTCGGACTGCGCGCGGCCTCGAGTCGTGTCGCGGAAAGTCAGGTAAACCTTATCACTTAGAGGAAGGAGAAGTCGTAACAAGGTTTCCGTAGGTGAACCTGCAGAA	ASV_890_Strombidiida_Tontoniidae_B	0	43	0	0	0	0	0	0	0	0	22	0	0	0	0	0	0	0	0	0	0	0	0	0	1	29	0	0	0	22	0	0	0	0	1	0	0	0	0	10	0	0	11	0	0	1	0
ASV_891	GTACACACCGCCCGTCGCTACTACCGATTGAATGTCTTAGTGAGTACTACGGACCATGTACTTGACAGGCTCTGTCTGCTTGAGTATTTGGGAAGTAGCGCAAACTTGAACATTTAGAGGAAGTAAAAGTCGTAACAAGGTTTCCGTAGGTGAAC	ASV_891__	0	0	0	0	0	0	0	0	0	0	0	0	0	0	0	0	0	0	0	0	0	0	0	0	0	0	0	0	0	0	0	0	0	0	0	4	0	0	0	3	0	0	0	2	592	0	156
ASV_892	GTACACACCGCCCGTCGCTCCTACCGATTGAGTGATCCGGTGAATAATTCAGACTGCAGCAATGTTCAGCTCCTGAATATTGCAGTAGAAAGTTTGGTGAACCTTATCACTTAGAGGAAGGAGAAGTCGTAACAAGGTTTCCGTAGGTGAACCTG	ASV_892_Peridiniales_Thoracosphaeraceae	0	0	0	0	0	0	0	0	0	0	0	0	0	0	0	0	0	0	0	0	0	0	0	0	0	0	0	0	0	0	0	0	0	0	0	0	0	0	0	0	0	0	0	0	0	0	0
ASV_893	GTACACACCGCCCGTCGCTCCTACCGATTGAGTGATCCGGTGAATAATTCGGACTGTAGCAGTGTTCAGTTCTTGAACAATGCAATGGGAAGTCTAATGAACCTTATCACTTAGAGGAAGGAGAAGTCGTAACAAGGTTTCTGTAGGTGAACCTG	ASV_893_Gonyaulacales_Goniodomataceae	0	0	0	0	0	0	0	0	0	0	0	0	0	0	0	0	0	0	0	0	0	0	0	0	0	0	0	0	0	0	0	0	0	0	0	0	0	0	0	0	0	0	0	0	0	0	0
ASV_894	GTACACACCGCCCGTCAAACCATCTTAGTTGTGGGTGGGTGAGGCTACCTCTTATTGGGGTATTCGAGCCTGCCTTCGACAAGGAGGGTTAAGTCGTAACAAGGTATCTGTAGGTGAACCTGCAGAAGGATCATGCTGACTGACTGTTGACGACA	ASV_894__	0	0	0	0	0	0	0	0	0	0	0	0	0	0	0	0	0	0	0	0	0	0	0	0	0	0	0	0	0	0	0	0	0	0	0	0	0	0	0	0	0	0	0	0	0	0	0
ASV_895	GTACACACCGCCCGTCGCTCCTACTGATTGAGTGATCCGGTGAATATTTTGGACTGCAGCATAGCTCAGGTCATGGGTGTTGCAGCATAAAGTTTAATGAACCTTATCACTTAGAGGAAGGAGAAGTCGTAACAAGGTTTCCGTAGGTGAACCTG	ASV_895_Peridiniales_Protoperidiniaceae	0	0	0	0	0	0	0	0	0	0	11	0	0	0	2	0	0	2	0	0	0	54	0	0	0	59	0	11	0	5	17	11	1	15	0	0	2	0	0	4	3	5	0	12	0	0	0
ASV_896	GTACACACCGCCCGTCGCTCCTACCGATTGAGCAATCCGGTGAATACTTCGGACCGTTTGCTTAGGAGGTTCGCCACCTTTGCGAATGGAAAGTCGAGTGAACCTTATTGCTTAGAGGAAGGAGAAGTCGTAACAAGGTTTCCGTAGGTGAACCT	ASV_896_Dinophyceae_X_Dinophyceae_XX	0	0	0	0	0	0	0	0	0	0	0	0	0	0	0	0	0	0	0	0	0	0	0	0	0	0	0	0	0	0	0	0	2	41	0	24	66	9	0	4	0	3	0	12	0	0	0
ASV_897	GTACACACCGCCCGTCAAACCATCTTAGTTGTGGGTGGGTGAGGCTACCTTGATAATGGGGTATTCGAGCCTGCCTTCGACAAGGAGGGTTAAGTCGTAACAAGGTATCTGTAGGTGAACCTGCAGAAGGATCATGCTGACTGACTGTTGACGAC	ASV_897__	0	0	0	0	0	0	0	0	0	0	0	0	0	0	0	0	0	0	0	0	0	0	0	0	0	0	0	0	0	0	0	0	0	0	0	0	0	0	0	0	0	0	0	0	0	0	0
ASV_898	GTACACACCGCCCGTCGCTCCTACCGATTGAGTGATCCGGTGAATTATTTGGACCGAGTCTTTTCCGGGTTTCCCGGAGGAGATTTGGAAAGTCTTGTGAACCTTATCACTTAGAGGAAGGAGAAGTCGTAACAAGGTTTCCGTAGGTGAACCTG	ASV_898_Dino-Group-II_Dino-Group-II-Clade-14	0	0	0	0	0	0	0	0	0	9	8	0	0	0	0	23	0	0	0	9	4	2	0	0	0	0	0	11	0	2	0	5	0	15	0	4	12	9	2	4	0	0	0	110	19	0	10
ASV_899	GTACACACCGCCCGTCAAACCATCTTAGTTGGGGGTGGGTGAGGCTGCGCTTCATGGCGTATTCGAGCCTGCCTTCGACAAGGAGGGTTAAGTCGTAACAAGGTATCTGTAGGTGAACCTGCAGAAGGATCATGCTGACTGACTGTTGACGACAG	ASV_899__	0	0	0	0	0	0	0	0	0	0	0	0	0	0	0	0	0	0	0	0	0	0	0	0	0	0	0	0	0	0	0	0	0	0	0	0	0	0	0	0	0	0	0	0	0	0	0
ASV_900	GTACACACCGCCCGTCGCTCCTACCGATTGAATGGTCCGGTGAAATGTTCGGACCGCGGCGGGGCGGACGGTCCGCCGTCAGCCCCGCTACGGGAAGTTCCTTAAACCTTATCATTTAGAGGAAGGAGAAGTCGTAACAAGGTTTCCGTAGGTGA	ASV_900_Pyramimonadales_X_Pyramimonadales_XX	0	0	0	0	0	0	0	0	0	0	0	0	0	0	0	3	0	2	0	0	0	0	0	0	0	0	0	0	0	0	0	0	0	0	0	2	2	0	0	0	0	0	0	94	0	0	0
ASV_901	GTACACACCGCCCGTCGCACCTACCGATTGAGTGATCCGGTGAGGTCTCGGGATTGTAGTCAGTTTCCTTTATTGGGAGTTGACCGCGAGAACTTGCCCGAACCTTATCACTTAGAGGAAGGTGAAGTCGTAACAAGGTTTCCGTAGGTGAACCT	ASV_901_Bacillariophyta_X_Polar-centric-Mediophyceae	0	0	0	0	0	0	0	0	0	0	6	0	0	0	0	0	0	0	0	0	0	0	0	0	0	0	0	0	0	0	0	0	0	2	0	5	3	2	2	0	0	5	0	11	12	0	5
ASV_902	GTACACACCGCCCGTCGCTCCTACCGATTGAATGTTCCGGTGAGTTATTCGGACCGCTTAGTCTTCAGTTCTCTGAGTTCTGAGTGGAAAGTCTTGCGAACCTTAACATTTAGAGGAAGGAGAAGTCGTAACAAGGTTTCCGTAGGTGAACCTGC	ASV_902_Dino-Group-I_Dino-Group-I-Clade-1	0	0	0	0	0	0	0	0	0	0	0	6	7	0	0	0	0	0	0	0	0	0	0	0	0	2	0	5	0	5	0	0	0	0	0	2	0	0	0	53	11	10	3	5	0	0	0
ASV_903	GTACACACCGCCCGTCGTTGCTACCGATTGGCTGTGGGATAGAGCTGGACGGAGATGCTCGATGAGGGCTTTGTACCGCTTCGAGTGTCGAATTTCAGCAATATTTCTCAGCTAGAGGAAGCAAAAGTCGTAACAAGGTTGCTGTAGGTGAACCT	ASV_903__	0	0	0	0	0	0	0	0	0	0	14	0	0	0	0	0	0	0	0	3	0	4	0	0	0	0	0	0	0	0	0	0	0	2	0	0	0	2	0	8	0	0	0	3	0	0	0
ASV_904	GTACACACCGCCCGTCGCTCCTACCGATTGAGTGATCCGGTGAATAATTCGGACCGCGGCAGTTTTTAGCTTCTGAAAATTGCAGTGGGAAGTTTAGTGAACCTTATCACTTAGAGGAAGGAGAAGTCGTAACAAGGTTTCCGTAGGTGAACCTG	ASV_904_Peridiniales_Thoracosphaeraceae	0	0	0	0	0	0	0	0	0	0	0	0	0	0	0	0	0	0	0	0	0	0	0	0	0	0	0	0	0	0	0	0	0	0	0	0	0	0	0	0	0	0	0	0	0	0	0
ASV_905	GTACACACCGCCCGTCGCTCCTACCGATTGGATGATTCGGTAAGCTTTTGGGATTGATTACGTATTTGTCATTGACATTGCGTTTTAACAACTTAATCAAACCTAATCATCTAGAGGAAGGAGAAGTCGTAACAAGGTTTCCGTAGGTGAACCTG	ASV_905_Arthracanthida-Symphyacanthida_Arthracanthida-Symphyacanthida_X	0	0	0	0	0	0	5	2	11	0	8	0	5	5	2	30	15	164	4	23	4	213	36	31	4	256	4	12	0	161	4	15	7	22	3	16	36	22	0	310	7	126	83	45	2	0	13
ASV_906	GTACACACCGCCCGTCGCTCCTACCGATGGAGTGGTCCGGTGAATAATTCGGATCGAGATCTGAAGCTCACGCTTCAATTTTCGAAAAGTTTAGTGAACCTTATCACTTAGAGGAAGGAGAAGTCGTAACAAGGTTTCCGTAGGTGAACCTGCAG	ASV_906_Dino-Group-II_Dino-Group-II-Clade-22	6	9	3	0	2	0	2	0	4	0	17	0	0	0	0	0	0	0	0	0	0	0	0	0	0	0	0	0	0	2	0	0	0	0	0	3	0	0	0	0	0	0	0	5	0	0	0
ASV_907	GTACACACCGCCCGTCGCTCCTACCGATTGAGTGATCCGGTGAATAACTCGGACTGACGCAGTGCTCAGCTTCTGGACGTTGCGTTGGAAAGTTTAGTGAACCTTATCACTTAGAGGAAGGAGAAGTCGTAACAAGGTTTCCGTAGGTGAACCTG	ASV_907_Suessiales_Suessiaceae	0	14	4	0	0	0	0	0	2	11	50	19	38	6	8	0	0	0	17	31	0	15	5	3	0	0	0	0	0	0	0	0	0	0	1	31	64	11	4	0	0	0	0	0	67	17	17
ASV_908	GTACACACCGCCCGTCGCTCCTACCGATTGAGTGTTGTGGTGAATAATTCGGACTGCAGCAATGCTTGGATCCCGAGCGTTGCAGTGGAAAGTTTAGTGAACCTTAACGCTTAGAGGAAGGAGAAGTCGTAACAAGGTTTCCGTAGGTGAACCTG	ASV_908_Gymnodiniales_Gymnodiniaceae	0	0	0	0	0	0	0	0	0	0	0	0	0	0	0	0	0	0	0	0	0	0	0	0	0	0	0	2	0	0	4	25	2	34	0	140	340	7	1	0	0	99	0	6	0	0	2
ASV_909	GTACACACCGCCCGTCGCTCCTACCGATTGGATGATCCGGTGAGTTATTCGGACCGTTTAGTCTTCAGTTCTCTGAGTTCTTAATGGAAAGTCTTGCGAACCTTATCATCTAGAGGAAGGAGAAGTCGTAACAAGGTTTCCGTAGGTGAACCTGC	ASV_909_Dino-Group-I_Dino-Group-I-Clade-1	0	0	0	0	0	0	0	0	0	0	0	0	4	0	0	0	0	0	0	0	0	0	0	0	0	3	0	4	0	0	0	0	0	0	0	0	0	0	0	8	5	0	0	0	0	0	0
ASV_910	GTACACACCGCCCGTCAAACCATCTTAGTTGGGGGTGGGTGAGGCTGCGCTTACTTCGGTATGGCGTATTCGAGCCTGCCTTCGACAAGGAGGGTTAAGTCGTAACAAGGTATCTGTAGGTGAACCTGCAGAAGGATCATGCTGACTGACTGTTG	ASV_910__	0	0	0	0	0	0	0	0	0	0	0	0	0	0	0	0	0	0	0	0	0	0	0	0	0	0	0	0	0	0	0	0	0	0	0	0	0	0	0	0	0	0	0	0	0	0	0
ASV_911	GTACACACCGCCCGTCACACCATGGGAGTTGGTTCTACCTTAAGGCAAGGTTTTAAACCCTTGACCACGGTATAGTCAGCGACTGGGGTGAAGTCGTAACAAGGTAGCCGTAGGTGAACCTGCAGAAGGATCATGCTGACTGACTGTTGACGACA	ASV_911__	0	0	0	0	0	0	0	0	0	0	0	0	0	0	0	0	0	0	0	0	0	0	0	0	0	0	0	0	0	0	0	0	0	0	0	0	0	0	0	0	0	0	0	0	0	0	0
ASV_912	GTACACACCGCCCGTCGCACCTACCGATTGAACCGTACGGTGAGGTCCTCGGATCTCGTGATTCGACCTTCATTGGGAGAGTCGCGAGAGAAGTTGCCCAAACCTCGCGGTTTAGAGGAAGGTGAAGTCGTAACAAGGTTTCCGTAGGTGAACCT	ASV_912_MOCH-2_MOCH-2_X	0	0	0	0	0	0	0	0	0	0	2	0	0	0	0	0	0	0	0	0	0	0	0	0	0	0	0	12	0	5	0	39	2	41	5	25	69	42	2	18	6	30	5	36	46	4	35
ASV_913	GTACACACCGCCCGTCGTTTCTTCCGACTGATACTCATTGTGAGTTGCAAGGATCCCTGGTGGAGAATTGCTGCGAATGCTTTGTATTGGAGGAAGAAAAAGTCGTAACAAGGTTATCGTAGGTGAACCTGCAGAAGGATCATGCTGACTGACTG	ASV_913_Gregarines_Cephaloidophoroidea	11	0	0	0	76	0	124	0	0	0	42	0	0	0	0	0	0	0	0	0	0	0	0	0	0	0	0	121	0	74	0	363	0	176	0	0	0	0	0	0	0	18	0	0	0	0	98
ASV_914	GTACACACCGCCCGTCGCTACTACCGATTGAATGGCTTAGTGAGCCCTCTGGACTGTTGCATCTCGTTGGAAACTTCGAGGCGCATGCGGGAAGGAGGTCAAACTTGATCATTTAGAGGAAGTAAAAGTCGTAACAAGGTTTCCGTAGGTGAACC	ASV_914_Dinophyceae_X_Dinophyceae_XX	0	0	0	0	0	0	0	0	0	0	0	0	0	0	0	0	0	0	0	0	0	0	0	0	0	0	0	2	0	0	0	9	9	22	0	3	1	0	0	0	0	1	3	1	6	0	14
ASV_915	GTACACACCGCCCGTCGCACCTACCGATTGAACCATACGGTGAGGTCCTCGGATTTCGTGAGCCGACCTTCATTGGGAGGCTTGCGAGAGAAGTTGCCCAAACCTCGTGGTTTAGAGGAAGGTGAAGTCGTAACAAGGTTTCCGTAGGTGAACCT	ASV_915_MOCH-2_MOCH-2_X	0	3	0	0	0	0	0	4	0	4	21	3	34	7	0	3	5	3	2	51	8	6	7	48	2	19	0	19	0	57	0	25	0	5	0	7	0	11	0	8	2	4	0	5	0	0	0
ASV_916	GTACACACCGCCCGTCGCTGCTACCGATTGGACGTTCCGGTGAATTGTTCGGACGGGCTTAGATGGTGGTTCCCATCGTCTTCGCCTGAAAGTTCCGTGAACCTTAACGTCTAGAGGAAGCAGAAGTCGTAACAAGGTTTCCGTAGGTGAACCTG	ASV_916_Dino-Group-II_Dino-Group-II_X	0	0	0	0	0	0	0	9	0	2	2	2	2	2	0	0	0	0	0	2	0	3	0	0	0	0	0	2	0	0	0	4	0	6	0	5	9	0	0	0	0	4	0	24	0	0	0
ASV_917	GTACACACCGCCCGTCGCTCCTACCGATTGAGCAAACCGGTGAATAGTTCGGACCGTCGGCTTCCTCGGTTTACCGGGTTAGCAGTACGGAAAGTCCAGTGAACCTTTTTGCTTAGAGGAAGGAGAAGTCGTAACAAGGTTTCCGTAGGTGAACC	ASV_917_Dino-Group-II_Dino-Group-II-Clade-2	0	0	0	0	0	0	0	0	0	0	0	0	0	0	0	62	6	5	2	0	0	0	0	0	0	0	0	0	0	0	0	0	0	0	0	2	0	0	0	0	0	0	0	0	0	0	0
ASV_918	GTACACACCGCCCGTCGCTCCTACCGATTGAATGATCCGGTGAGCTATTCGGACCTACGCTTCGTCGATTTTCGGCTTTGTGTGGGAAAGTCTCGCGAACCTTATCATTTAGAGGAAGGAGAAGTCGTAACAAGGTTTCCGTAGGTGAACCTGCA	ASV_918_Dino-Group-I_Dino-Group-I-Clade-1	0	0	0	0	0	0	0	0	0	0	0	0	0	0	0	0	0	0	0	0	0	0	0	0	0	0	0	0	0	0	0	0	0	0	0	0	0	0	0	0	0	0	0	0	0	0	0
ASV_919	GTACACACCGCCCGTCGCACCTACCGATTGAATGGTCCGGTGAAATCTTCGGATCTGAGAGATGTCTGATTAATTTCGGACGCCTTTTGGAAAAGTTGCTTAAACCTTACCATTTAGAGGAAGGTGAAGTCGTAACAAGGTTTCCGTAGGTGAAC	ASV_919_MAST-4_MAST-4E	0	0	0	0	0	0	0	0	0	0	0	0	0	0	0	0	0	3	0	6	1	165	18	9	0	21	2	11	0	12	3	39	0	11	2	14	12	53	2	27	3	61	3	52	42	3	2
ASV_920	GTACACACCGCCCGTCGCTCCTACCGATTGAGCAAACCGGTGAATAGTTCGGACCGTCGGCTTTCTCGGTTTACCGGGTTAGCAGTACGGAAAGTCCAGTGAACCTTTTTGCTTAGAGGAAGGAGAAGTCGTAACAAGGTTTCCGTAGGTGAACC	ASV_920_Dino-Group-II_Dino-Group-II-Clade-2	0	0	0	0	0	0	0	0	0	0	0	0	0	0	0	0	0	0	0	0	0	0	0	0	0	0	0	0	0	0	0	0	0	0	0	0	0	0	0	0	0	0	0	52	0	0	0
ASV_921	GTACACACCGCCCGTCGCTCCTACCGATTGAATGATCCGGTGAGCTATTCGGACTTTCGCTTTGTCGATTTTCGGCGCTGCGAGGGAAAGTCTCGCGAACCTTATCATTTAGAGGAAGGAGAAGTCGTAACAAGGTTTCCGTAGGTGAACCTGCA	ASV_921_Dino-Group-II_Dino-Group-II-Clade-7	8	11	2	0	4	21	61	44	18	14	19	10	23	8	2	50	15	37	11	205	58	362	62	409	29	211	8	90	2	44	4	12	5	27	5	40	85	36	12	42	6	41	8	113	88	5	35
ASV_922	GTACACACCGCCCGTCGCTCCTACCGATTGAGTGATCCGGTGAATAATTTGGACTGCTGCATTGCTCAGCTTCTGACATTGCGGTGGGAAGTTTAGTGAACCTTATCACTTAGAGGAAGGAGAAGTCGTAACAAGGTTTCCGTAGGTGAACCTGC	ASV_922_Picozoa_XX_Picozoa_XXX	17	5	4	0	3	3	1	0	0	0	387	0	0	0	0	103	3	124	8	59	4	969	3	28	0	261	7	0	1	70	0	0	14	0	0	0	4	44	0	2	0	0	0	23	0	0	0
ASV_923	GTACACACCGCCCGTCGCTACTACCGATTGAATCATTTGGTGAGGTCTACGGACTGTCGGGAGTCGGTTTACCGGCGAACTTCGGGAAGTAGCACGAACCTGATGATTTAGAGGAAGTAAAAGTCGTAACAAGGTTTCCGTAGGTGAACCTGCAG	ASV_923__	0	0	0	0	0	0	0	0	0	0	0	0	0	0	0	0	0	0	0	0	0	0	0	0	0	0	0	0	0	0	0	0	0	0	0	0	0	0	0	0	0	0	0	14	0	0	0
ASV_924	GTACACACCGCCCGTCGCTCCTACCGATTGAATGGTCCGGTGAAGTGTTCGGATCAGTGCGTCGCAGACGGTCCGCCGTCAGCTTCGCTTTGAGAAGTTCATTAAACCTTATCATTTAGAGGAAGGAGAAGTCGTAACAAGGTTTCCGTAGGTGA	ASV_924_Pyramimonadales_X_Pyramimonadales_XX	0	0	0	0	0	0	0	0	0	0	0	0	0	0	0	0	0	0	0	0	0	0	2	18	0	33	4	68	0	12	0	7	0	0	0	6	0	2	0	30	4	7	4	17	7	2	25
ASV_925	GTACACACCGCCCGTCGCTCCTACTGATTGAGTGATCCGGTGAATATTTTGGACTGCAGCATAGCTCAGGTCCTGGGTTTTGCAACATCAAGTTTAATGAACCTTACCACTTAGAGGAAGGAGAAGTCGTAACAAGGTTTCCGTAGGTGAACCTG	ASV_925_Peridiniales_Protoperidiniaceae	0	0	0	0	0	0	0	0	2	0	5	0	0	0	0	23	10	12	0	20	6	53	13	15	2	45	6	13	0	0	44	85	25	179	0	9	12	20	2	4	15	318	0	484	36	0	3
ASV_926	GTACACACCGCCCGTCGCTCCTACCGATTGAGTGATCCGGTGAATAATTCGGACTGCGACACTGTTCGGTTCCTGAACGTTGTTGCGGAAAGTTTAGTGAACCTTATCACTTAGAGGAAGGAGAAGTCGTAACAAGGTTTCCGTAGGTGAACCTG	ASV_926_Dinophyceae_X_Dinophyceae_XX	0	0	0	0	0	0	0	0	0	0	96	0	0	0	0	0	0	0	0	0	0	0	0	0	0	0	0	0	0	67	0	0	0	0	0	13	46	0	0	780	15	0	26	0	0	0	0
ASV_927	GTACACACCGCCCGTCGCTACTACCGATTGAATGGCTTAGTGAGCTCTCTGGACTGTTGCACTACGTTGGAAACTTCGTTGAGCATACGGGAAGGAGATCAAACTTGATCATTTAGAGGAAGTAAAAGTCGTAACAAGGTTTCCGTAGGTGAACC	ASV_927_Cryomonadida_Protaspa-lineage	0	0	0	0	0	0	0	0	0	0	9	0	0	0	0	0	0	0	0	0	0	0	0	0	0	0	0	0	0	0	0	0	0	0	0	0	0	0	0	0	0	0	0	0	0	0	0
ASV_928	GTACACACCGCCCGTCGCTCCTACTGATTGAGTGATCCGGTGAATATTTTGGACTGCAGCATAGCTCAGTTCCTGAGTGTTGCAGCATGAAGTTTAGTGAACCTTATCACTTAGAGGAAGGAGAAGTCGTAACAAGGTTTCCGTAGGTGAACCTG	ASV_928_Peridiniales_Protoperidiniaceae	0	0	0	0	0	0	0	0	0	0	0	0	0	0	0	0	0	0	0	0	0	0	0	0	0	0	5	9	0	0	0	2	0	21	0	0	0	0	0	0	0	0	0	0	0	0	0
ASV_929	GTACACACCGCCCGTCGCTCCTACCGATTGGACGATCCGGTGAATAATTCGGACCGAAATCCTAGATGGTTCGCCATCTTGGATTTTGGAAAGTCTAGTGAACCTTATCGTCTAGAGGAAGGAGAAGTCGTAACAAGGTTTCCGTAGGTGAACCT	ASV_929_Dino-Group-II_Dino-Group-II-Clade-3	0	4	0	0	0	0	0	0	0	0	13	2	27	3	2	0	0	0	0	0	0	5	6	46	4	47	4	55	0	67	0	72	6	122	0	24	45	14	0	41	6	20	8	22	33	0	72
ASV_930	GTACACACCGCCCGTCGCTCCTACCGATTGAATGATCCGGTGAATAATTCGGACGAGCGTCTTGACCGGTCCGCTGGTCTTGCATGCTTGAAAGTTTAGTAAACCTTATCATTTAGAGGAAGGAGAAGTCGTAACAAGGTTTCCGTAGGTGAACC	ASV_930_Dino-Group-II_Dino-Group-II-Clade-8	0	0	0	0	0	0	0	0	0	0	5	0	0	2	2	125	10	6	0	105	50	10	33	72	0	79	0	307	0	66	2	39	9	29	2	2	26	36	5	25	3	38	3	28	5	0	5
ASV_931	GTACACACCGCCCGTCGCTACTACCGATTGAACGGTTTAGTGAGTTTCGAGGATTGGGGGCTGTTGGGTCTCGTACCCTGCAGTCTCTGAGAGCAGATGCAAACTTGATCGTTTAGAGGAAGTAAAAGTCGTAACAAGGTTTCCGTAGGTGAACC	ASV_931_Filosa-Imbricatea_X_Novel-clade-2	0	0	0	0	0	0	0	0	0	5	13	0	20	4	2	0	0	0	0	0	0	0	8	17	0	19	0	13	0	143	11	144	17	63	4	13	20	34	6	52	6	13	3	41	28	5	16
ASV_932	GTACACACCGCCCGTCGCTCCTACCGATTGAGTGTTCCGGTGAATAATTCGGACTGCAGCAGCGGGGGGATTCCCCTTGCTGCAGCGGAAAGTTTAGTGAACCTTAACACTTAGAGGAAGGAGAAGTCGTAACAAGGTTTCCGTAGGTGAACCTG	ASV_932_Gymnodiniales_Gymnodiniaceae	0	0	0	0	0	0	0	0	0	4	5	0	0	0	4	1	1	5	5	3	5	24	27	24	4	4	17	365	2	3	0	100	11	58	0	14	22	7	0	1	0	8	3	54	0	0	1
ASV_933	GTACACACCGCCCGTCGCTCCTACCGATTTCGGGTGGTCCGGTGAACCCTTTGGACCTACCTTTGGCCTTGAGCCACTAACTGGGAAGTCGAGTAAACCACATCACCTAGAGGAAGGAGAAGTCGTAACAAGGTTTCCGTAGGTGAACCTGCAGA	ASV_933_Tintinnida_Eutintinnidae	0	0	0	0	0	5	0	0	0	0	0	0	0	0	0	0	0	0	0	0	0	0	0	0	0	0	0	0	0	0	0	0	0	11	0	10	16	3	0	0	0	0	0	9	0	0	0
ASV_934	GTACACACCGCCCGTCGCTCCTACCGATTGAGTAATCCGGTGAATAATTCGGACGCATGGTTATTGGGGAAACCTGGTACCACCGCGAAAGTCTAGTGAACCTTATTACTTAGAGGAAGGAGAAGTCGTAACAAGGTTTCCGTAGGTGAACCTGC	ASV_934_Dino-Group-II_Dino-Group-II-Clade-32	0	0	0	0	0	0	0	0	0	0	0	0	35	2	6	4	0	0	0	0	0	1	16	126	0	22	3	125	0	31	4	21	2	121	0	9	34	9	0	5	0	0	0	0	0	0	3
ASV_935	GTACACACCGCCCGTCGCTCCTACCGATTGAGTGATCCGGTGAATATTTCGGACCGAGACCACTTGGGTTTCCAGGTGTGTTTTGGAAAGTTGTGTGAACCTTATCACTTAGAGGAAGGAGAAGTCGTAACAAGGTTTCCGTAGGTGAACCTGCA	ASV_935_Dino-Group-II_Dino-Group-II-Clade-28	0	0	0	0	0	27	30	6	0	0	0	0	0	2	8	3	0	0	0	0	8	44	2	9	0	5	6	29	2	0	7	97	46	194	2	26	67	5	4	4	0	7	2	39	24	2	9
ASV_936	GTACACACCGCCCGTCGCTCCTACCGATTGAATGGTCCGGTGAAGCGTTTGGACTATGGTTTTCTGATGGTCCGCCGTTGGATTACCGTGGGAAGTTCGTTAAACCTTATCATTTAGAGGAAGGAGAAGTCGTAACAAGGTTTCCGTAGGTGAAC	ASV_936_Mamiellales_Bathycoccaceae	0	0	0	0	0	0	0	0	0	0	0	0	0	0	0	0	0	0	0	0	0	0	0	0	0	0	0	0	0	0	0	0	0	0	0	0	0	0	1	4	0	0	0	13	4	0	2
ASV_937	GTACACACCGCCCGTCGACTCTACCGATTGAATGGTTCGGTGAAAACTTTGGACTGTGGCATTGTCCTTTATTGGACTTCGCCGTAGAAAATTGTTTAAACCTCATCATTTAGAGGAAGAATAAGTCGTAACAAGGTTTCCGTAGGTGAACCTGC	ASV_937_MAST-1_MAST-1C	0	0	0	0	0	0	0	0	0	0	0	0	0	0	0	0	0	0	0	0	0	0	0	0	0	0	0	0	0	0	0	0	0	0	0	5	0	0	0	0	0	0	0	0	0	0	0
ASV_938	GTACACACCGCCCGTCGCTACTACCGATTGAATGGCTTAGTGAGCTCTCTGGACTGTTGCACTTCCGTTGGTAACTTCGGGGAGCATTCGGGAAGGAGATCAAACTTGATCATTTAGAGGAAGTAAAAGTCGTAACAAGGTTTCCGTAGGTGAAC	ASV_938_Cryomonadida_Protaspa-lineage	0	0	0	0	0	0	1	0	2	6	65	9	5	6	117	16	22	149	33	72	16	15	3	8	0	7	0	0	0	6	0	15	8	91	3	29	97	32	4	7	0	24	2	41	98	15	14
ASV_939	GTACACACCGCCCGTCGCTCCTACCGATTGGACGATCCGGTGAATACTTCGGACCGAGATCTGGATTGGTTCGCCAGTTCAGATTTTGGAAAGTCGAGTGAACCTTATCGTCTAGAGGAAGGAGAAGTCGTAACAAGGTTTCCGTAGGTGAACCT	ASV_939_Dino-Group-II_Dino-Group-II-Clade-3	0	2	0	0	0	0	0	0	3	3	3	2	13	4	18	60	10	16	2	13	0	0	0	0	0	0	0	0	0	0	0	0	0	0	0	0	0	0	0	0	0	0	0	3	0	0	0
ASV_940	GTACACACCGCCCGTCGCTACTACCGATTGGATGGTCTGGTGAGTCTTCCGGACTGCGGCTCTAGCTCGGGCAACCGGGCTTTGCTGCGGGAAGTTACGCAAACCCTATCATCTAGAGGAAGTAAAAGTCGTAACAAGGTTTCCGTAGGTGAACC	ASV_940_Telonemia_XX_Telonemia-Group-1	0	0	0	0	0	0	15	18	0	0	22	2	0	0	0	2	0	2	1	23	4	0	0	51	2	6	5	136	0	120	5	186	32	368	19	268	606	264	55	31	10	85	10	91	47	5	92
ASV_941	GTACACACCGCCCGTCGCACCTACCGATTGAATGGTTCGGTGAGGTCTCAGGATCGTGGCTTTTGCCCTTCATTGGGCTTTGGCCGTGAGAATTTGCCCAAACCTCATCATTTAGAGGAAGGTGAAGTCGTAACAAGGTTACCGTAGGTGAACCT	ASV_941_Dictyochophyceae_X_Florenciellales	0	0	0	0	0	0	0	0	0	9	8	0	2	0	0	2	0	5	10	81	0	5	8	1	0	4	4	15	0	6	0	89	8	37	0	10	20	16	2	12	0	4	0	19	12	0	2
ASV_942	GTACACACCGCCCGTCGCTGCCTCCGATTGAGTGATCCGGTGAATAATTCGGACCGACGCCTCGTTTGGTTCGCCGAACTTGGTGTTGGAAAGTCTAGTAAACCTTATCACTTAGAGGAAGCAAAAGTCGTAACAAGGTTTCCGTAGGTGAACCT	ASV_942_Dino-Group-II_Dino-Group-II-Clade-10-and-11	0	0	0	0	0	0	0	0	0	0	0	0	23	2	0	0	0	0	0	0	0	0	0	68	2	20	3	55	0	31	2	46	5	13	0	0	0	0	0	10	1	0	7	17	25	3	88
ASV_943	GTACACACCGCCCGTCGCTCCTACCGATTGAGTGATTCGGTGAATAATTCGGACTGCAGCATTGTTTGGTTCCCAAACGATGCAGCGGAAAGTTTAGTGAACCTCATCACTTAGAGGAAGGAGAAGTCGTAACAAGGTTTCCGTAGGTGAACCTG	ASV_943_Gymnodiniales_Gymnodiniaceae	0	0	0	0	0	0	0	0	0	0	0	0	0	0	0	0	0	0	0	0	0	0	0	3	1	110	14	63	16	22	3	31	24	236	0	4	36	43	11	62	0	2	3	14	0	0	0
ASV_944	GTACACACCGCCCGTCGCTCCTACCGATTGAGTGTTCCGGTGAATAATTCGGACTGCAGCAGCGTGGGGACTCCTCATGCTGCAGCGGAAAGTTTGGTGAACCTTAACACTTAGAGGAAGGAGAAGTCGTAACAAGGTTTCCGTAGGTGAACCTG	ASV_944_Dinophyceae_X_Dinophyceae_XX	0	0	0	0	0	0	0	0	0	0	0	0	0	0	13	0	1	50	22	37	18	134	83	67	13	6	72	698	14	14	112	1341	159	703	2	21	73	29	2	14	7	478	67	268	1012	122	356
ASV_945	GTACACACCGCCCGTCGCACCTACCGATTGAATGATTCGGTGAAACTCTCGGACCGTAGTGCGGACACCTTCGGGTGACCAAACTGTGGGAAGTTATTTAAACCTCATCATTTAGAGGAAGGTGAAGTCGTAACAAGGTTTCCGTAGGTGAACCT	ASV_945_Chrysophyceae_X_Chrysophyceae_Clade-C	0	0	0	0	0	0	0	0	0	0	3	0	1	0	0	2	0	0	0	3	0	0	2	11	0	8	2	29	0	2	3	36	6	153	0	6	15	12	0	6	2	20	3	25	10	0	43
ASV_946	GTACACACCGCCCGTCGCTCCTACCGATTGAGTGGTCCGGTGAGGCTTTGGGAGAGCCGGATGGATTGTGTTTCACAAACCGTTTGGCTTGAACTTAGTCAAACCTTACTACTTAGAGGAAGGAGAAGTCGTAACAAGGTTTCCGTAGGTGAACC	ASV_946_Ceramiales_Rhodomelaceae	3	7	0	0	0	0	0	3	0	7	0	3	0	4	3	8	0	13	3	3	4	3	4	13	2	19	0	25	0	18	2	16	8	9	0	0	2	0	0	9	0	6	0	10	8	0	29
ASV_947	GTACACACCGCCCGTCGCTCCTACCGATTGAGCAATCCGGTGAATACTTCGGACCGTCCGCATAATTGGTTCGCCAGTTTTGCGGATGGAAAGTCGAGTGAACCTTATTGCTTAGAGGAAGGAGAAGTCGTAACAAGGTTTCCGTAGGTGAACCT	ASV_947_Dino-Group-II_Dino-Group-II-Clade-4	0	0	0	0	0	0	0	0	0	0	8	0	0	0	0	0	4	14	0	33	57	87	108	107	50	192	4	48	0	34	10	15	2	60	0	7	21	0	0	0	0	3	0	4	0	0	0
ASV_948	GTACACACCGCCCGTCGCTCCTACCGATTGAATGATCCGGTGAGCTTTTTGGACCCTAGCAACGGCTTTGGTTCGCCAAACTGATGTTGGGGGAAGATACGCAAACCTTATCATTTAGAGGAAGGAGAAGTCGTAACAAGGTTTCCGTAGGTGAA	ASV_948_Prymnesiales_Chrysochromulinaceae	0	0	0	0	0	0	0	0	0	0	0	0	0	0	0	0	0	0	0	0	0	0	2	0	0	0	0	20	0	48	4	91	25	0	0	8	8	6	4	2	0	13	0	7	9	6	29
ASV_949	GTACACACCGCCCGTCGCTCCTACCGATTGAATGATCCGGTGAATCATTTGGATTGTAGCAATGTTCAGTGTGCTGGATGATGCCATGTCAAATTTCATGAACCTTATCATTTAGAGGAAGGAGAAGTCGTAACAAGGTTTCCGTAGGTGAACCT	ASV_949_Gonyaulacales_Goniodomataceae	0	0	0	0	0	0	0	0	0	0	0	0	0	0	0	0	0	0	0	0	0	0	0	0	0	0	0	0	0	0	0	0	0	0	0	0	0	0	0	0	0	0	0	8	0	0	0
ASV_950	GTACACACCGCCCGTCGCTCCTACCGATTGAGCAATCCGGTGAATACTTCGGACCGCTACGCTTACTGGTTCGCCAGTTCGCGTTCTGGAAAGTCGAGTAAACCTTATTGCTTAGAGGAAGGAGAAGTCGTAACAAGGTTTCCGTAGGTGAACCT	ASV_950_Syndiniales_X_Syndiniales_XX	0	0	0	0	0	0	0	0	0	0	0	0	0	0	0	0	0	0	0	0	0	0	0	0	0	0	0	0	0	0	0	2	0	4	0	2	0	0	0	0	0	0	0	12	0	0	6
ASV_951	GTACACACCGCCCGTCGCTACTACCGATTGAATGGTCTGGTGAGTCTCTTGGACTGCGGCTCTAGTTGGGGCAACCCGGCTTTGCTGCGGGAAGTTAAGCAAACCCTACCATTTAGAGGAAGTAAAAGTCGTAACAAGGTTTCCGTAGGTGAACC	ASV_951_Telonemia_XX_Telonemia-Group-2	0	0	0	0	0	0	0	0	0	0	3	0	0	0	0	0	0	0	0	0	0	0	0	0	0	0	0	0	0	0	0	0	0	0	0	0	0	0	0	0	0	0	0	5	0	0	0
ASV_952	GTACACACCGCCCGTCGCTCCTACCGATTTCGAGTGGTCCGGTGAACCGTTTGGACCGAGGCCGGATTTTCGGCCTTGGAAAGTCCAGTAAACCACATCACTTAGAGGAAGGAGAAGTCGTAACAAGGTTTCCGTAGGTGAACCTGCAGAAGGAT	ASV_952_Tintinnida_TIN_05	0	0	0	0	0	5	5	10	0	0	41	5	25	0	4	5	0	9	7	2	0	85	10	5	2	4	5	37	0	0	0	55	17	396	0	440	989	376	58	16	0	274	10	70	567	56	5206
ASV_953	GTACACACCGCCCGTCGCTACTACCGATTGGATGGTCTGGTGAGTCTTCCGGACTGCGGCTATGGGTCGGGCGACCGGTCCTTGCTGCGGGAAGTTACGCGAACCCTATCATCTAGAGGAAGTAAAAGTCGTAACAAGGTTTCCGTAGGTGAACC	ASV_953_Telonemia_XX_Telonemia-Group-2	0	8	0	0	0	4	2	1	0	8	7	0	5	0	1	10	4	0	0	8	5	0	0	5	0	2	3	13	0	18	2	64	6	14	0	16	42	12	6	9	7	13	2	27	30	5	5
ASV_954	GTACACACCGCCCGTCGCTCCTACCGATTGAGTGATCCGGTGAATAATTCGGACGAGAATTTGGGGTAGTTTTATCCCTTATTCTTGAAAGTCTAGTGAACCTTATCACTTAGAGGAAGGAGAAGTCGTAACAAGGTTTCCGTAGGTGAACCTGC	ASV_954_Dino-Group-II_Dino-Group-II-Clade-6	0	0	0	0	0	0	0	0	0	0	0	0	0	0	0	0	0	0	0	0	0	0	0	0	0	0	0	0	0	0	0	0	0	0	0	2	0	0	0	0	0	0	0	0	0	0	0
ASV_955	GTACACACCGCCCGTCGCTCCTACCGATTTCGGGTGGTCCGGTGAACCCTTTGGACCGGAGGCGGCCTTGTGTCGCAACCGGGAAGTCGAGTAAACCACATCACCTAGAGGAAGGAGAAGTCGTAACAAGGTTTCCGTAGGTGAACCTGCAGAAG	ASV_955_Tintinnida_Eutintinnidae	0	0	0	0	0	0	0	0	0	0	0	13	0	0	0	0	0	0	0	0	0	0	0	0	0	0	0	0	0	0	0	0	0	0	0	0	0	0	0	0	0	0	0	0	0	0	0
ASV_956	GTACACACCGCCCGTCGCTCCTACCGATTGAGCAATCCGGTGAATAATTCGGACCGTCGATCTATTTGGTTCTCCAGATTGATTGCTGGAAAGTCTAGTGAACCTTATTGCTTAGAGGAAGGAGAAGTCGTAACAAGGTTTCCGTAGGTGAACCT	ASV_956_Dino-Group-II_Dino-Group-II-Clade-33	0	0	0	0	0	0	0	0	0	0	0	0	0	0	0	0	0	0	0	0	0	2	0	2	3	11	2	5	0	0	0	0	0	0	0	0	0	0	0	0	0	0	0	0	0	0	0
ASV_957	GTACACACCGCCCGTCGCTCCTACCGATTTCGAGTGGTCCGGTGAGCCTTTCGGACTGCGCGCTGCCTCGAGCAGCCGCGGAAAGTCAGGCAAATCTTACTACTTAGAGGAAGGAGAAGTCGTAACAAGGTTTCCGTAGGTGAACCTGCAGAAGG	ASV_957_Strombidiida_Strombidiidae_L	0	0	0	0	0	0	0	0	0	0	10	0	2	0	0	7	3	0	7	16	3	31	52	440	34	478	13	62	0	188	39	133	79	140	6	22	50	23	5	105	4	0	4	6	0	0	4
ASV_958	GTACACACCGCCCGTCGCTGCCTCCGATTGAATGATCCGGTGAATAATTCGGACTGACGCTTTGAGTGGTTTCCACTCTTTGTGTTGGGAAGTCTAGTAAACCTTATCATTTAGAGGAAGCAAAAGTCGTAACAAGGTTTCCGTAGGTGAACCTG	ASV_958_Dino-Group-II_Dino-Group-II-Clade-10-and-11	0	0	0	0	0	0	0	0	0	0	5	0	0	0	0	0	0	0	0	2	0	0	3	0	0	0	0	2	0	0	0	5	2	27	4	7	22	11	0	20	3	44	5	34	138	26	17
ASV_959	GTACACACCGCCCGTCGCTCCTACCGATTGAGTGTGTTGGTGAGGAGTTTGGATTGGCCTCGGAAGGTGGTTCGCCACCGTCCGTAGCTGAGAAGTTCTCCAAACCGCCCCACTTAGAGGAAGGAGAAGTCGTAACAAGGTTTCCGTAGGTGAAC	ASV_959_Chlorodendrales_Chlorodendraceae	0	0	0	0	14	49	0	0	0	0	3	2	0	0	0	0	0	0	0	0	0	0	0	0	0	0	0	0	0	0	4	17	7	72	0	130	306	48	9	7	5	74	5	61	486	79	1043
ASV_960	GTACACACCGCCCGTCGCTCCTACCGATTGAATGGTCCGGTGAAATGTTCGGACCGCGGCAAGGCGGACGGTTCGCCGTCAGCCTCGCTGTGGGAAGTTCATTAAACCTTATCATTTAGAGGAAGGAGAAGTCGTAACAAGGTTTCCGTAGGTGA	ASV_960_Pyramimonadales_X_Pyramimonadales_XX	0	0	0	0	0	9	0	0	0	0	0	0	0	0	2	7	0	2	10	1	0	0	0	8	0	12	0	0	0	8	0	0	6	37	0	41	92	25	2	1	0	8	0	0	0	0	0
ASV_961	GTACACACCGCCCGTCGCTCCTACCGATTGAGTGATCCGGTGAATCATTTGGATTGCGATTGCATTTAGTCTTCTAGATGTATTGCACAAAGCTTTATGAACCTTATCACTTAGAGGAAGGAGAAGTCGTAACAAGGTTTCCGTAGGTGAACCTG	ASV_961_Dinophyceae_X_Dinophyceae_XX	0	0	0	0	0	0	0	0	0	0	0	0	0	0	0	0	0	0	0	0	0	0	0	0	0	0	0	0	0	0	0	0	0	0	0	7	0	0	0	0	0	0	0	14	0	0	0
ASV_962	GTACACACCGCCCGTCGCACCTACCGATTGAATGGTCCGGTGAAGCCTCGAGATTGTGGTTAGTTTCCTTTATTGGAAGTTAGCCGCGAGAACTTGTCTAAACCTTATCATTTAGAGGAAGGTGAAGTCGTAACAAGGTTTCCGTAGGTGAACCT	ASV_962_Bacillariophyta_X_Raphid-pennate	1	0	0	0	0	0	0	0	0	0	0	0	0	0	0	15	3	0	2	0	0	0	0	0	0	0	0	0	0	0	0	0	0	0	0	0	0	0	0	0	0	0	0	0	0	0	0
ASV_963	GTACACACCGCCCGTCGCACCTACCGATTGAATGGTCCGGTGAGATCTTCGGACTGCAGCGAATCTCAGCAATGAGTTAGTCGCGGAAAGTTGATCAAACCTTACCATTTAGAGGAAGGTGAAGTCGTAACAAGGTTTCCGTAGGTGAACCTGCA	ASV_963_MAST-3_MAST-3B	0	0	0	0	0	0	0	0	0	0	3	0	0	0	0	0	0	0	0	0	0	3	3	26	0	93	4	41	0	105	7	63	4	14	2	2	10	28	3	193	35	69	22	121	277	38	12
ASV_964	GTACACACCGCCCGTCGCTCCTACCGATTGGATGGTCCGGTGAGCTATTTGGACTGCTGACTTTTCAGTTCTCTGAGTTGACAGTGGAAAATCTCGCAAACCTTATCATCTAGAGGAAGGAGAAGTCGTAACAAGGTTTCCGTAGGTGAACCTGC	ASV_964_Dino-Group-I_Dino-Group-I-Clade-1	0	0	0	0	0	0	0	0	0	0	0	0	0	0	0	0	0	0	0	0	0	0	0	0	0	0	0	0	0	0	0	0	0	0	0	0	0	0	0	3	0	0	0	2	0	0	0
ASV_965	GTACACACCGCCCGTCGCTCCTACCGATTTCGAGTGGTCCGGTGAATCTTTCGGAGAGTAGCGTACCTTGAGTGTGCTGCTCGAAGTCAGATAAATCGTAACACTTAGAGGAAGGAGAAGTCGTAACAAGGTTTCCGTAGGTGAACCTGCAGAAG	ASV_965_Strombidiida_Strombidiidae_I	4	6	0	0	7	140	31	188	68	28	262	238	963	4	32	136	10	82	86	178	18	190	103	69	14	101	54	299	0	36	75	284	25	210	5	86	243	178	36	106	13	20	12	95	31	6	103
ASV_966	GTACACACCGCCCGTCGTTTCTTCCGACTGGTACTCATTGTGAATTGCGAGGATTACAAATGAATCGTTGTGAATGCTGGGTACTGGAGGAAGAAAAAGTCGTAACAAGGTTATCGTAGGTGAACCTGCAGAAGGATCATGCTGACTGACTGTTG	ASV_966_Gregarines_Cephaloidophoroidea	0	0	0	0	0	0	0	0	0	0	0	0	0	0	0	0	0	0	0	0	0	0	0	0	0	0	0	0	0	0	0	0	0	0	0	0	0	0	0	0	0	0	0	0	0	0	0
ASV_967	GTACACACCGCCCGTCGCTCCTACCGATTTCGAGTGGTCCGGTGAACCTTTGGGACCGCGTATGGCTTGTCCAGGCGTGGAAACTCAAGTAAACCACATCACTTAGAGGAAGGAGAAGTCGTAACAAGGTTTCCGTAGGTGAACCTGCAGAAGGA	ASV_967_Choreotrichida_Lynnellidae	0	0	0	0	0	0	0	0	0	0	0	0	0	0	0	0	0	0	0	0	0	0	0	0	0	0	0	0	0	0	0	0	0	0	0	4	0	0	0	0	0	0	0	32	0	0	0
ASV_968	GTACACACCGCCCGTCGCTCCTACCGATTGAGTGATCCGGTGAATTATTTGGACCGGCTTAGCGTAAGTTTCTTACTCTTTGCCGGGAAATTTTGTGAACCTTATCACTTAGAGGAAGGAGAAGTCGTAACAAGGTTTCCGTAGGTGAACCTGCA	ASV_968_Peridiniales_Thoracosphaeraceae	0	0	0	0	0	0	0	0	0	0	0	0	0	0	0	0	0	0	0	0	0	0	0	0	0	0	0	0	0	0	0	0	0	0	0	0	0	0	0	0	0	0	0	0	0	0	0
ASV_969	GTACACACCGCCCGTCGCTACTACCGATCGGATGGCTTAGTGAGGTGTACGGATTTGGGTGCTTGAATGGCTTGTTCATTCTTGTGCTTGGAGAAGTACAACAAACTTGATCATCTAGAGGAAGTAAAAGTCGTAACAAGGTTTCCGTAGGTGAA	ASV_969_Filosa-Imbricatea_X_Filosa-Imbricatea_XX	0	2	0	0	6	31	4	3	0	6	4	0	3	0	0	0	0	0	0	0	0	2	0	4	0	0	0	0	0	0	0	3	2	35	2	24	51	20	4	2	0	34	0	29	18	8	206
ASV_970	GTACACACCGCCCGTCGCTCCTACCGATTGAATGATCCGGTGAGCTTTTTGGACTGAGGCATCGGTAGTGGTTCGCCACTCTGACGCTCTGGGAAGATGCGCAAACCTTATCATTTAGAGGAAGGAGAAGTCGTAACAAGGTTTCCGTAGGTGAA	ASV_970_Prymnesiales_Chrysochromulinaceae	0	0	0	0	0	7	79	73	19	231	453	20	11	18	29	43	4	10	5	35	2	36	279	94	6	84	65	175	0	110	9	61	10	35	4	19	29	23	3	24	6	101	9	43	30	6	13
ASV_971	GTACACACCGCCCGTCGCACCTACCGATTGAATGGTCCGGTGAAGGCTCCGGAGGCGTCTTTCTCAATGTTTATTCGGCGAGATTGGTGCCAAAGTTGAATGAACCTTACCATTTAGAGGAAGGTGAAGTCGTAACAAGGTTTCCGTAGGTGAAC	ASV_971_MAST-11_MAST-11_X	0	4	3	0	0	0	0	0	0	0	3	0	6	22	2	0	0	0	0	0	0	11	13	4	0	30	3	8	0	24	6	23	0	3	0	3	4	12	2	21	0	57	4	48	40	2	0
ASV_972	GTACACACCGCCCGTCGCTTATACCGATTTCGAGTGGTCCGGTGAATCTTTTGGAGAGACGCGCAACTCGATTGCGCTGCTCAAAATCAGATAAATCGTAACACTTAGAGGAATAAGAAGTCGTAACAAGGTTTCCGTAGGTGAACCTGCAGAAG	ASV_972_Strombidiida_Strombidiidae_L	0	2	0	0	0	5	3	0	0	0	0	0	7	0	0	0	0	0	0	0	0	0	0	0	0	0	0	0	0	0	0	2	0	0	0	4	0	0	0	0	0	0	0	0	0	0	0
ASV_973	GTACACACCGCCCGTCGCTCCTACCGATTGAGCAATCCGGTGAATACTTCGGACCGGTTACTTGGTTGGTTCGCTGACCTTGTGACTGGAAAGTCGAGTGAACCTTATTGCTTAGAGGAAGGAGAAGTCGTAACAAGGTTTCCGTAGGTGAACCT	ASV_973_Dino-Group-II_Dino-Group-II-Clade-4	0	0	0	0	0	0	0	0	0	0	5	0	0	0	0	0	0	0	0	0	0	0	0	0	0	0	0	0	0	0	0	102	57	446	0	144	337	98	10	295	52	1257	88	278	273	23	53
ASV_974	GTACACACCGCCCGTCGCTCCTACCGATTTCGAGTGATCCGGTGAACCATTCGGACCGGCGCCGCCTCGTGCTAAGCCGGGAAGTCTAGTAAACCACATCACTTAGAGGAAGGAGAAGTCGTAACAAGGTTTCCGTAGGTGAACCTGCAGAAGGA	ASV_974_Choreotrichida_Leegaardiellidae_B	0	0	0	0	0	0	0	0	0	0	0	0	0	0	0	0	0	0	0	0	0	0	2	0	0	13	0	0	0	0	0	0	0	0	0	0	0	0	0	1	0	0	0	0	0	0	0
ASV_975	GTACACACCGCCCGTCACACCATGGGAGTTGGTTCTACCCGAAGCCGGTGCGCTAACCGCAAGGAAGCAGCCGACCACGGTAGGGTTAGCGACTGGGGTGAAGTCGTAACAAGGTAGCAGTAGGTGAACCTGCAGAAGGATCATGCTGACTGACT	ASV_975__	5	4	0	0	8	9	4	3	0	25	62	29	13	6	0	38	0	64	0	206	0	172	0	140	0	240	0	111	0	112	0	81	0	24	0	15	16	18	0	33	0	37	0	36	268	0	96
ASV_976	GTACACACCGCCCGTCGCTCCTACCGATTGAGTGATCCGGTGAATAGTTCGGACCGACGCTTTTTCTGGTTTCCAGTTATTGCGTTGGAAAGTTCAGTGAACCTTATCACTTAGAGGAAGGAGAAGTCGTAACAAGGTTTCCGTAGGTGAACCTG	ASV_976_Dino-Group-II_Dino-Group-II_X	0	0	0	0	0	0	0	0	0	0	0	0	0	0	0	0	0	13	0	0	0	38	7	5	0	24	0	0	0	0	4	0	0	13	0	13	78	5	0	0	0	0	0	0	0	0	0
ASV_977	GTACACACCGCCCGTCGCTCCTACCGATTGAGCAATCCGGTGAATAATTTGGACCGAGTCTTTCGCGAGTTCGCTCGTGTTTGATTTGGAAAATCTAGTGAACCTTATTGCTTAGAGGAAGGAGAAGTCGTAACAAGGTTTCCGTAGGTGAACCT	ASV_977_Dino-Group-II_Dino-Group-II-Clade-4	0	0	0	0	0	0	0	0	0	0	0	0	0	0	0	0	0	0	0	0	0	0	0	0	0	0	0	0	0	0	0	0	0	0	0	0	0	0	0	0	0	0	0	0	0	0	0
ASV_978	GTACACACCGCCCGTCGCTCCTACCGATTGAGCAATCCGGTGAATATTTCGGACGGAGGTTCCTCGGGGCAACTCGTTGGAACTTCTGAAAGTCAAGTTAACCTTATTGCTTAGAGGAAGGAGAAGTCGTAACAAGGTTTCCGTAGGTGAACCTG	ASV_978_Dino-Group-II_Dino-Group-II-Clade-1	0	0	0	0	0	0	0	0	0	0	0	0	1	0	0	0	0	0	0	0	0	0	0	0	0	0	0	0	0	0	0	0	0	0	0	0	0	0	0	0	0	0	0	0	0	0	0
ASV_979	GTACACACCGCCCGTCGCTCCTACCGATTGAGCAATCCGGTGAATACTTCGGACCGGTTACTTTGTCGGTTCGCTGACCTTGTGACTGGAAAGTCGAGTGAACCTTATTGCTTAGAGGAAGGAGAAGTCGTAACAAGGTTTCCGTAGGTGAACCT	ASV_979_Dino-Group-II_Dino-Group-II-Clade-4	0	0	0	0	0	0	0	0	0	0	0	0	0	0	0	2	0	0	0	0	0	13	0	3	0	4	0	0	0	0	0	0	0	0	0	0	0	0	0	0	0	0	0	0	0	0	0
ASV_980	GTACACACCGCCCGTCGCTACTACCGATTGAATCATTTGGTGAGGTCCACGGACCGTCGTTCATTCGGCTTCTGTCGTTTGGACTTTGGGAAGTGGCACGAACCTGATGATTTAGAGGAAGTAAAAGTCGTAACAAGGTTTCCGTAGGTGAACCT	ASV_980_Chlorarachnida_Chlorarachnida_X	0	0	0	0	0	0	0	0	0	0	0	0	0	0	0	0	0	0	0	0	0	0	0	0	0	0	0	0	0	0	0	0	0	0	0	0	0	0	0	0	0	0	0	6	9	0	5
ASV_981	GTACACACCGCCCGTCGCACCTACCGATTGAATGATTCGGTGAAATTCTCGGACTGTGCACATTAATCCTTCGGGATTTTTGAGCATGGGAAGTTAAGTAAACCTCATCATTTAGAGGAAGGTGAAGTCGTAACAAGGTTTCCGTAGGTGAACCT	ASV_981_Chrysophyceae_X_Chrysophyceae_Clade-I	0	0	0	0	0	0	0	0	0	0	0	3	26	2	2	0	0	2	0	0	0	13	25	29	0	11	0	9	0	36	2	40	0	7	0	2	7	5	5	25	0	21	2	17	28	3	0
ASV_982	GTACACACCGCCCGTCGCTCCTACCGATTTTGAGTGTTCCGGTGAACTGTCTGGACTGAGTTGCTCTGCGATAAAGGAAGTTCAGTAAACCTTATCACTTAGAGGAAGGAGAAGTCGTAACAAGGTTTCCGTAGGTGAACCTGCAGAAGGATCAT	ASV_982_Cyrtophoria_Chlamydodontidae	0	0	0	0	0	0	0	0	0	0	2	0	0	0	0	2	0	0	0	0	0	0	0	0	0	0	0	0	0	0	0	0	0	0	0	0	0	0	0	0	0	0	0	0	0	0	0
ASV_983	GTACACACCGCCCGTCGCACCTACCGATTGAATGGTCCGGTGAGATCCTCGGACTGCGATGACATTCTGGCAACAGAATTAATTGCGGAAAGTTGATCAAACCTTACCATTTAGAGGAAGGTGAAGTCGTAACAAGGTTTCCGTAGGTGAACCTG	ASV_983_Chlorellales_Chlorellales_X	0	4	0	0	0	0	0	0	0	0	9	0	2	0	0	0	0	0	0	0	0	0	5	26	0	49	8	174	2	224	9	162	7	118	4	24	38	47	4	137	20	66	15	105	586	54	12
ASV_984	GTACACACCGCCCGTCGCTCCTACCGATTGAGTGGTCCGGTGAATAATTTGGATTGAAGCAAAGCTCGGGCCTTCCGACTTAGCTTTCAAGAAGTCTAGTAAACCTTATCACTTAGAGGAAGGAGAAGTCGTAACAAGGTTTCCGTAGGTGAACC	ASV_984_Dino-Group-II_Dino-Group-II-Clade-10-and-11	0	0	0	0	0	0	0	0	0	0	0	0	0	0	0	0	0	0	0	0	0	0	0	0	0	0	0	0	0	0	0	0	0	0	0	0	0	0	0	0	0	0	0	0	0	0	0
ASV_985	GTACACACCGCCCGTCGCTCCTACCGATTGAATGGTCCGGTGAGGTCCTTGGACCGCGGCAACGCAGCTGGTTCGCCAGCCGCGATGCCGTGGGAAGCTGCCCAAACCTTATCATTTAGAGGAAGGAGAAGTCGTAACAAGGTTTCCGTAGGTGA	ASV_985_Prymnesiales_Prymnesiophyceae_Clade_B5	0	0	0	0	0	0	0	0	0	0	3	0	0	0	0	0	0	0	0	0	0	0	0	0	0	0	0	0	0	0	0	0	0	0	0	0	0	0	0	0	0	0	0	0	0	0	0
ASV_986	GTACACACCGCCCGTCGCTCCTACCGATTGAGTGATCCGGTGAATAATTCGGACCGCGCAGTGTTCAGTTCCTGAACGTTGTCGCGGAAAGTTTAGTGAACCTTATCACTTAGAGGAAGGAGAAGTCGTAACAAGGTTTCCGTAGGTGAACCTGC	ASV_986_Prorocentrales_Prorocentraceae	0	4	0	0	1	1	2	0	0	3	4	0	7	0	0	0	0	0	0	3	2	1	3	9	0	12	0	5	0	11	0	6	0	0	0	2	0	0	0	4	2	9	0	8	0	0	10
ASV_987	GTACACACCGCCCGTCGCTCCTACCGATTGAGTGATCCGGTGAGTAATTCGGACTGCAGCAGTGTTCAGTTCCTGAACGTTGCAGCGGAAAGTTTAGCAAACCTTATCACTTAGAGGAAGGAGAAGTCGTAACAAGGTTTCCGTAGGTGAACCTG	ASV_987_Dinophyceae_X_Dinophyceae_XX	0	7	7	0	0	0	0	0	0	0	0	0	0	0	0	0	0	0	0	0	0	0	0	0	0	0	7	0	0	0	0	0	0	0	0	0	0	0	0	0	0	0	0	0	0	0	0
ASV_988	GTACACACCGCCCGTCGCACCTACCGATTGAATGGTCCGGTGAGGACTCGGGATTGTGGTTTGGCTCCTTCATTGGGGCCTGACTGCGAGAACTTGTCCGAACCTTATCATTTAGAGGAAGGTGAAGTCGTAACAAGGTTTCCGTAGGTGAACCT	ASV_988_Bacillariophyta_X_Polar-centric-Mediophyceae	0	0	0	0	0	0	0	0	0	0	0	0	0	0	0	0	0	0	0	0	0	0	0	33	0	0	0	0	0	0	0	0	0	0	0	0	0	0	0	0	0	0	0	0	0	0	0
ASV_989	GTACACACCGCCCGTCGCTCCTACCGATTGAGTGATCCGGTGAATAATTCGGACCGAAACTTTACTTGGTTCGCCAGGTTTGGTTTTGGAAAGTCTAGTGAACCTTATCACTTAGAGGAAGGAGAAGTCGTAACAAGGTTTCCGTAGGTGAACCT	ASV_989_Dino-Group-I_Dino-Group-I-Clade-5	0	1	0	0	0	0	5	0	0	0	0	0	0	0	0	0	0	0	0	0	0	0	0	1	0	0	0	4	0	0	0	0	0	0	0	0	0	0	0	1	0	2	0	2	5	0	5
ASV_990	GTACACACCGCCCGTCGCTCCTACCGATTGAGTGATCCGGTGAATAATTCGGACCTGTCGATGCATGAGTTCGCTCACGCATTGACGGGAAAGTCTAGTGAGCCTTATCACTTAGAGGAAGGAGAAGTCGTAACAAGGTTTCCGTAGGTGAACCT	ASV_990_Dino-Group-II_Dino-Group-II-Clade-6	0	0	0	0	0	0	0	0	0	0	0	0	0	0	0	0	0	0	0	0	0	0	0	0	0	0	0	0	0	40	4	0	0	0	0	0	0	0	0	0	0	0	0	0	0	0	0
ASV_991	GTACACACCGCCCGTCGCACCTACCGATTGAATGTTTCGGTGAAGATTCCGGACCGTGTCTGGCGCGCTTCACGGCGCGCTGGCCGTGGGAAGTTATCTAAACCTCAACATTTAGAGGAAGGTGAAGTCGTAACAAGGTTTCCGTAGGTGAACCT	ASV_991_Phaeophyceae_X_Phaeophyceae_XX	0	0	0	0	0	2	2	0	0	0	0	0	0	0	0	0	0	0	0	2	0	0	0	6	6	3	0	16	0	10	0	40	10	0	0	0	0	3	0	2	0	12	0	2	0	0	0
ASV_992	GTACACACCGCCCGTCGCTACTACCGATTGAATAACAGGGTGAAATCTTCGGACCGTGGCATTCATTTGGCCTAGCCAAATCTTGCTCGTGGGAGGTCGCTTAAATCCTGTTATTTAGAGGAAGTAAAAGTCGTAACAAGGTTTCCGTAGGTGAA	ASV_992_Picozoa_XX_Picozoa_XXX	0	4	2	0	0	3	0	8	2	8	6	5	49	7	0	3	0	6	0	21	2	18	4	10	0	50	0	3	0	32	0	24	0	11	0	2	9	13	0	33	0	15	0	37	47	0	6
ASV_993	GTACACACCGCCCGTCGACTCTACCGATTGAATGGTTCGGTGAAAACTTTGGACTGTGGCATTGTCCTTCATTGGACTTCGCCGTGGGAAATTGTTTAAACCTCATCATTTAGAGGAAGAATAAGTCGTAACAAGGTTTCCGTAGGTGAACCTGC	ASV_993_MAST-1_MAST-1C	0	0	0	0	0	0	0	0	0	0	0	0	0	0	0	0	0	0	0	0	0	0	0	0	0	38	22	349	3	117	6	94	8	7	1	4	15	2	0	69	1	38	17	170	174	8	397
ASV_994	GTACACACCGCCCGTCGCTCCTACCGATTGAATGATCCGGTGAATAATTTGGACTGCTGCATCAATCAGTTTGCTGGAAGATGGTGTGGTAAATCTTATGAGCCTTATCACTTAGAGGAAGGAGAAGTCGTAACAAGGTTTCCGTAGGTGAACCT	ASV_994_Gonyaulacales_Gonyaulacaceae	4	15	0	0	0	0	2	0	0	0	23	0	13	0	0	8	2	3	0	0	0	12	2	2	0	19	8	2	0	0	0	0	0	0	0	9	0	0	0	0	0	0	0	2	0	0	0
ASV_995	GTACACACCGCCCGTCGCTCCTACCGATTGAGTGATCCGGTGAATAATTCGGACCTACGAACTTTACGGTTCGCTGTATGGTTTGTGGGAAAGTCTAGTGAACCTTATCACTTAGAGGAAGGAGAAGTCGTAACAAGGTTTCCGTAGGTGAACCT	ASV_995_Dino-Group-II_Dino-Group-II-Clade-12	0	0	2	0	2	0	19	15	0	0	3	2	0	0	0	6	0	11	6	0	7	36	60	172	14	103	21	102	0	53	7	82	6	16	4	4	2	3	0	11	2	8	2	7	5	3	10
ASV_996	GTACACACCGCCCGTCGCTCCTACCGATTGAGCAATCCGGTGAATAATTCGGACAGTCGTTTGTTTCGGTTCGCCGAGATAATTGTACTGAAAGTCTAGTGAACCTTATTGCTTAGAGGAAGGAGAAGTCGTAACAAGGTTTCCGTAGGTGAACC	ASV_996_Dino-Group-II_Dino-Group-II-Clade-5	0	0	0	0	0	0	0	0	0	0	0	0	0	0	0	2	0	0	0	0	0	0	0	9	2	2	3	0	0	6	0	4	0	2	0	0	2	0	0	0	0	2	0	66	0	0	0
ASV_997	GTACACACCGCCCGTCGCACCTACCGATTGAATGGTCCGGTGAGACTTTCGGACCGCAGCGAAAGTTCATTCATTTGAGCTTAGCAGCGGAAAGTTATTCAAACCTTACCATTTAGAGGAAGGTGAAGTCGTAACAAGGTTTCCGTAGGTGAACC	ASV_997_MAST-3_MAST-3C	0	0	0	0	0	0	0	0	0	0	0	0	0	0	0	0	0	0	0	0	0	0	0	0	0	0	0	0	0	0	0	0	0	0	0	0	0	0	0	0	0	0	0	0	0	0	0
ASV_998	GTACACACCGCCCGTCACATCATGGAAGCCGATCGCACCCGAAGTATCTGCGCTAACTTTTTAAGAAGCAAGGTCCTAAGGTGTAGTTGGTAACTGGGATGAAGTCGTAACAAGGTAGCCGTAGGTGAACCTGCAGAAGGATCATGCTGACTGAC	ASV_998__	0	0	0	0	0	0	0	0	0	0	0	0	0	0	0	0	0	0	0	4	0	0	0	0	0	0	0	0	0	0	0	0	0	0	0	0	0	0	0	0	0	0	0	0	0	0	0
ASV_999	GTACACACCGCCCGTCGCTCCTACCGATTGAGTGATTCGGTGAATAATTCGGACTGCAGCATTGTCGGATTCGTTCGACTTCGCCGCGGAAAGTTTAGTGAACCTCATCACTTAGAGGAAGGAGAAGTCGTAACAAGGTTTCCGTAGGTGAACCT	ASV_999_Prorocentrales_Prorocentraceae	0	0	0	0	0	0	0	0	0	0	5	0	0	0	0	0	0	0	0	4	0	0	26	32	4	27	0	12	0	19	0	23	5	7	0	7	11	26	4	19	0	3	0	13	8	0	5
ASV_1000	GTACACACCGCCCGTCGCTCCTACCGATTTCGGGTGATTCGGTGAACCATTTGGACCCCCGGGACCTCGTGTTCTGGAGGAAAATCTAGTAAATCCAATCACCTAGAGGAAGGAGAAGTCGTAACAAGGTTTCCGTAGGTGAACCTGCAGAAGGA	ASV_1000_Choreotrichida_Strobilidiidae_A	0	0	0	0	0	0	0	0	0	0	2	0	0	0	0	6	4	0	2	7	0	0	0	63	6	94	3	72	0	149	3	6	0	9	0	7	3	5	0	3	0	0	0	0	0	0	0
ASV_1001	GTACACACCGCCCGTCGCTCCTACCGATTGGACGATCCGGTGAATACTTCGGACCGAGAACTTAATTGGTTCGCCAGTTTAGTTTTTGGAAAGTCGAGTGAACCTTATCGTCTAGAGGAAGGAGAAGTCGTAACAAGGTTTCCGTAGGTGAACCT	ASV_1001_Dino-Group-II_Dino-Group-II-Clade-3	0	0	0	0	0	0	0	0	0	0	0	0	0	0	0	0	0	0	0	0	0	0	0	0	0	0	0	0	0	0	0	0	0	0	0	0	0	0	0	0	0	0	0	0	0	0	0
ASV_1002	GTACACACCGCCCGTCGCTCCTACCGATTGGATGATCCGGTGAGCTATTCGGACCTCCACTTTAGTGATTTTCACTTTTGTGAGGGAAAGTCTCGCGAACCTTATCATCTAGAGGAAGGAGAAGTCGTAACAAGGTTTCCGTAGGTGAACCTGCA	ASV_1002_Dino-Group-I_Dino-Group-I-Clade-1	0	0	0	0	0	0	0	0	0	0	1	0	1	0	0	0	2	0	0	2	1	2	0	0	0	0	0	0	0	0	0	0	0	0	0	0	0	0	0	0	0	0	0	0	0	0	0
ASV_1003	GTACACACCGCCCGTCGCACCTACCGATTGAGTGGTCCGGTGAATTCTCGGGATTGTGGTTGATTTCTTTTATTAGGATTCGACTGCGAGAACTTGTGTAAACCTTATCACTTAGAGGAAGGTGAAGTCGTAACAAGGTTTCCGTAGGTGAACCT	ASV_1003_Bacillariophyta_X_Polar-centric-Mediophyceae	7	0	0	0	0	2	0	0	2	0	0	0	10	0	0	2	0	2	0	0	0	0	0	0	0	0	0	0	0	0	0	0	0	0	0	0	0	0	0	0	0	0	0	0	0	0	0
ASV_1004	GTACACACCGCCCGTCGCTCCTACCGATTGGATGGTCCGGTGAAGCCTCGGGATCGTGGTGCTGTTGCTGGTTCGCCAGCGACGGCACTGTGAGAACTTGTCTAAACCTTATCATCTAGAGGAAGGAGAAGTCGTAACAAGGTTTCCGTAGGTGA	ASV_1004__	0	0	0	0	0	0	0	0	0	0	0	0	0	0	0	0	0	0	0	0	0	0	0	0	0	0	0	0	0	0	0	0	0	0	0	0	0	0	0	0	0	0	0	0	0	0	0
ASV_1005	GTACACACCGCCCGTCGCACCTACCGATCGAAGGTAATGATGAGCCCTCAGGACAGTTGTTTTCGTCCTTCACGGGACTTTTACGGTTGAAATTTGTGCAAATCCTTACCTTTAGAGGAAGGTGAAGTCGTAACAAGGTTACCGTAGGTGAACCT	ASV_1005_Chrysophyceae_X_Chrysophyceae_Clade-G	0	0	0	0	0	0	0	0	0	0	6	0	16	3	0	6	0	0	3	23	0	20	9	34	3	107	6	38	0	21	0	35	4	22	0	3	5	6	0	10	0	11	2	9	0	0	0
ASV_1006	GTACACACCGCCCGTCGCACCTACCGATTGAATGGTCCGGTGAAGGCCTGGGATCATGGTTGAATTCCTTTATTGGTTTCGGCCAGGAGAACTCGTCTAAACCTTATCATTTAGAGGAAGGTGAAGTCGTAACAAGGTTTCCGTAGGTGAACCTG	ASV_1006_Bacillariophyta_X_Raphid-pennate	0	0	0	0	0	3	2	5	0	0	7	0	0	0	0	47	10	33	6	37	0	25	7	4	0	2	0	0	0	5	3	10	0	18	0	8	15	4	0	0	0	3	0	5	0	0	0
ASV_1007	GTACACACCGCCCGTCGCTCCTACCGATTGGATGATCCGGTGAATTGTTCGGACTGGTGCTTCACTCGGTTTCCGAGAGAGGCGCCGGGAAGTTCTGTGAACCTTATCATCTAGAGGAAGGAGAAGTCGTAACAAGGTTTCCGTAGGTGAACCTG	ASV_1007_Dinophyceae_X_Dinophyceae_XX	0	0	0	0	0	0	0	0	0	0	0	0	0	0	0	2	0	0	0	0	0	0	0	0	0	2	0	0	0	0	0	0	0	0	0	0	0	0	0	0	0	0	0	0	0	0	0
ASV_1008	GTACACACCGCCCGTCGCTGCCTCCGATTGAGTGATCCGGTGAATAATTCGGACCGAGGCCTTGTGAGGTTCGCCTTACTTGATTTTGGAAAGTCTAGTAAACCTTATCACTTAGAGGAAGCAAAAGTCGTAACAAGGTTTCCGTAGGTGAACCT	ASV_1008_Dino-Group-II_Dino-Group-II-Clade-10-and-11	0	6	0	0	0	0	0	0	0	0	0	0	0	0	0	0	0	0	0	0	0	0	0	0	0	0	0	0	0	0	0	0	0	0	0	0	0	0	0	0	0	0	0	2	0	0	10
ASV_1009	GTACACACCGCCCGTCGCACCTACCGATTGAATGGTCCGGTGAAGCCTCGAGATTGTGGTTTTCTTCCTTTATTGGACGGTAACCACGAGAACTTGTCTAAACCTTATCATTTAGAGGAAGGTGAAGTCGTAACAAGGTTTCCGTAGGTGAACCT	ASV_1009_Bacillariophyta_X_Raphid-pennate	0	0	0	0	0	0	0	0	14	10	3	0	2	0	0	0	0	0	0	0	0	0	0	0	0	0	0	0	0	0	0	0	0	0	0	5	0	0	0	0	0	0	0	1	0	0	0
ASV_1010	GTACACACCGCCCGTCGCTCCTACCGATTGAGTGATCCGGTGAATAATTCGGACCTGACTTAATTGTGGTTCGCTGCAGTTTTGTCGGGAAAGTCTAGTGAACCTTATCACTTAGAGGAAGGAGAAGTCGTAACAAGGTTTCCGTAGGTGAACCT	ASV_1010_Dino-Group-II_Dino-Group-II-Clade-6	0	0	0	0	0	0	0	0	0	0	8	0	10	4	6	30	12	9	0	14	2	21	36	72	9	111	17	65	2	82	15	73	5	48	0	12	24	19	5	16	6	19	8	25	13	0	5
ASV_1011	GTACACACCGCCCGTCGCTCCTACCGATTGAGCAATCCGGTGAATATTTCGGACCGTTTGCATAATTGGTTCGCCAGTTTTACGAATGGAAAGTCAAGTGAACCTTATTGCTTAGAGGAAGGAGAAGTCGTAACAAGGTTTCCGTAGGTGAACCT	ASV_1011_Dinophyceae_X_Dinophyceae_XX	0	0	0	0	0	0	0	0	0	0	1	0	0	0	0	12	0	16	3	0	0	1	0	0	0	0	0	1	0	0	0	0	0	0	0	0	3	0	0	2	0	0	0	0	0	0	0
ASV_1012	GTACACACCGCCCGTCGCTCCTACCGATTGAGTGATCCGGTGAATACTTGGGACCGCGTCGAATCCCATTTGGGTTTCGATGTGGAAACTTGAGTGAACCTTATCACTTAGAGGAAGGAGAAGTCGTAACAAGGTTTCCGTAGGTGAACCTGCAG	ASV_1012_Dino-Group-I_Dino-Group-I-Clade-5	0	0	0	0	2	0	0	2	0	0	0	0	0	0	0	0	0	0	0	0	0	0	0	0	0	0	0	0	0	0	0	0	0	0	0	0	0	0	0	0	0	0	0	0	0	0	0
ASV_1013	GTACACACCGCCCGTCGCTCCTACCGATTGAGTGATCCGGTGAATAATTCGGACCTGAGTTGTTAGCAGTTCGCTGCTTTCATCCCGGGAAAGTCTAGTGAACCTTATCACTTAGAGGAAGGAGAAGTCGTAACAAGGTTTCCGTAGGTGAACCT	ASV_1013_Dino-Group-II_Dino-Group-II-Clade-7	0	0	0	0	0	0	0	0	0	0	0	0	0	0	0	33	5	0	0	0	0	0	0	3	0	0	0	0	0	4	0	0	0	0	0	11	0	0	0	38	0	35	4	18	0	0	0
ASV_1014	GTACACACCGCCCGTCGCTCCTACCGATTGAGTGGTCTGGTGAAGTATTCGGAGCCTCCCTTTGGCTCGTCCTTAGGGAAGCAAAGTTTAATAAACCAAACCACTTAGAGGAAGGAGAAGTCGTAACAAGGTTTCCGTAGGTGAACCTGCAGAAG	ASV_1014_Gymnodiniales_Gymnodiniaceae	0	0	0	0	0	0	0	0	0	0	0	0	0	0	0	0	0	0	0	0	0	0	0	0	0	0	0	0	0	0	0	0	0	0	0	0	0	0	0	0	0	0	0	102	0	0	0
ASV_1015	GTACACACCGCCCGTCACACCATGGGAGTTGGTTCTACCCGACGGCCGTGCGCTAACTTTTGAGGCAGCGGACCACGGTGGGATCAGCGACTGGGGTGAAGTCGTAACAAGGTAGCCGTAGGTGAACCTGCAGAAGGATCATGCTGACTGACTGT	ASV_1015__	0	0	0	0	0	0	0	0	0	0	0	0	0	0	0	0	0	0	0	0	0	0	0	0	0	0	0	0	0	28	0	0	0	0	0	0	0	0	0	0	0	0	0	0	0	0	0
ASV_1016	GTACACACCGCCCGTCGCTCCTACCGATTGAGTGTTCCGGTGAATAATTCGGACTGCAGCAGTGTGGGGATCCCTTGCGCTGCAGCGGAAAGTTTAGTGAACCTTAACACTTAGAGGAAGGAGAAGTCGTAACAAGGTTTCCGTAGGTGAACCTG	ASV_1016_Gymnodiniales_Gymnodiniaceae	0	1	0	0	0	0	0	0	0	0	0	0	0	0	0	0	0	0	0	0	0	0	0	0	0	0	0	0	0	0	0	0	0	0	0	0	0	0	0	0	0	0	0	0	0	0	0
ASV_1017	GTACACACCGCCCGTCGCTCCTACCGATTGAGTGGTCCGGTGAATAATTTGGATTGCAGCATCTGTTAGCCTCTAACCGATGTCGCAGAAAATTTGGTGAACCTTATCACTTAGAGGAAGGAGAAGTCGTAACAAGGTTTCCGTAGGTGAACCTG	ASV_1017_Dinophyceae_X_Oodiniaceae	0	0	0	0	0	0	0	0	52	0	0	0	0	0	0	51	4	26	0	48	9	31	0	0	0	51	0	12	0	5	0	5	0	0	3	0	3	0	0	45	0	19	3	74	5	0	3
ASV_1018	GTACACACCGCCCGTCGCTGCTACCGATTGAGTGTCCTGGTGAATTATTCGGACCGGCAGTAAGTTGAGTTTCTCGATTTACAGCTGGAAAGTCTTGTAAACCCTGACACTTAGAGGAAGCAGAAGTCGTAACAAGGTTTCCGTAGGTGAACCTG	ASV_1018_Dino-Group-II_Dino-Group-II-Clade-14	0	0	0	0	8	40	6	6	0	0	4	0	13	6	0	0	0	0	0	0	0	0	0	0	0	0	0	2	0	0	0	0	0	0	0	0	0	0	0	0	0	0	0	0	0	0	0
ASV_1019	GTACACACCGCCCGTCGCTCCTACCGATTGAGTGATCCGGTGAAGAATTCGGACTGCAGCAGTGTTCAGTTCCTTAACTTTGCAGCGGGAAGTTTCGTGAACCTTATCACGTAGAGGAAGGACAAATCGTAACAAGGTTTCCGTAGGTGAACCTG	ASV_1019_Peridiniales_Amphidomataceae	0	0	0	0	0	0	0	0	0	0	0	0	0	0	0	0	0	0	0	0	0	0	0	0	0	0	0	0	0	0	0	0	0	0	0	0	0	0	0	0	0	0	0	0	0	0	0
ASV_1020	GTACACACCGCCCGTCGCTCCTACCGATTGAATGATCCGGTGAGGCCCTTGGACTTTGGCAACATCCATGGTTCGCTATGGACGATGTCGAGGGAAGCTGTCCAAACCTTATTATTTAGAGGAAGGAGAAGTCGTAACAAGGTTTCCGTAGGTGA	ASV_1020_Phaeocystales_Phaeocystaceae	0	0	0	0	0	0	0	0	0	0	1	0	0	0	0	0	0	0	0	0	0	0	0	0	0	0	0	0	0	0	0	0	0	0	0	0	0	0	0	0	0	0	0	2	33	3	33
ASV_1021	GTACACACCGCCCGTCACATCAAGAAAGCCGGTTCTGCCCGAAGTACGTGAGTTAACCGCAAGGAGACAGCGTCCTAAGGTGGGGCTGGTGATTTGGATGAAGTCGTAACAAGGTAGCCGTAGGTGAACCTGCAGAAGGATCATGCTGACTGACT	ASV_1021__	0	0	0	0	0	5	0	0	0	2	8	13	12	2	0	5	0	4	0	22	0	21	0	11	0	7	0	0	0	5	0	8	0	7	0	6	8	10	0	22	0	20	0	36	397	0	28
ASV_1022	GTACACACCGCCCGTCGCACCTACCGATTGAATGCTCCCGTGAGGTTTTTGGACCGCGGTTGACGCTTCCTTCATTGGAGACGTAATTGTGGGAAGTTACCCAAACGTTAGCATTTAGAGGAAGGTGAAGTCGTAACAAGGTTTCCGTAGGTGAA	ASV_1022_MAST-3_MAST-3E	0	0	0	0	0	0	0	0	0	0	0	1	0	0	3	7	0	0	2	63	5	0	2	10	0	0	0	0	0	0	0	0	0	0	2	1	6	0	0	3	0	0	0	8	0	0	0
ASV_1023	GTACACACCGCCCGTCGCTACTACCGATTGAATGGCTTAGTGAGCCCCAGGGATTGTTGCACCTCGAGGGGTTTCTCTTGAGGAGCAGCCGAGAACTGGGTCAAACTTGATCATTTAGAGGAAGTAAAAGTCGTAACAAGGTTTCCGTAGGTGAA	ASV_1023_Cryomonadida_Protaspa-lineage	0	0	0	0	0	0	0	0	0	0	0	0	0	0	0	0	0	0	0	0	0	0	0	0	0	0	0	0	0	0	0	0	0	0	0	0	0	0	0	0	0	0	0	0	0	0	0
ASV_1024	GTACACACCGCCCGTCGCTGCCTCCGATTGAGTGATCCGGTGAATAATTCGGACCGGCGCCTCGTTTGGTTCGCCGAACTTGGTGCTGGAAAGTCTAGTAAACCTTATCACTTAGAGGAAGCAAAAGTCGTAACAAGGTTTCCGTAGGTGAACCT	ASV_1024_Dino-Group-II_Dino-Group-II-Clade-10-and-11	0	0	0	0	0	0	0	0	0	0	0	0	0	0	0	0	0	0	0	0	0	0	0	0	0	0	0	0	0	0	0	0	0	0	0	0	0	0	0	0	0	0	0	0	0	0	0
ASV_1025	GTACACACCGCCCGTCAAACCATCTTAGTTGGGGGTGGGTGAGGCTGCCTTAACCATGGGGTATTCGAGCCTGCCTTCGACAAGGAGGGTTAAGTCGTAACAAGGTATCTGTAGGTGAACCTGCAGAAGGATCATGCTGACTGACTGTTGACGAC	ASV_1025__	0	0	0	0	0	0	0	0	0	0	0	0	0	0	0	0	0	0	0	0	0	0	0	0	0	0	0	0	0	0	0	0	0	0	0	0	0	0	0	0	0	0	0	0	0	0	0
ASV_1026	GTACACACCGCCCGTCGCTCCTACCGATTTCGAGTGGTCCGGTGAGCCTTTCGGACTGTGAAGGCCTTGAGTCAACGCGGAAAGTCAGGCAAATCTTACTACTTAGAGGAAGGAGAAGTCGTAACAAGGTTTCCGTAGGTGAACCTGCAGAAGGA	ASV_1026_Strombidiida_Strombidiidae_L	0	0	0	0	0	0	7	1	0	0	28	11	0	0	0	4	2	5	3	39	6	18	11	35	0	59	7	11	0	10	4	45	6	28	0	12	2	0	0	0	0	2	0	0	0	0	0
ASV_1027	GTACACACCGCCCGTCGCTGCTACCGATTGAACGGTCCGGTGAGGTCTTCGGACCGAGGCGACGCAGCTGGTCCGCCGGCAGCGATGTCTTGGGAAGTTGCCCAAACCTTATCGTTTAGAGGAAGCAAAAGTCGTAACAAGGTTTCCGTAGGTGA	ASV_1027_Haptophyta_Clade_HAP3_X_Haptophyta_Clade_HAP3_XX	0	0	0	0	0	0	0	0	0	0	0	0	0	0	0	0	0	0	0	0	0	0	0	2	0	0	0	2	0	7	0	3	0	3	0	0	7	4	0	4	0	3	0	5	0	0	0
ASV_1028	GTACACACCGCCCGTCGCTCCTACCGATTTCGAGTGGTCCGGTGAACCTTTCGGATGTGAAAATTCATTTTTTTGCAGAAGTCAAGTAAACCACATCACTTAGAGGAAGGAGAAGTCGTAACAAGGTTTCCGTAGGTGAACCTGCAGAAGGATCA	ASV_1028_Choreotrichida_Strobilidiidae_I	0	0	0	0	0	0	0	0	0	0	4	0	0	0	0	0	2	0	0	0	0	0	0	0	0	0	0	0	0	0	0	0	0	6	0	4	3	0	0	0	0	0	0	2	0	0	0
ASV_1029	GTACACACCGCCCGTCGCTACTACCGATTGAATGTTTTAGTGAGGTCCTCGGACTGTTGCCTTGGCGGGTAACACTGCCTTGGTAGCGGGAAGACGACCAAACTGTAGCATTTAGAGGAAGTAAAAGTCGTAACAAGGTTTCCGTAGGTGAACCT	ASV_1029_Crustacea_Maxillopoda	0	0	0	0	0	0	0	0	0	0	0	0	0	0	0	0	0	0	0	0	0	0	0	0	0	0	0	0	0	0	0	0	0	0	0	0	0	0	0	0	0	0	0	0	0	0	0
ASV_1030	GTACACACCGCCCGTCGCTACTACCGATTGAACGGTTTAATGAGCTCCGAGGATTTATTGCTTCGTGGAAACACGTTGTGGTGAAGAGCAGGCGCAAATTTGATCGTTTAGAGGAAGTAAAAGTCGTAACAAGGTTTCCGTAGGTGAACCTGCAG	ASV_1030__	2	2	0	0	0	0	29	9	0	0	19	1	0	3	0	6	0	3	0	12	2	0	39	34	0	117	22	27	0	43	0	80	5	12	0	7	22	46	2	20	4	22	21	102	15	0	14
ASV_1031	GTACACACCGCCCGTCGCTCCTACCGATTGAGTGATCCGGTGAATAATTCGGACCGACGCTATTCCTGGTTTCAGGGACTGTGTTGGAAAGTCTAGTGAACCTTATCACTTAGAGGAAGGAGAAGTCGTAACAAGGTTTCCGTAGGTGAACCTGC	ASV_1031_Dino-Group-II_Dino-Group-II-Clade-16	0	0	0	0	0	0	0	3	3	0	2	0	7	1	0	0	0	0	0	0	0	0	0	0	0	0	2	2	0	0	0	0	0	0	0	0	0	0	0	0	0	0	0	0	0	0	0
ASV_1032	GTACACACCGCCCGTCGCTCCTACCGATTGGACGATCCGGTGAATAATTCGGACCGAGAGCTTGATTGGTTCGCCAGTCTAGTTTTTGGAAAGTCTAGTGAACCTTATCGTCTAGAGGAAGGAGAAGTCGTAACAAGGTTTCCGTAGGTGAACCT	ASV_1032_Dino-Group-II_Dino-Group-II-Clade-3	0	0	0	0	0	0	0	0	0	0	0	1	59	3	0	2	0	0	0	0	0	1	0	11	0	20	0	8	0	11	0	1	2	0	0	0	0	0	0	2	0	0	0	0	0	0	0
ASV_1033	GTACACACCGCCCGTCACATCATGAAAGCCGGTTCTGCCCGAAGTACGTGAGCTATCCTTCGGGAGGCAGCGTCCTAAGGCAGGGCTGGTGATTGGGATGAAGTCGTAACAAGGTAGCCGTAGGTGAACCTGCAGAAGGATCATGCTGACTGACT	ASV_1033__	2	12	4	0	15	6	7	7	0	0	2	9	16	3	0	21	0	25	0	88	0	15	0	35	0	24	0	6	0	17	0	8	0	9	0	8	16	8	0	25	0	7	0	10	54	0	11
ASV_1034	GTACACACCGCCCGTCGCTCCTACCGATTGAATGGTCCGGTGAAATGTTCGGACCGCGACAAGGCGGACGGTTCGCCGTCAGCCTCGTTGCGGGAAGTTCATTAAACCTTATCATTTAGAGGAAGGAGAAGTCGTAACAAGGTTTCCGTAGGTGA	ASV_1034_Pyramimonadales_X_Pyramimonadales_XX	0	0	0	0	0	0	0	0	0	0	0	0	0	0	0	0	0	0	0	0	0	0	0	0	0	0	0	0	0	1	0	1	0	0	0	0	0	0	0	0	0	0	0	5	0	0	0
ASV_1035	GTACACACCGCCCGTCGCTCCTACCGATTGAGTGATCCGGTGAATAATTCGGACTGCAGCAATGTTTGGATCCCGAACGTTGCAGTGGAAAGTTTAGTGAACCTTATCACTTAGAGGAAGGAGAAGTCGTAACAAGGTTTCCGTAGGTGAACCTG	ASV_1035_Dino-Group-I_Dino-Group-I-Clade-5	0	0	0	0	0	0	0	0	0	0	0	0	0	0	0	0	0	0	0	0	8	0	28	155	10	199	30	341	0	68	0	383	55	649	6	95	199	292	49	184	29	73	103	80	149	22	182
ASV_1036	GTACACACCGCCCGTCGCTCCTACCGATTGAATGGTCCGGTGAGCTTTTTGGACCCTGGCAACGGCTTTGGTTCGCCAAACTGATGCTGGGGGAAGATACGCAAACCTTATCATTTAGAGGAAGGAGAAGTCGTAACAAGGTTTCCGTAGGTGAA	ASV_1036_Prymnesiales_Chrysochromulinaceae	0	0	0	0	0	0	2	3	0	0	14	0	2	0	0	0	0	14	42	192	35	65	84	34	4	18	19	56	0	7	4	139	28	0	0	3	0	14	0	2	0	5	1	16	13	1	16
ASV_1037	GTACACACCGCCCGTCGCTCCTACCGATTGAGTGATCCGGTGAATAATTCGGACTGCGGAATATTCAGTCATGAATGTTTTGCGGAAAGTTTAGTGAACCTTATCACTTAGAGGAAGGAGAAGTCGTAACAAGGTTTCCGTAGGTGAACCTGCAG	ASV_1037_Dinophyceae_X_Dinophyceae_XX	0	0	0	0	0	0	0	0	0	0	0	0	0	0	0	0	0	0	0	0	0	0	0	0	0	0	0	0	0	0	0	0	0	0	0	0	0	0	0	0	0	0	0	19	0	0	0
ASV_1038	GTACACACCGCCCGTCGCTCCTACCGATTGAATGGTCCGGTGAAGCGTTCGGACCGTGGCTCCCTGACGGTCCGCCGTCGGAGTGCCGTGGGAAGTTCGTTAAACCTTATCATTTAGAGGAAGGAGAAGTCGTAACAAGGTTTCCGTAGGTGAAC	ASV_1038_Mamiellales_Mamiellaceae	0	0	0	0	0	0	0	0	0	0	0	0	0	0	0	0	0	0	0	3	3	0	4	5	2	29	41	119	0	44	14	83	6	24	0	3	7	5	4	13	3	32	5	10	30	5	15
ASV_1039	GTACACACCGCCCGTCGTTTCTTCCGACTGGTTCTCATTGTGAATGACGAGGACAGTTTCGACTGAATTCGTTGTGAATGCTGGGTATTGGAGGAAGAAAAAGTCGTAACAAGGTTATCGTAGGTGAACCTGCAGAAGGATCATGCTGACTGACT	ASV_1039_Gregarines_Cephaloidophoroidea	0	7	0	0	0	7	2	0	0	0	25	0	0	0	0	10	0	21	0	76	0	23	0	6	0	7	0	4	0	3	0	2	0	5	0	10	5	13	0	14	0	17	0	44	9	0	36
ASV_1040	GTACACACCGCCCGTCGCTCCTACCGATTGAATGGTTCGGTGAATTGTCTGGACTGCTGTATTCTTTAAGTTTACGGCGGGAAGTTCTGTTAACCATATCATTTAGAGGAAGGAGAAGTCGTAACAAGGTTTCCGTAGGTGAACCTGCAGAAGGA	ASV_1040_Cyclotrichia_Cyclotrichia_X	0	0	0	0	0	0	0	0	0	0	0	0	0	0	0	0	0	0	0	0	0	0	0	0	0	0	0	0	0	0	0	0	0	0	0	0	0	0	0	0	0	0	0	0	0	0	0
ASV_1041	GTACACACCGCCCGTCGCACCTACCGATTGAATGCTCCCGTGAGGCTCTTGGACCGCGGTTGACGCTTCCTTCATTGGAGACGTAATTGTGGGAAGTTATCCAAACGTTAGCATTTAGAGGAAGGTGAAGTCGTAACAAGGTTTCCGTAGGTGAA	ASV_1041_MAST-3_MAST-3E	0	3	1	0	0	0	0	0	0	0	0	0	0	0	6	0	0	0	0	0	0	0	0	0	0	0	0	0	0	0	0	0	0	0	0	0	0	0	0	0	0	0	0	1	0	0	1
ASV_1042	GTACACACCGCCCGTCGCTCCTACCGATTGAGTGGTTCGGTGAACTTTTCGGACTGCGGTTGCTTTAGCAACTGCGGGAAGTTAATTAAACCATATCACTTAGAGGAAGGAAAAGTCGTAACAAGGTTTCCGTAGGTGAACCTGCAGAAGGATCA	ASV_1042_Cyclotrichia_Mesodiniidae	0	0	0	0	0	0	0	4	0	0	3	0	0	0	3	0	0	0	0	0	0	0	0	0	0	0	0	0	0	0	0	0	0	3	0	0	3	0	0	0	0	0	0	0	0	0	0
ASV_1043	GTACACACCGCCCGTCGCAGCTACCGATTGAATGTCTCGGTGAAGACTTGGGACCGTGGTGCCATCGATTAATTTTGGCGGCATTGTGGGAACTGGTTTAAACCTCGTTATTTAGAGGAAGCTAAAGTCGTAACAAGGTTTCCGTAGGTGAACCT	ASV_1043_MAST-1_MAST-1A	0	6	0	0	0	0	3	3	0	0	2	0	53	0	0	15	0	0	0	14	0	0	33	13	0	32	0	19	0	47	3	24	0	12	0	9	8	12	5	16	3	6	0	9	2	0	0
ASV_1044	GTACACACCGCCCGTCGCTCCTACCGATGAGCAATCCGGTGAATAATTCGGACCGTCGGAGTTTTGGGTTCGCCTAACTCTCTGACGGAAAGTCTAGTGAACCTTATTGCTTAGAGGAAGGAGAAGTCGTAACAAGGTTTCCGTAGGTGAACCTG	ASV_1044_Dino-Group-II_Dino-Group-II-Clade-5	0	0	0	0	0	0	0	0	0	0	0	0	3	11	7	11	0	8	0	0	0	0	0	0	0	0	0	0	0	0	0	0	0	0	0	0	0	0	0	0	0	0	0	0	0	0	0
ASV_1045	GTACACACCGCCCGTCGCACCTACCGATTGAATGGTCCGGTGAAGTCTCGGGATTATGATCTGGTTTCTTCATTGAAGCCTTATCACGAGAACCTGCCTAAACCTTATCATTTAGAGGAAGGTGAAGTCGTAACAAGGTTTCCGTAGGTGAACCT	ASV_1045_Bacillariophyta_X_Radial-centric-basal-Coscinodiscophyceae	6	0	0	0	0	0	0	0	3	0	0	0	0	0	0	7	0	0	0	0	0	0	0	0	0	0	0	0	0	0	0	0	0	0	0	1	0	0	0	0	0	0	0	0	0	0	0
ASV_1046	GTACACACCGCCCGTCGCTCCTACCGATTGAGTGATCCGGTGAATAGTTCGGACCGGTGAAAATTTGGCAACATTTCTTTCGCTGGAAAGTTCAGTGAACCTTATCACTTAGAGGAAGGAGAAGTCGTAACAAGGTTTCCGTAGGTGAACCTGCA	ASV_1046_Dino-Group-II_Dino-Group-II_X	0	0	0	0	0	3	0	2	0	0	0	0	3	2	13	8	0	6	0	0	0	0	2	0	0	0	2	5	0	0	0	0	0	0	0	0	0	0	0	0	0	0	0	4	0	0	0
ASV_1047	GTACACACCGCCCGTCGCTCCTACCGATTGAGCAATCCGGTGAATAATTCGGACCGGCACACTATTTGGTTCGCCAGATTGTGTGCTGGAAAGTCTAGTGAACCTTATTGCTTAGAGGAAGGAGAAGTCGTAACAAGGTTTCCGTAGGTGAACCT	ASV_1047_Mamiellales_Bathycoccaceae	0	0	0	0	0	0	0	0	0	0	0	0	0	0	0	0	0	0	0	0	0	0	0	0	0	0	0	0	0	0	0	0	0	0	0	0	0	0	0	0	0	0	0	4	0	0	0
ASV_1048	GTACACACCGCCCGTCGCTCCTACCGATTGAGTAATCCGGTGAATAATTCGGACCGATTGCGATGTCAGTTCCTGGCGCCGCAGACGGAAAGTCTAGTGAACCTTATTACTTAGAGGAAGGAGAAGTCGTAACAAGGTTTCCGTAGGTGAACCTG	ASV_1048_Dino-Group-II_Dino-Group-II-Clade-29	0	0	0	0	0	0	0	6	3	3	4	0	0	0	0	0	0	0	0	0	0	2	12	12	0	7	0	0	0	0	0	0	0	0	0	0	0	6	0	0	0	0	0	0	0	0	0
ASV_1049	GTACACACCGCCCGTCGCTACTACCGATTGAATGGCTTAGTGAGCTGTCTGGACTGTTGCACGCTATTGGAAACTTTAGCGAGTTTACGGGAAGGACATCAAACTTGATCATTTAGAGGAAGTAAAAGTCGTAACAAGGTTTCCGTAGGTGAACC	ASV_1049_Cryomonadida_Protaspa-lineage	0	0	0	0	0	0	0	0	0	0	0	3	0	1	14	56	6	10	6	27	5	21	0	5	0	1	0	0	0	5	0	1	0	17	0	2	2	2	0	81	0	3	0	9	23	6	49
ASV_1050	GTACACACCGCCCGTCGCTCCTACCGATTGAGTGATCCGGTGAATACTTGGGACCGCGTCATTTCCATCTTTGGGTTTGATGTGGAAACTTGAGTGAACCTTATCACTTAGAGGAAGGAGAAGTCGTAACAAGGTTTCCGTAGGTGAACCTGCAG	ASV_1050_Dino-Group-I_Dino-Group-I-Clade-5	0	0	0	0	0	0	0	0	0	0	0	0	0	0	0	0	0	0	0	0	0	0	0	0	0	0	0	0	0	0	0	0	0	0	0	0	0	0	0	0	0	0	0	0	0	0	0
ASV_1051	GTACACACCGCCCGTCGCTCCTACCGATTGAGTGATTCGGTGAATAATTCGGACTGCAGTATGGTCGGATTCGTTCGACTTTGCCGCGGAAAGTTTAGTGAACCTCATCACTTAGAGGAAGGAGAAGTCGTAACAAGGTTTCCGTAGGTGAACCT	ASV_1051_Dino-Group-II_Dino-Group-II-Clade-6	0	0	0	0	0	0	0	0	0	0	0	0	0	0	0	0	0	0	0	0	0	0	0	0	0	0	0	0	0	0	0	0	0	0	0	0	0	0	0	0	0	0	0	1	4	0	0
ASV_1052	GTACACACCGCCCGTCGCTCCTACCGATTGAGCAAACCGGTGAATAGTTTGGACCGTCGGCTTTCTCGGTTCGCCGGGTTAGCAGTGCGGAAAATTCAGTGAACCTTTTTGCTTAGAGGAAGGAGAAGTCGTAACAAGGTTTCCGTAGGTGAACC	ASV_1052_Dino-Group-II_Dino-Group-II-Clade-2	0	0	0	0	0	0	0	0	0	0	0	0	47	0	0	0	5	70	17	26	0	11	0	1	0	4	0	0	0	0	0	0	0	0	0	0	0	1	0	0	0	0	0	0	0	0	0
ASV_1053	GTACACACCGCCCGTCGCTCCTACCGATTGAATGATCCGGTGAGCTTTTTGGACCCTAGCAACGGCTTTGGTTCGCCAAACTGATGCTGGGGGAAGATACGCAAACCTTATCATTTAGAGGAAGGAGAAGTCGTAACAAGGTTTCCGTAGGTGAA	ASV_1053_Prymnesiales_Chrysochromulinaceae	0	0	2	0	0	0	0	0	0	0	15	0	5	0	0	14	5	0	0	25	0	0	2	19	0	26	13	48	0	103	4	67	14	62	2	12	26	43	2	46	10	11	9	22	44	1	3
ASV_1054	GTACACACCGCCCGTCGCTACTACCGATTGGATGGTCTGGTGAGTCTTTCGGACTGCGGCTCTAGTTGGGGCAACCCGGCTTTGCTGCGGGAAGTTACGCAAACCCTATCATCTAGAGGAAGTAAAAGTCGTAACAAGGTTTCCGTAGGTGAACC	ASV_1054_Telonemia_XX_Telonemia-Group-2	0	0	0	0	0	0	0	0	0	0	0	0	0	0	0	0	0	0	0	0	0	0	0	0	0	0	0	0	0	0	0	0	0	0	0	0	0	0	0	0	0	0	0	0	0	0	0
ASV_1055	GTACACACCGCCCGTCGCTCCTACCGATTGAATAATCCGGTGAGCTTTTTGGACCCTGGCAACGGCTTTGGTTCGCCAAACTGATGCTGGGGGAAGATACGCAAACCTTATTATTTAGAGGAAGGAGAAGTCGTAACAAGGTTTCCGTAGGTGAA	ASV_1055_Prymnesiales_Chrysochromulinaceae	0	0	0	0	0	10	3	3	0	0	14	4	0	3	5	41	4	12	8	67	1	0	2	10	0	2	0	0	0	2	2	1	0	1	0	0	0	1	0	0	3	3	0	0	2	0	0
ASV_1056	GTACACACCGCCCGTCGCTCCTACCGATTGAGCAAACCGGTGAATAATTCGGACCGATAGGCTTGTTGGTTCGCCGATAAGCTTGTTGGAAAGTCTAGTGAACCTTTTTGCTTAGAGGAAGGAGAAGTCGTAACAAGGTTTCCGTAGGTGAACCT	ASV_1056_Dino-Group-II_Dino-Group-II-Clade-28	0	0	0	0	0	19	0	0	0	0	0	0	0	0	0	0	0	0	0	0	0	0	0	0	0	0	0	0	0	0	0	0	0	0	0	0	0	0	0	0	0	0	0	0	0	0	0
ASV_1057	GTACACACCGCCCGTCGCTGCTACCGATTGAGTGATCCGGTGAACTATTCGGACGCCTGGTTTCGGGGAAACTCGTGCCACCGCGAAAGTCTCGTGAACCTTATCACTTAGAGGAAGCAGAAGTCGTAACAAGGTTTCCGTAGGTGAACCTGCAG	ASV_1057_Dino-Group-II_Dino-Group-II-Clade-32	0	0	0	0	0	0	2	4	0	0	4	0	0	0	6	0	0	0	0	0	0	0	0	0	0	0	0	0	0	0	0	0	0	0	0	4	0	3	2	0	0	0	0	4	0	0	4
ASV_1058	GTACACACCGCCCGTCGCTCCTACCGATTTCGAGTGGTCCGGTGAGCCTTTCGGACTGCGCTCGCCCTCGAGGCGTCGCGGAAAGTCAGGCAAATCTTACTACTTAGAGGAAGGAGAAGTCGTAACAAGGTTTCCGTAGGTGAACCTGCAGAAGG	ASV_1058_Strombidiida_Strombidiidae_L	0	8	0	0	0	16	5	11	9	4	20	0	36	3	0	12	5	14	2	3	5	11	10	27	6	66	5	20	0	37	8	23	4	15	0	8	16	8	0	8	0	6	0	2	0	0	0
ASV_1059	GTACACACCGCCCGTCGCTCCTACCGATTGAATGGTCCGGTGAAGCCTTCGGATGAGCGGGCTTTGGCGGTCCGCCGCCTCGGCTCGTTCAGAAGTTCGTTAAACCTTATCATTTAGAGGAAGGAGAAGTCGTAACAAGGTTTCCGTAGGTGAAC	ASV_1059_Dolichomastigales_Dolichomastigaceae	0	0	0	0	0	0	0	0	0	0	3	0	13	5	0	4	2	0	0	6	4	0	0	3	0	2	3	3	0	0	0	4	0	0	0	4	0	0	0	3	0	0	2	4	5	0	2
ASV_1060	GTACACACCGCCCGTCGTTTCTTCCGACTGATACTCATTGTGAGTTGCAAGGATCCTTCATTGGAGAATTGCTGCGAATGCTTTGTATTGGAGGAAGAAAAAGTCGTAACAAGGTTATCGTAGGTGAACCTGCAGAAGGATCATGCTGACTGACT	ASV_1060_Gregarines_Cephaloidophoroidea	0	0	0	0	0	0	0	0	0	0	0	0	0	0	0	0	0	3	0	15	0	6	0	29	0	26	0	8	0	9	0	30	0	12	0	0	3	3	0	0	0	0	0	4	0	0	0
ASV_1061	GTACACACCGCCCGTCGCTACTACCGATTGAATGGCTTAGTGAGCTCTAGGGACTGTTGCCATTAGTTGGGTTTCCAGCTTTTGGTCGACGGGAACTAGATCAAACTTGATCATTTAGAGGAAGTAAAAGTCGTAACAAGGTTTCCGTAGGTGAA	ASV_1061_Thaumatomonadida_Thaumatomonadida_X	0	0	0	0	0	0	2	0	30	3	4	2	0	0	0	0	0	0	0	2	0	5	0	2	0	0	0	0	0	0	0	36	5	19	0	6	10	7	0	19	0	3	0	0	2	0	16
ASV_1062	GTACACACCGCCCGTCGCACCTACCGATTGAATGGTCCGGTGAAGCCTCGGGATTGTGGTCAGGTTGCTTTATTGGAGCCTGACTGTGAGAACCTGTCTAAACCTTATCATTTAGAGGAAGGTGAAGTCGTAACAAGGTTTCCGTAGGTGAACCT	ASV_1062_Bacillariophyta_X_Radial-centric-basal-Coscinodiscophyceae	4	1	0	0	0	0	0	0	0	0	0	0	0	0	0	0	0	0	0	0	0	0	0	0	0	0	0	0	0	0	0	0	0	0	0	0	0	0	0	0	0	0	0	0	0	0	0
ASV_1063	GTACACACCGCCCGTCGCTCCTACCGATTTCGGGTGGCCCGGTGAACCCTTTGGACCGGAGGCGGCCCCGTGCCGCAGCTGGAAAGTCGTGTAAACCAAGTCACCTAGAGGAAGGAGAAGTCGTAACAAGGTTTCCGTAGGTGAACCTGCAGAAG	ASV_1063_Tintinnida_Eutintinnidae	0	0	0	0	0	2	4	13	2	2	4	0	16	0	3	3	0	2	0	4	0	2	4	4	0	107	4	80	0	29	0	26	2	23	0	13	30	29	0	34	3	4	0	3	0	0	4
ASV_1064	GTACACACCGCCCGTCGCTCCTACCGATTGAATGGTCCGGTGAAATGTTCGGACCGCGGCAAGGCGGACGGTTCGCCGTCAGCCTCGCTGCGGGAAGTTCATTAAACCTTATCATTTAGAGGAAGGAGAAGTCGTAACAAGGTTTCCGTAGGTGA	ASV_1064_Pyramimonadales_X_Pyramimonadales_XX	0	0	0	0	0	0	0	0	0	0	0	0	0	0	0	0	0	0	0	0	0	0	0	0	0	0	0	0	0	0	0	0	0	0	0	0	0	0	0	0	0	0	0	10	0	0	0
ASV_1065	GTACACACCGCCCGTCGCTCCTACCGATTGAGTGATCCGGTGAATCATTCGGACTGTGGCTTCATTCAGTCATGTTTGTTGCCGTGGAAAGTTTCATGAACCTTATCACTTAGAGGAAGGAGAAGTCGTAACAAGGTTTCCGTAGGTGAACCTGC	ASV_1065_Gonyaulacales_Gonyaulacaceae	0	0	0	0	0	0	0	0	0	0	0	0	0	0	0	0	0	0	0	0	0	0	0	0	0	0	0	0	0	0	0	0	0	0	0	0	0	0	0	0	0	0	0	0	0	0	0
ASV_1066	GTACACACCGCCCGTCACATCATGGAAGCCGGTCGCACCCGAAGTATCTGCGCTAACTTTCGAGAAGCAGGGTCCTAAGGTGAGGCTGGTAACTGGGATGAAGTCGTAACAAGGTAGCCGTAGGTGAACCTGCAGAAGGATCATGCTGACTGACT	ASV_1066__	0	0	2	0	0	0	0	0	0	0	6	0	0	0	0	0	0	0	0	1	0	3	0	11	0	21	0	7	0	28	0	18	0	5	0	8	8	16	0	26	0	7	0	14	577	0	48
ASV_1067	GTACACACCGCCCGTCAAGTCAGTTTAGATGAATTGGTATGAAGACAAATAAACTTTTGTATGAATATCATTAGTTGAGAAGGACTAAGTCGTAACAAGGTATCTGTAGGTGAACCTGCAGAAGGATCATGCTGACTGACTGTTGACGACAGCAT	ASV_1067__	0	0	0	0	0	0	0	0	0	0	0	0	0	0	0	0	0	0	0	0	0	0	0	0	0	0	0	0	0	0	0	0	0	0	0	0	0	0	0	0	0	0	0	0	0	0	0
ASV_1068	GTACACACCGCCCGTCGCTCCTACTGATTGAGTGATCCGGTGACTATTTTGGACTGCAGCATAGCTCAGGTCCTGGGTTTTGCAACCTCAAGTTTAATGAACCTTACCACTTAGAGGAAGGAGAAGTCGTAACAAGGTTTCCGTAGGTGAACCTG	ASV_1068_Peridiniales_Protoperidiniaceae	0	0	0	0	0	0	0	0	0	0	0	0	0	0	2	0	1	3	0	1	0	4	0	1	0	0	0	2	0	0	1	4	2	4	0	0	2	0	0	0	0	16	0	17	3	0	0
ASV_1069	GTACACACCGCCCGTCGCTCCTACCGATTGAGTGATCCGGTGAATAATTCGGACGGAGTTCTAAGCCGGCAACGGTTTGGAATTCTGAAAGTCTAGTGAACCTTATCACTTAGAGGAAGGAGAAGTCGTAACAAGGTTTCCGTAGGTGAACCTGC	ASV_1069_Dino-Group-II_Dino-Group-II-Clade-22	0	2	0	0	0	0	0	0	0	0	3	0	0	0	0	0	0	0	0	0	0	0	0	0	0	0	0	0	0	2	0	0	0	0	0	0	0	0	0	0	0	0	0	0	0	0	0
ASV_1070	GTACACACCGCCCGTCGCTCCTACCGATTGAGTGATCCGGTGAACAATTCGGACCGGCGTCTTAAAAGGTTTCCTTTTTTGATGCTGGAAAGTCTCGTGAACCTTATCACTTAGAGGAAGGAGAAGTCGTAACAAGGTTTCCGTAGGTGAACCTG	ASV_1070_Dino-Group-II_Dino-Group-II-Clade-10-and-11	0	0	0	0	0	0	0	0	0	0	0	0	0	0	0	0	0	0	0	0	0	4	0	0	0	0	0	0	0	0	0	0	2	28	0	4	12	2	0	0	0	0	0	3	0	0	0
ASV_1071	GTACACACCGCCCGTCGCTGCTACCGATTGGATGGTCCGGTGAGAACTTTGGATCGCAGCGATGAACCGGTCTCCGGGGACTTGCCGCGAGAAGTTGATCGAACCTTATCATCTAGAGGAAGCAAAAGTCGTAACAAGGTTTCCGTAGGTGAACC	ASV_1071_Dino-Group-II_Dino-Group-II_X	0	2	0	0	2	3	0	2	0	2	2	0	0	0	0	0	0	0	0	0	0	0	0	0	0	0	0	0	0	0	0	0	0	0	0	0	0	0	0	0	0	0	0	0	0	0	0
ASV_1072	GTACACACCGCCCGTCGCACCTACCGATTGAGCGTTCCGGTGAGGCCTCGGGATTGTAGTTGGGTGCTTCATTGGACCCTGCCGCGAGAACTTGTCCAAACCTTATCGCTTAGAGGAAGGTGAAGTCGTAACAAGGTTTCCGTAGGTGAACCTGC	ASV_1072_Bacillariophyta_X_Polar-centric-Mediophyceae	2	0	0	0	0	0	0	0	0	0	0	0	0	0	0	0	0	0	0	0	0	0	0	0	0	0	0	0	0	0	0	0	0	0	0	0	0	0	0	0	0	0	0	0	0	0	0
ASV_1073	GTACACACCGCCCGTCGCACCTACCGATCGAAGGTAATGATGAGCCCTCAGGACAGTTGTTCGTGGCCTTCACGGGCTGCTTACGGTTGAAATTTGTGCAAATCCTTACCTTTAGAGGAAGGTGAAGTCGTAACAAGGTTACCGTAGGTGAACCT	ASV_1073_Chrysophyceae_X_Chrysophyceae_Clade-G	0	0	0	0	0	32	0	2	0	0	5	0	33	9	39	48	6	7	5	17	4	34	18	24	3	35	0	8	0	5	8	60	9	36	2	17	38	55	2	6	0	42	0	43	23	2	3
ASV_1074	GTACACACCGCCCGTCGCTGCTACCGATTGAGTGATCCGGTGAGTAATTCGGACCAGCTACTGTTTGAGTTCGCTCAACTGTAGCCGGAAAGTCTAGCAAGCCTTATCACTTAGAGGAAGCAGAAGTCGTAACAAGGTTTCCGTAGGTGAACCTG	ASV_1074_Dino-Group-II_Dino-Group-II-Clade-6	0	0	0	0	0	0	0	0	0	0	0	0	0	0	0	1	0	0	1	1	3	0	0	1	0	1	0	0	0	11	1	0	0	0	0	0	0	0	0	6	0	12	0	3	0	0	0
ASV_1075	GTACACACCGCCCGTCGCTCCTACCGATTGAGTGGTTCGGTGAACTTTTCGGACTGCGAACGCTCAAGCGTTTGCGGAAAGTTAATTAAACCATATCACTTAGAGGAAGGAAAAGTCGTAACAAGGTTTCCGTAGGTGAACCTGCAGAAGGATCA	ASV_1075_Cyclotrichia_Mesodiniidae	0	0	0	0	0	0	0	0	0	0	0	0	4	0	0	0	0	0	0	0	0	0	0	0	0	3	2	14	0	17	10	46	6	15	0	0	0	0	0	14	0	0	0	0	0	0	0
ASV_1076	GTACACACCGCCCGTCGCACCTACCGATTGAATGGTCCGGTGAAGTCTCGGGATTATGATCTGGTTTCTTCATTGAAGCCTTATCACGAGAACTTGCCTAAACCTTATCATTTAGAGGAAGGTGAAGTCGTAACAAGGTTTCCGTAGGTGAACCT	ASV_1076_Bacillariophyta_X_Radial-centric-basal-Coscinodiscophyceae	7	0	0	0	0	0	2	2	2	0	0	0	0	0	0	5	0	0	0	0	0	0	0	0	0	0	0	0	0	0	0	0	0	0	0	5	0	0	0	0	0	0	0	0	0	0	0
ASV_1077	GTACACACCGCCCGTCGCACCAATTGATTGGATGACTCGATGAAAAATCAGGACTGAGATTTCTTTTGCTTCATTGCAGAGGAAGTTTTGGGAATCTTTTTAAATCTCGTTATCTAGAGATTGGTGAAGTCGTAACAAGGTTTCCGTAGGTGAAC	ASV_1077_Oomycota_X_Oomycota_XX	0	0	0	0	0	0	0	0	0	0	0	0	0	0	0	0	0	0	0	0	0	0	0	0	0	0	0	0	0	0	0	0	0	0	0	2	0	0	0	15	0	0	0	22	0	0	0
ASV_1078	GTACACACCGCCCGTCGCTCCTACCGATTGAATGGTCCGGTGAAGCCTTCGGATGAGGGCGGTAAGGCGGTCCGCCGCCTCACCGCCTTCAGAAGTTCGTTAAACCTTATCATTTAGAGGAAGGAGAAGTCGTAACAAGGTTTCCGTAGGTGAAC	ASV_1078_Dolichomastigales_Dolichomastigaceae	0	0	0	0	0	0	0	0	0	0	0	0	0	0	0	0	0	0	0	0	0	0	0	0	0	0	0	0	0	0	0	3	0	9	0	2	4	9	0	3	0	6	0	3	3	0	4
ASV_1079	GTACACACCGCCCGTCACACCATGGGAGTTGGTTTTACCCGAAGACGGTATCCTAACCTTTTGGAGGGAGCCGGCCACGGTAGGGTCAGCGACTGGGGTGAAGTCGTAACAAGGTAGCCGTAGGTGAACCTGCAGAAGGATCATGCTGACTGACT	ASV_1079__	0	3	2	0	5	14	1	9	3	11	27	18	10	5	0	3	0	2	0	3	0	14	0	11	0	13	0	3	0	5	0	12	0	13	0	11	22	1	0	10	0	21	0	21	147	0	60
ASV_1080	GTACACACCGCCCGTCGCACCTACCGATTGAATGGTCCGGTGAAGCCTCGGGATTGTGGCGAGTTCCCTTTATTGGGAGTTTGTCGCGAGAACTTGTCTAAACCTTATCATTTAGAGGAAGGTGAAGTCGTAACAAGGTTTCCGTAGGTGAACCT	ASV_1080_Bacillariophyta_X_Raphid-pennate	9	23	5	0	0	0	2	16	4	0	5	0	0	0	0	0	0	0	0	0	0	0	0	0	0	0	0	2	0	0	0	0	0	19	0	32	54	27	8	123	20	13	6	31	3	0	62
ASV_1081	GTACACACCGCCCGTCGCTCCTACCGATTGAGTGATCCGGTGAATAATTCGGACTGTCGTAATGTTTAGTTCTTGAACACTGCAATGGGAAGTTTAATGAACCTTATCACTTAGAGGAAGGAGAAGTCGTAACAAGGTTTCTGTAGGTGAACCTG	ASV_1081_Gonyaulacales_Goniodomataceae	2	0	0	0	0	0	0	0	0	0	0	0	0	0	0	0	0	0	0	0	0	0	0	0	0	0	0	0	0	0	0	0	0	0	0	2	0	0	0	0	0	0	0	0	0	0	0
ASV_1082	GTACACACCGCCCGTCGCTCCTACCGATTGAGCAATCCGGTGAATATTTCGGACAGTCGTGCTTGACGGTTCGCCGTCTTGCTTGTACTGGAAGTCAAGTGAACCTTATTGCTTAGAGGAAGGAGAAGTCGTAACAAGGTTTCCGTAGGTGAACC	ASV_1082_Dino-Group-II_Dino-Group-II-Clade-5	0	0	0	0	0	0	0	0	0	0	0	0	0	2	0	0	0	0	0	0	0	0	0	2	0	4	0	0	0	0	0	0	0	5	0	0	3	0	0	0	0	0	0	2	0	0	2
ASV_1083	GTACACACCGCCCGTCGCACCTACCGATTGAATGTTTCGGTGAAACTTTCGGACCGTGATCATTAGACCCTCGGGTCTTTTGGTTGTGGAAAGTTATTTAAACCTCAACATTTAGAGGAAGGTGAAGTCGTAACAAGGTTTCCGTAGGTGAACCT	ASV_1083_Chrysophyceae_X_Chrysophyceae_Clade-G	0	4	6	0	0	2	2	18	4	11	41	6	32	13	0	9	2	11	2	19	0	22	9	9	0	17	0	12	0	37	0	15	3	6	0	0	6	6	0	6	0	16	2	8	3	0	0
ASV_1084	GTACACACCGCCCGTCAAGCCATGGGAGTTGGTTCTACCTGAAACCGGTGCGCTAACCGCAAGGAAGCAGCCGTCTACGGTGGGGCCGATGACTGGGGTTAAGTCGTAACAAGGTAGCTGTAGGTGAACCTGCAGAAGGATCATGCTGACTGACT	ASV_1084__	0	0	0	0	0	0	0	0	3	0	0	0	0	0	0	0	0	0	0	0	0	0	0	0	0	0	0	0	0	0	0	0	0	0	0	0	0	0	0	0	0	0	0	4	0	0	0
ASV_1085	GTACACACCGCCCGTCGCTACTACCGATTGAATGGCTTAGTGAGCTCCACGGACTGTTTATCTTTGTTGGGTTTCCTTCACTGATTTACGGGAAGTGGATCAAACTTGATCATTTAGAGGAAGTAAAAGTCGTAACAAGGTTTCCGTAGGTGAAC	ASV_1085_Filosa-Thecofilosea_X_Mataza-lineage	0	0	0	0	0	0	0	0	0	0	0	0	0	0	0	0	0	0	0	0	0	0	0	0	0	0	0	0	0	0	0	0	0	0	0	0	0	0	0	0	0	0	0	0	0	0	0
ASV_1086	GTACACACCGCCCGTCGCACCTACCGATCGAAGGTAATGATGAGCCCTCAGGACAGTCTTATGTTCGCTTCACGGCTTACTGAGATCTGAAATTTGTGCAAATCCTTGCCTTTAGAGGAAGGTGAAGTCGTAACAAGGTTACCGTAGGTGAACCT	ASV_1086_Dictyochophyceae_X_Pedinellales	0	0	0	0	2	2	7	125	0	34	294	18	27	54	0	26	4	9	3	34	7	35	59	47	0	16	0	5	0	26	4	8	0	2	7	0	6	19	3	30	2	20	4	32	8	0	0
ASV_1087	GTACACACCGCCCGTCGCACCTACCGATTGAACGTTCCGGTGAGACCTTAGGATTTTGGTCTATTTCATTTATTTGAGATTTACTAGAAGAATTTGAGCAAACCTTAACGTTTAGAGGAAGGTGAAGTCGTAACAAGGTTTCCGTAGGTGAACCT	ASV_1087_Thraustochytriales_Thraustochytriaceae	0	0	0	0	0	0	0	0	0	0	2	0	0	0	0	0	0	0	0	0	0	0	0	2	0	2	0	0	0	0	0	0	0	8	0	5	4	9	0	14	0	4	0	13	0	0	0
ASV_1088	GTACACACCGCCCGTCGCTCCTACCGATTGGATGATCCGGTGAGCTATTCGGACTTTTGCATTATCGATTTTCGATTTTGTGAGGGAAAGTCTCGCGAACCTTATCATCTAGAGGAAGGAGAAGTCGTAACAAGGTTTCCGTAGGTGAACCTGCA	ASV_1088_Dino-Group-I_Dino-Group-I-Clade-1	0	3	0	0	0	0	0	0	0	0	0	0	0	0	2	15	2	2	3	36	5	0	0	9	0	0	0	7	0	0	1	7	2	33	0	0	10	8	0	2	0	24	0	5	0	0	0
ASV_1089	GTACACACCGCCCGTCGCTGCCTCCGATTGAGTGGTCCGGTGAGTTATTCGGACCGATACCTCGTTTGGTTCGCCGAACTTGGTGTTGGAAAGTCTTGCAAACCTTATCACTTAGAGGAAGCAAAAGTCGTAACAAGGTTTCCGTAGGTGAACCT	ASV_1089_Dino-Group-II_Dino-Group-II-Clade-10-and-11	0	0	0	0	0	0	0	0	0	0	7	3	6	4	16	39	12	11	15	80	17	9	29	51	2	34	6	46	0	30	4	60	8	39	5	17	37	18	0	18	5	51	2	32	51	0	13
ASV_1090	GTACACACCGCCCGTCGCTCCTACCGATTGAGTGATCCGGTGAATAATTCGGACTGCGGCAGTTCTCGGTTTCCGAGGACGGCTGCGGGAAGTTTAGTGAACCTTATCACTTAGAGGAAGGAGAAGTCGTAACAAGGTTTCCGTAGGTGAACCTG	ASV_1090_Dinophyceae_X_Dinophyceae_XX	0	0	0	0	0	0	0	0	0	0	0	0	0	0	0	0	0	0	0	0	0	0	0	0	0	0	0	0	0	0	0	0	0	0	0	0	0	0	0	0	2	0	0	0	0	0	0
ASV_1091	GTACACACCGCCCGTCGCTCCTACCGATTGAGCAATCCGGTGAATATTTCGGACGGAAACTTCTCGGGGCAACTCGTTGGAGTATCTGAAAGTCAAGTTAACCTTATTGCTTAGAGGAAGGAGAAGTCGTAACAAGGTTTCCGTAGGTGAACCTG	ASV_1091_Dino-Group-II_Dino-Group-II-Clade-1	0	0	0	0	0	0	0	1	0	2	0	0	0	3	0	7	0	0	2	0	0	0	0	5	0	0	0	2	0	5	2	7	2	12	0	0	6	4	3	5	0	4	2	6	34	8	48
ASV_1092	GTACACACCGCCCGTCGCTACTACCGATTGAATGTTTTAGTGAGGTCCTCGGACTGTTGCCTTAGCGGGTAACACTGCTTTGGTAGCGGGAAGACGACCAAACTGTAGCATTTAGAGGAAGTAAAAGTCGTAACAAGGTTTCCGTAGGTGAACCT	ASV_1092_Crustacea_Maxillopoda	0	0	0	0	0	0	0	0	0	0	0	0	0	0	0	0	0	0	0	0	0	0	0	0	0	0	0	0	0	0	0	0	0	0	0	0	0	0	0	0	0	0	0	0	0	0	0
ASV_1093	GTACACACCGCCCGTCGCTGCCTCCGATTGAGTGATCCGGTGAATAATTCGGACTGGTGCTTTGTTTGGTTCGCCGAACTTAGTACCGGGAAGTCTAGTAAACCTTATCACTTAGAGGAAGCAAAAGTCGTAACAAGGTTTCCGTAGGTGAACCT	ASV_1093_Dino-Group-II_Dino-Group-II-Clade-10-and-11	0	0	0	0	0	0	0	0	0	0	0	0	0	0	0	0	0	0	0	0	0	0	7	54	0	40	9	39	0	17	5	58	6	37	5	17	19	17	3	30	7	61	12	179	195	17	23
ASV_1094	GTACACACCGCCCGTCGCTCCTACCGATTGAGCAATCCGGTGAATATTTCGGACCGACTGGCTCGGGGTAACCTGCTGCTAGTTGGAAAGTCAAGTAAACCTTATTGCTTAGAGGAAGGAGAAGTCGTAACAAGGTTTCCGTAGGTGAACCTGCA	ASV_1094_Dino-Group-II_Dino-Group-II-Clade-1	0	0	0	0	0	0	0	0	0	0	0	0	0	0	0	0	0	0	0	0	0	0	0	0	0	0	0	0	0	0	0	0	0	0	0	0	0	0	0	0	0	0	0	0	0	0	0
ASV_1095	GTACACACCGCCCGTCGCTACTACCGATTGAATTATTTGGTGAGGCCCACGGACTGTTGCTTGTCCTTCCTCGTGTTGGTTCATGCATCTTGGGAAGTGGTACGAACCTGATAATTTAGAGGAAGTAAAAGTCGTAACAAGGTTTCCGTAGGTGA	ASV_1095_Chlorarachnida_Minorisa-lineage	0	0	2	0	0	2	14	12	0	11	35	11	28	2	0	0	0	4	3	14	0	4	8	6	0	13	4	7	0	10	0	5	0	3	0	0	7	8	0	14	4	10	6	31	32	5	2
ASV_1096	GTACACACCGCCCGTCGCTATGACCGATTGCGCGTCGGCGCCAAGTGGCCGGACGGGTCCTCGCTCGCGAAGACCCGGAAATCTACTGAGCGCCGGTGCGAGGAGGTTGTAAAAGTCGTAACAAGGTCTCCGTAGGTGAACCTGCAGAAGGATCA	ASV_1096__	0	23	0	0	0	7	7	0	0	0	11	13	0	14	0	2	0	0	0	10	0	4	0	0	0	0	5	3	0	0	0	0	0	0	0	0	0	0	0	2	0	0	0	0	5	0	0
ASV_1097	GTACACACCGCCCGTCGCTCCTACCGATTGAATGATCCGGTGAGGCCCCCGGACTGGCGCAACGCAGCTGGTTCGCCAGCCGTGATGCGCCGGGAAGCTGTCCAAACCTTATCATTTAGAGGAAGGAGAAGTCGTAACAAGGTTTCCGTAGGTGA	ASV_1097_Prymnesiales_Prymnesiaceae	0	0	0	0	0	0	0	0	0	0	0	0	0	0	0	0	0	0	0	0	0	0	0	0	0	0	0	0	0	0	0	0	0	0	0	0	0	0	0	0	0	0	0	0	0	0	0
ASV_1098	GTACACACCGCCCGTCGCTCCTACCGATTGAGTGATCCGGTGAATAATTCGGACCGCCGTGGTGTTCAGTTCCTGAGCGCTACAGTGGGAAGTTTAGTGAACCTTATCACTTAGAGGAAGGAGAAGTCGTAACAAGGTTTCCGTAGGTGAACCTG	ASV_1098_Crustacea_Maxillopoda	0	1	0	0	0	0	0	0	0	3	0	1	0	0	0	0	0	5	4	0	3	28	6	0	0	0	5	9	0	1	1	9	2	0	0	0	0	0	0	0	0	0	0	0	0	0	0
ASV_1099	GTACACACCGCCCGTCGCTCCTACCGATTGAATGGTTCGGTGAATTATCTGGACTGCTGCGCTCTTTAAGGTCGTGGCGGGAAGTTTTGTTAACCATATCATTTAGAGGAAGGAGAAGTCGTAACAAGGTTTCCGTAGGTGAACCTGCAGAAGGA	ASV_1099_Cyclotrichia_Cyclotrichia_X	0	0	0	0	0	0	0	0	0	0	0	0	0	0	0	0	0	0	0	0	0	0	0	4	3	0	0	2	0	0	0	0	0	0	2	0	0	0	0	0	0	0	0	0	0	0	0
ASV_1100	GTACACACCGCCCGTCGCACCTACCGATTGAATGGTCCGGTGAAGCCTCGGGATTGTGGCCAGTTCGCTTTATTGGGAGTTGGTTGCGAGAACTTGTCTAAACCTTATCATTTAGAGGAAGGTGAAGTCGTAACAAGGTTTCCGTAGGTGAACCT	ASV_1100_Bacillariophyta_X_Raphid-pennate	0	0	0	0	0	0	0	0	0	0	0	0	0	0	0	0	0	0	0	0	0	0	0	0	0	0	0	0	0	0	0	0	0	0	0	0	4	6	2	0	0	0	2	3	0	1	0
ASV_1101	GTACACACCGCCCGTCGCTCCTACCGATTGAATGATCCGGTGAGGCCCCCGGACTGGTGCGACGCAGCTGGTTCTCCAGCCGCGATGCACCGGGAAGCTGTCCAAACCTTATCATTTAGAGGAAGGAGAAGTCGTAACAAGGTTTCCGTAGGTGA	ASV_1101_Dinophyceae_X_Dinophyceae_XX	0	3	0	0	0	0	4	0	0	0	0	0	0	0	0	0	0	0	0	0	0	0	10	6	0	10	0	0	0	0	0	0	5	23	0	0	0	0	0	0	1	0	0	0	0	2	0
ASV_1102	GTACACACCGCCCGTCGCTCCTACCGATTTCGAGTGATCCGGTGAACCATTCGGACCGGCCGCGCCTTGTGCAACGCTGGGAAGTCTAGTAAACCACATCACTTAGAGGAAGGAGAAGTCGTAACAAGGTTTCCGTAGGTGAACCTGCAGAAGGA	ASV_1102_Choreotrichida_Leegaardiellidae_B	2	0	0	0	0	3	0	0	2	10	0	0	0	0	0	0	0	0	0	0	0	0	0	0	2	0	0	0	0	10	3	0	0	0	0	17	0	0	0	0	0	0	0	0	0	0	0
ASV_1103	GTACACACCGCCCGTCGCTGCCTCCGATTGAGTGATCCGGTGAATACTTTGGACCGACGCCTTGTTTGGTCCGCCGAACTTGGTGCTGGAAAATTGAGTAAACCTTATCACTTAGAGGAAGCAAAAGTCGTAACAAGGTTTCCGTAGGTGAACCT	ASV_1103_Dino-Group-II_Dino-Group-II-Clade-10-and-11	0	0	0	0	0	0	0	0	0	0	0	0	0	0	0	0	0	0	0	0	0	0	0	0	0	0	0	0	0	0	0	0	0	0	0	0	0	0	0	0	0	0	0	0	0	0	0
ASV_1104	GTACACACCGCCCGTCGCTGCTACCGATTGAATGGTCCGGTGAGGTTCTCGGACTGAGGCGGCGCAGCAGGTTCTCCGGCAGCGTTTCCTTGGGAAGTTACCCAAACCTTATCATTTAGAGGAAGCAAAAGTCGTAACAAGGTTTCCGTAGGTGA	ASV_1104_Haptophyta_Clade_HAP3_X_Haptophyta_Clade_HAP3_XX	0	0	0	0	0	0	0	0	0	0	0	0	0	0	0	0	0	0	0	0	0	0	2	9	0	6	0	7	0	12	2	3	0	5	0	4	4	0	0	2	0	0	0	4	7	0	24
ASV_1105	GTACACACCGCCCGTCGCACCTACCGATTGAACCATACGGTGAGGTCCTCGGATTTCGTGAGTCAACCTTCATTGGGAGACTCGCGAGAGAAGTTGCCCAAACCTCGTGGTTTAGAGGAAGGTGAAGTCGTAACAAGGTTTCCGTAGGTGAACCT	ASV_1105_MOCH-2_MOCH-2_X	0	0	0	0	4	4	0	2	0	7	6	0	7	4	0	18	0	3	3	29	4	2	0	4	0	0	0	3	0	0	0	2	0	0	0	0	2	1	0	0	0	0	0	1	0	0	0
ASV_1106	GTACACACCGCCCGTCGCTCCTACCGATTGATCGTTCCGGTGAATACTTCGGACCGGCTTTTAGTATGGTTCGCCATTCTTTAGGCTGGAAAGTTGAGTAAACCTTAACGATTAGAGGAAGGAGAAGTCGTAACAAGGTTTCCGTAGGTGAACCT	ASV_1106_Dino-Group-II_Dino-Group-II-Clade-17	0	0	0	0	0	0	0	0	0	0	0	0	0	0	0	0	0	0	0	0	0	0	0	0	0	0	0	0	0	0	0	0	0	0	0	0	0	0	0	0	0	0	0	0	0	0	0
ASV_1107	GTACACACCGCCCGTCGCTCCTACCGATTGAATGGTCCGGTGAAATGTTCGGACCGCGACAAATCGGACGGTTCGCCGTCAGATTCGTTGCGGGAAGTTCATTAAACCTTATCATTTAGAGGAAGGAGAAGTCGTAACAAGGTTTCCGTAGGTGA	ASV_1107_Pyramimonadales_X_Pyramimonadales_XX	0	0	0	0	0	0	0	0	0	0	0	0	0	0	0	0	0	0	0	0	0	0	0	0	0	0	0	0	0	0	0	0	0	0	0	0	0	0	0	0	0	0	0	0	0	0	0
ASV_1108	GTACACACCGCCCGTCGCTCCTACCGATTGAGTGGTCCGGTGAGGCCTTGGGAGGGCTGTGCGGACTGTGTTTCACGGACTGCGTGGCCCAAACTTGGTCAAACCTTATCACTTAGAGGAAGGAGAAGTCGTAACAAGGTTTCCGTAGGTGAACC	ASV_1108_Ceramiales_Spyridiaceae	0	0	0	0	0	3	0	0	0	0	0	0	0	0	0	0	0	0	0	0	0	0	0	0	0	0	0	3	0	2	2	5	0	0	0	0	0	0	0	0	0	0	0	4	0	0	17
ASV_1109	GTACACACCGCCCGTCGCTCCTACCGATTGAGTAATCCGGTGAATACTTTGGACCGGGACCCGTCGAGGCAACTCGCTCGGGACCTGGAAAATTGAGTTAACCTTATTACTTAGAGGAAGGAGAAGTCGTAACAAGGTTTCCGTAGGTGAACCTG	ASV_1109_Dino-Group-II_Dino-Group-II-Clade-1	0	0	0	0	0	0	0	0	0	2	0	9	73	56	7	3	0	20	0	0	0	0	0	4	0	6	2	8	0	0	3	24	11	3	0	3	2	0	0	0	0	0	0	12	0	0	0
ASV_1110	GTACACACCGCCCGTCGCACCTACCGATTGAATGGTTCGGTGAAACTTTCGGACCACAGCTTAGACACCTTTGGTGACCGAGCAGTGGGAAGTTATTTAAACCTCATCATTTAGAGGAAGGTGAAGTCGTAACAAGGTTTCCGTAGGTGAACCTG	ASV_1110_Chrysophyceae_X_Chrysophyceae_Clade-C	0	0	0	0	0	2	5	6	0	0	19	24	76	6	0	8	0	7	3	28	0	22	5	12	0	16	0	8	0	8	4	68	3	3	0	3	19	31	0	0	0	57	0	17	12	0	10
ASV_1111	GTACACACCGCCCGTCGCTCCTACCGATTGAGTGGTCCGGTGAATAATTCGGACTGCTGCTGTGGGGTAACTCGCAGTTTGCAGGAAGTCTAGTGAACCTTATCACTTAGAGGAAGGAGAAGTCGTAACAAGGTTTCCGTAGGTGAACCTGCAGA	ASV_1111_Dino-Group-II_Dino-Group-II-Clade-7	0	2	0	0	0	4	0	0	0	0	3	0	0	0	0	0	0	0	0	0	0	0	0	0	0	0	0	0	0	2	0	5	0	0	0	4	0	0	0	0	3	19	0	58	2	0	74
ASV_1112	GTACACACCGCCCGTCGCTGCTACCGATTGGTTCTACTGGTGAGTTGTCGGGACCGAGCAATGATTCAGTTCCTGAAACGTTGCTTGGAAACCTCCGCAAACCCTTGGAACTAGAGGAAGCAGAAGTCGTAACAAGGTTTCCGTAGGTGAACCTG	ASV_1112_Dino-Group-II_Dino-Group-II-Clade-14	0	0	0	0	0	0	0	0	0	0	0	0	0	0	0	0	0	0	0	0	0	0	0	0	0	0	0	0	0	0	0	0	0	0	0	0	0	0	0	0	0	0	0	0	0	0	0
ASV_1113	GTACACACCGCCCGTCACGCCCGGAAAGACAGCTTTGTTTGAATGGTTTCCGGCGATCACGTACTGTTTGACGTGTGGTCGGCACTTGATAGTGGGGTCGACGATCGGGGCGAAGTCGTAACAAGGTAGCTGTAGGTGAACCTGCAGAAGGATCA	ASV_1113__	0	0	0	0	0	0	0	0	0	0	0	0	0	0	0	0	0	0	0	0	0	0	0	0	0	0	0	0	0	0	0	0	0	0	0	0	0	0	0	0	0	0	0	4	0	0	0
ASV_1114	GTACACACCGCCCGTCGCTCCTACCGATTGAGTGATCCGGTGAATAATTCGGACTGCAGCACTGCTTGGTCTCCAGGCTTTGCAGCGGAAAGTTTAGTGAACCTTATCACTTAGAGGAAGGAGAAGTCGTAACAAGGTTTCCGTAGGTGAACCTG	ASV_1114_Dinophyceae_X_Dinophyceae_XX	0	0	0	0	0	0	0	0	0	0	0	0	2	0	0	0	0	0	0	0	0	0	0	0	1	0	0	7	0	0	0	0	9	157	0	15	40	0	2	0	0	14	0	0	0	0	8
ASV_1115	GTACACACCGCCCGTCGCTGCTACCGATTGAGTGTCCTGGTGAATTATTCGGACCGGCAGTAATTCGAGTTTCTCGATTTACAGCTGGAAAGTCTTGTAAACCCTGACACTTAGAGGAAGCAGAAGTCGTAACAAGGTTTCCGTAGGTGAACCTG	ASV_1115_Dino-Group-II_Dino-Group-II-Clade-14	0	0	0	0	0	0	0	0	0	0	0	0	3	0	0	0	0	0	0	0	0	0	0	0	0	0	0	0	0	2	0	0	0	0	0	0	0	0	0	0	0	0	0	0	0	0	0
ASV_1116	GTACACACCGCCCGTCGCACCTACCGATTGAATGGTTCGGTGAGGTCTCAGGATCGTGGCTCTTGCCCTTTATTGGGCTTTTGCCGTGAAAATTTGCCCAAACCTCATCATTTAGAGGAAGGTGAAGTCGTAACAAGGTTACCGTAGGTGAACCT	ASV_1116_Dictyochophyceae_X_Florenciellales	0	0	0	0	0	0	0	0	0	0	2	0	0	3	0	0	0	0	0	0	0	2	3	12	0	57	6	40	0	11	0	12	0	11	0	8	4	10	0	7	0	6	0	6	3	0	0
ASV_1117	GTACACACCGCCCGTCGCTCCTACCGATTGAATGATCCGGTGAGGCCCCCGGACTGTAGCTTTGCAGCTGGTTCGCCAGCCGCGAGGCCGCGGGAAGCTGTCCAAACCTTATCATTTAGAGGAAGGAGAAGTCGTAACAAGGTTTCCGTAGGTGA	ASV_1117_Prymnesiales_Prymnesiaceae	0	0	0	0	0	0	0	0	3	19	47	14	1	1	0	5	2	1	1	55	20	14	99	59	3	19	20	179	0	46	8	92	25	162	7	28	54	35	6	15	4	14	3	35	12	0	19
ASV_1118	GTACACACCGCCCGTCGCTCCTACCGATTGAATGGTCCGGTGAGCTTTTTGGACTGTGGCAACGGTTTCGGTTCGCCGTACTGATGCCGCGGGAAGATACGCAAACCTTATCATTTAGAGGAAGGAGAAGTCGTAACAAGGTTTCCGTAGGTGAA	ASV_1118_Dino-Group-II_Dino-Group-II-Clade-22	0	0	0	0	0	0	0	0	0	0	5	7	0	5	2	0	1	3	1	6	2	5	15	10	0	2	0	10	0	0	0	0	0	5	0	1	4	0	0	2	2	3	0	0	0	0	0
ASV_1119	GTACACACCGCCCGTCGCTACTACCGATTGAATGGCTTAGTGAGCCGTTTGGACTGTTGTTTTTCCTTGGCAACTTGGATTAACATACGGGAAGAACGTCAAACTTGATCATTTAGAGGAAGTAAAAGTCGTAACAAGGTTTCCGTAGGTGAACC	ASV_1119_Cryomonadida_Protaspa-lineage	0	3	0	0	2	33	13	5	5	29	49	9	27	3	18	27	2	0	3	20	11	19	28	12	0	17	2	34	0	20	2	14	11	20	0	3	3	4	0	5	2	10	2	37	111	9	21
ASV_1120	GTACACACCGCCCGTCGCTATTTCCGATTTCGAGTGGTCCGGTGAATCTTTTGGACCGCGGAAGTTCTTCTAAAGTTCTTTCGCGGAAAATCAGGTAAACCTAATCACTTAGAGGAAGTAAAAGTCGTAACAAGGTTTCCGTAGGTGAACCTGCA	ASV_1120_Strombidiida_D_Strombidiida_D_X	0	9	0	0	0	0	0	0	0	0	6	0	0	0	0	2	0	7	7	6	0	5	24	22	0	8	2	3	0	16	2	3	2	3	0	5	0	0	0	21	4	0	0	0	0	0	0
ASV_1121	GTACACACCGCCCGTCGCTCCTACCGATTGAATGTTCCGATGAATATCGTGGACTGAGGGTTAAGCAGGTTCGCCCTGTCTTGATCTTCGGGAAGCGAAGTAAATCTTAACATTTAGAGGAAGGAGAAGTCGTAACAAGGTTTCCGTAGGTGAAC	ASV_1121__	0	0	0	0	0	0	0	0	0	0	0	0	0	0	3	0	0	0	0	0	0	0	0	0	0	0	0	2	0	0	0	0	0	2	0	0	2	0	0	0	0	0	0	0	0	0	0
ASV_1122	GTACACACCGCCCGTCACATCATGAAAGCCGGTTCTGCCCGAAGTACGTGAGTTAACTTCGGAGACAGCGTCCTAAGGTAGGGCTGGTGATTGGGATGAAGTCGTAACAAGGTAGCCGTAGGTGAACCTGCAGAAGGATCATGCTGACTGACTGT	ASV_1122__	0	0	0	0	0	0	0	0	0	0	0	0	0	0	0	0	0	0	0	0	0	0	0	0	0	0	0	0	0	2	0	0	0	0	0	0	0	0	0	0	0	0	0	0	0	0	0
ASV_1123	GTACACACCGCCCGTCGCACCTACCGATTGAGTGTTCCGGTGAAGCCTCGGGATTGTAGTTGAGTTCCTTTATTGGATCTTGACCGCGAGAACTTGTCTAAACCTTATCACTTAGAGGAAGGTGAAGTCGTAACAAGGTTTCCGTAGGTGAACCT	ASV_1123_Bacillariophyta_X_Polar-centric-Mediophyceae	0	0	0	0	0	0	0	0	0	0	0	0	0	0	0	0	0	0	0	0	0	0	0	0	0	0	0	0	0	0	0	0	0	0	0	2	0	0	0	0	0	0	0	0	0	0	0
ASV_1124	GTACACACCGCCCGTCGCACCTACCGATTGAACCATACGGTGAGGTCCTCGGATTTCGTCGGTTGACCTTCATTGGGAGACCAGCGGGAGAAGTTGCCCAAACCTCGTGGTTTAGAGGAAGGTGAAGTCGTAACAAGGTTTCCGTAGGTGAACCT	ASV_1124_MOCH-2_MOCH-2_X	0	0	0	0	0	0	0	0	0	0	0	0	0	0	0	0	0	0	0	0	0	0	0	0	0	0	0	0	0	0	0	0	0	0	0	0	0	0	0	0	0	0	0	0	0	0	0
ASV_1125	GTACACACCGCCCGTCGCACCTACCGATTGAATGACTCGGTGAAATCCCCGGACTACAGCTTTGAGACCCTCGGGTCACTTAGCCATGGAAAGCGGATTAAACCTCGCCATTTAGAGGAAGGTGAAGTCGTAACAAGGTTTCCGTAGGTGAACCT	ASV_1125_Chrysophyceae_X_Chrysophyceae_Clade-H	0	0	3	0	0	0	0	0	0	0	0	9	4	0	0	7	0	7	0	2	0	8	2	0	0	0	0	0	0	0	0	0	0	0	0	0	0	2	0	0	0	0	0	0	0	0	0
ASV_1126	GTACACACCGCCCGTCGCTCCTACCGATTTCGAGTGGTCCGGTGAACCTTTCGGACCGAAGAGGCCTCGAGCTGATTCGGGAAGTCAAGTAAACCACATCACTTAGAGGAAGGAGAAGTCGTAACAAGGTTTCCGTAGGTGAACCTGCAGAAGGA	ASV_1126_Choreotrichida_Strobilidiidae_I	0	0	0	0	0	47	0	0	0	0	2	0	0	0	0	0	0	0	0	0	0	0	0	0	0	0	0	0	0	0	0	0	0	0	0	0	0	0	0	0	0	0	0	2	0	0	0
ASV_1127	GTACACACCGCCCGTCGCTCCTACCGATTGAATGGTCCGGTGAAGCGTTCGGACCGTGGCTCGCTGACGGTTCGCCGTCGGCGTGCCGTGGGAAGTTCGTTAAACCTTATCATTTAGAGGAAGGAGAAGTCGTAACAAGGTTTCCGTAGGTGAAC	ASV_1127_Mamiellales_Mamiellaceae	0	0	0	0	0	0	0	0	0	2	9	0	0	0	20	16	10	0	18	24	4	1	1	0	0	0	0	0	0	0	0	4	0	15	0	3	5	3	0	0	0	0	0	1	8	0	8
ASV_1128	GTACACACCGCCCGTCGCTCCTACCGATTGAGTGATCCGGTGAATAATTCGGACTGATCGCGTAGCCGGCAACGGTTGCGCTTTTGGAAAGTCTAGTGAACCTTATCACTTAGAGGAAGGAGAAGTCGTAACAAGGTTTCCGTAGGTGAACCTGC	ASV_1128_Strombidiida_Strombidiidae_J	0	0	0	0	0	0	0	0	0	0	12	0	0	0	0	0	0	0	0	0	0	0	0	0	0	0	0	0	0	0	0	0	0	0	0	0	0	1	0	0	0	2	0	3	0	0	3
ASV_1129	GTACACACCGCCCGTCGCTCCTACCGATTGAGCAATCCGGTGAATATTTCGGACCGTCGTTTGTGTTGGTTCGCCATCGCATTTGTACGGGAAGTCAAGTGAACCTTATTGCTTAGAGGAAGGAGAAGTCGTAACAAGGTTTCCGTAGGTGAACC	ASV_1129_Dinophyceae_X_Dinophyceae_XX	0	0	0	0	0	0	0	0	0	0	0	0	5	0	0	0	0	0	0	0	0	0	0	0	0	0	0	0	0	0	0	0	0	0	0	0	0	0	0	0	0	0	0	0	0	0	0
ASV_1130	GTACACACCGCCCGTCGCACCTACCGATCGAAGGTAATGATGAGCCCTCAGGACAGTTGTTTGGGTCCTCACGGACCTTTACGACTGGAATTTGTGCAAATCCTTGCCTTTAGAGGAAGGTGAAGTCGTAACAAGGTTACCGTAGGTGAACCTGC	ASV_1130_Dictyochophyceae_X_Pedinellales	0	0	0	0	0	0	0	0	0	0	0	0	3	0	0	0	0	0	0	0	0	0	0	3	0	10	0	5	0	9	0	9	4	6	0	0	0	2	0	0	0	4	0	3	6	0	8
ASV_1131	GTACACACCGCCCGTCGCTCCTACCGATTGAGTGGTCCGGTGAGGCCTTGGGAGAGATAGACGGACTGTGTTTCACGGACCGTCTGGCTTGAACTTGGTCAAACCTTATCACTTAGAGGAAGGAGAAGTCGTAACAAGGTTTCCGTAGGTGAACC	ASV_1131_Gigartinales_Gigartinales_X	0	0	0	0	0	0	0	0	0	0	0	0	0	2	0	0	0	2	0	0	0	2	0	0	2	0	0	7	0	4	0	28	10	0	3	0	2	9	2	0	0	2	3	0	6	0	41
ASV_1132	GTACACACCGCCCGTCGCTCCTACCGATTGAGTGGTCCGGTGAGGCTTTGGGAGAGCTAAATGGATTGTGTTTCACAAACTTTTTGGCTTGAACTTAGTCAAACCTTACTACTTAGAGGAAGGAGAAGTCGTAACAAGGTTTCCGTAGGTGAACC	ASV_1132_Ceramiales_Rhodomelaceae	0	0	0	0	0	11	7	0	0	0	3	0	4	0	0	0	0	4	0	0	0	5	0	29	11	8	0	8	0	2	0	28	19	14	0	5	6	2	2	0	0	18	3	0	0	0	1
ASV_1133	GTACACACCGCCCGTCGCTCCTACCGATTGAGTGGTCCGGTGAATAATTCGGACTGGTGTCGATTTCGGTTCTCCGAGTTCGACGCTGGGAAGTCTAGTGAACCTTATCACTTAGAGGAAGGAGAAGTCGTAACAAGGTTTCCGTAGGTGAACCT	ASV_1133_Dino-Group-II_Dino-Group-II-Clade-10-and-11	0	0	2	0	0	0	0	0	0	0	8	0	0	0	0	0	0	0	0	0	0	0	0	0	0	0	0	0	0	0	0	0	0	0	0	3	0	2	0	0	0	0	0	0	0	0	0
ASV_1134	GTACACACCGCCCGTCGCACCTACCGATTGAATGTTTCGGTGAAACTTTCGGACCACGATGCGGACGCCCTCGGGCAGCTGCGTTGCGGGAAGTTATTTAAACCTCAACATTTAGAGGAAGGTGAAGTCGTAACAAGGTTTCCGTAGGTGAACCT	ASV_1134_Synurales_Synurales_X	0	0	0	0	0	4	5	13	0	0	7	30	192	7	2	9	0	5	0	5	0	5	3	0	0	8	2	0	0	0	0	26	2	11	0	7	10	7	0	0	0	20	0	6	2	0	8
ASV_1135	GTACACACCGCCCGTCGCTCCTACCGATTGAATGATCCGGTGAGCTTTTTGGACCTTTTTTCCGGCATTGGTTCGCCAATCTGGAGAAGGGGGAAGATACGCAAACCTTATCATTTAGAGGAAGGAGAAGTCGTAACAAGGTTTCCGTAGGTGAA	ASV_1135_Prymnesiales_Chrysochromulinaceae	0	0	0	0	0	0	0	0	0	0	4	0	0	2	0	0	0	0	0	2	0	0	3	3	0	0	0	3	0	7	0	7	2	2	0	2	4	0	0	2	0	5	0	9	7	0	0
ASV_1136	GTACACACCGCCCGTCGCACCTACCGATTGAACGTTCCGGTGAGACCTTTGGATCTGCTGATGTGGGGCGCAAGCCTTGTTGTTGGCGGAGAAATTGAGCAAACCTTAACGTTTAGAGGAAGGTGAAGTCGTAACAAGGTTTCCGTAGGTGAACC	ASV_1136_Thraustochytriales_Thraustochytriaceae	0	0	0	0	0	0	2	0	2	0	0	0	0	0	0	0	0	11	0	0	0	0	0	0	0	0	0	0	0	0	0	0	7	3	0	0	0	0	0	0	0	0	0	0	0	0	0
ASV_1137	GTACACACCGCCCGTCGCTCCTACCGATTGAATAAACCGGTGAAGTTTTCGGACTGGGGCAACGCAGCTGGTTCGCCAGCAGCGATGCCTCGGGAAGCTACCTAAACCTTTTTATTTAGAGGAAGGAGAAGTCGTAACAAGGTTTCCGTAGGTGA	ASV_1137_Haptophyta_Clade_HAP5_X_Haptophyta_Clade_HAP5_XX	0	0	0	0	0	0	0	0	0	0	0	0	0	0	0	0	0	0	0	0	0	0	0	9	0	0	0	3	0	0	0	2	0	0	0	2	3	0	0	3	0	0	2	4	2	0	5
ASV_1138	GTACACACCGCCCGTCGCTCCTACCGATTGAATGATCCGGTGAGGTCTTCGGACTGTGGCAACGCGTGTGGTTCGCCACCGTGATGCCGTGGGAAGCTGCCCAAACCTTATCATTTAGAGGAAGGAGAAGTCGTAACAAGGTTTCCGTAGGTGAA	ASV_1138_Prymnesiales_Prymnesiophyceae_Clade_B5	0	0	3	0	0	0	0	0	0	3	9	2	10	7	0	0	0	0	2	8	0	9	14	14	5	10	3	19	0	4	0	8	4	16	0	7	5	3	0	4	3	13	4	18	17	4	7
ASV_1139	GTACACACCGCCCGTCGCTCCTACCGATTGAATGTTCCGGTGAGTTGTTCGGATTGCTTAGTCTGCAGTTCTCTGCGTTCTTAGTGAAAAGTTCTGCGAACCTTAACATTTAGAGGAAGGAGAAGTCGTAACAAGGTTTCCGTAGGTGAACCTGC	ASV_1139_Dino-Group-I_Dino-Group-I-Clade-1	0	3	0	0	0	0	0	0	0	0	0	0	0	0	0	0	0	0	0	0	0	0	0	0	0	0	0	0	0	0	0	0	0	0	0	0	0	0	0	0	0	0	0	0	0	0	0
ASV_1140	GTACACACCGCCCGTCGCTCCTACCGATTGAGTGATCCGGTGAACCATTTGGACTGTTGCATAGCTTGGGTGCTGAGCCATGCAGTGGGAAGTTTTGCAAACCTTATCACTTAGAGGAAGGAGAAGTCGTAACAAGGTTTCCGTAGGTGAACCTG	ASV_1140_Dinophyceae_X_Dinophyceae_XX	0	0	0	0	0	0	0	0	0	0	0	0	0	0	0	0	0	0	0	0	0	0	0	0	0	0	0	0	0	0	0	0	0	29	0	27	82	0	0	0	0	0	0	2	0	0	0
ASV_1141	GTACACACCGCCCGTCGCTCCTACCGATTGAGTAATCCGGTGAATAATTCGGACGCATGGTCTCTGGGGAAACCTGGTACCACCGCGAAAGTCTAGTGAACCTTATTACTTAGAGGAAGGAGAAGTCGTAACAAGGTTTCCGTAGGTGAACCTGC	ASV_1141_Dino-Group-II_Dino-Group-II-Clade-32	0	0	0	0	2	96	7	4	0	0	3	0	0	0	2	0	0	15	0	3	0	78	4	0	0	0	0	0	0	0	0	0	0	10	3	27	64	17	2	0	0	3	0	7	2	0	0
ASV_1142	GTACACACCGCCCGTCGCTCCTACCGATTGAGTGATCCGGTGAATTATTCGGATTGTGACGCTTGTGGCAACACTTGCGTTATGAAAAGTCTTGTAAACCTTATCACTTAGAGGAAGGAGAAGTCGTAACAAGGTTTCCGTAGGTGAACCTGCAG	ASV_1142_Dino-Group-II_Dino-Group-II-Clade-21	0	0	0	0	0	0	0	0	0	0	2	0	0	0	0	0	0	5	0	0	0	7	3	9	0	2	2	3	0	0	0	3	0	22	0	5	7	0	0	3	0	5	0	5	2	0	3
ASV_1143	GTACACACCGCCCGTCGCTGCTACCGATTGAGTGTCCTGGTGAATTATTCGGACTGGCATTTCCGGAAGTTTCTTCTGGTTAGGCCGGGAAGTCTTGTAAACCCTGACACTTAGAGGAAGCAGAAGTCGTAACAAGGTTTCCGTAGGTGAACCTG	ASV_1143_Dino-Group-II_Dino-Group-II-Clade-6	0	0	0	0	0	4	0	0	0	0	0	0	0	0	0	0	0	0	4	0	0	0	0	0	0	0	0	0	0	0	0	0	0	0	0	0	0	2	0	0	0	0	0	0	0	0	0
ASV_1144	GTACACACCGCCCGTCGCTCCTACCGATTGAGTGATCCGGTGAATAATTCGGACCTGATTAGATTACAGTTCGCTGTTGCCTTTTCGGGAAAGTCTAGTGAACCTTATCACTTAGAGGAAGGAGAAGTCGTAACAAGGTTTCCGTAGGTGAACCT	ASV_1144_Dino-Group-II_Dino-Group-II-Clade-7	0	0	0	0	0	0	0	0	0	0	0	0	0	0	0	0	0	0	0	0	0	0	0	0	0	0	0	0	0	0	0	0	0	0	0	0	0	0	0	0	0	0	0	0	0	0	0
ASV_1145	GTACACACCGCCCGTCGCTCCTACCGATTGAGTGATCCGGTGAATAATTCAGACTGCCATGGCGTTTGGTTCTTGAACGTTGTTGTGGAAAGTTTTATGAACCTTATCACTTAGAGGAAGGAGAAGTCGTAACAAGGTTTCCGTAGGTGAACCTG	ASV_1145_Dinophyceae_X_Dinophyceae_XX	0	0	0	0	0	0	0	0	0	0	0	0	0	0	0	0	0	0	0	0	0	0	0	0	0	0	0	0	0	0	0	0	0	0	0	0	0	0	0	0	0	0	0	0	0	0	0
ASV_1146	GTACACACCGCCCGTCGCACCTACCGATTGAATGGTTCGGTGAAACCTCCGGACTGGGGCACGCGAGCTTCACGGCGAACGTGCCTCGGGAAGTTGGTTAAACCTCACTATTTAGAGGAAGGTGAAGTCGTAACAAGGTTTCCGTAGGTGAACCT	ASV_1146_Crustacea_Maxillopoda	0	0	0	0	0	0	8	6	13	13	186	25	31	23	8	32	11	47	12	362	54	338	118	93	0	46	2	32	0	19	6	48	23	235	17	217	520	894	115	209	16	196	10	102	517	55	193
ASV_1147	GTACACACCGCCCGTCGCTCCTACCGATTGAATGATCCGGTGAGGTTCTCGGACTGGGGCAACGCAGCTGGTTCGCCAGCAGCGATGCATCGGGAAGTTACCCAAACCTTATCATTTAGAGGAAGGAGAAGTCGTAACAAGGTTTCCGTAGGTGA	ASV_1147_Haptophyta_Clade_HAP5_X_Haptophyta_Clade_HAP5_XX	0	0	0	0	0	0	0	0	0	0	0	0	0	0	0	0	0	0	0	0	0	0	0	0	0	0	0	0	0	0	0	0	0	0	0	0	0	0	0	0	0	0	0	0	0	0	0
ASV_1148	GTACACACCGCCCGTCGCTCCTACCGATTGAATGGTCCGGTGAAGTGTTCGGATCTCAGCGAGGCGGACGGTTCGCCGTCAGCCCCGCTACGAAAAGTTCATTAAACCTTATCATTTAGAGGAAGGAGAAGTCGTAACAAGGTTTCCGTAGGTGA	ASV_1148_Pyramimonadales_X_Pyramimonadales_XX	0	0	0	0	0	0	0	0	0	0	0	0	0	0	0	0	0	0	0	0	0	0	0	0	0	0	0	0	0	0	0	0	0	2	0	0	0	0	0	0	0	0	0	3	0	0	0
ASV_1149	GTACACACCGCCCGTCGCACCTACCGATCGAAGGTAATGATGAGCCCTCAGGACAGTTTTGTGTTTCCTTCACGGGTTACCAAGACTGAAATTTGTGCAAATCCTTGCCTTTAGAGGAAGGTGAAGTCGTAACAAGGTTACCGTAGGTGAACCTG	ASV_1149_Chrysophyceae_X_Chrysophyceae_Clade-G	0	5	0	0	2	0	2	34	0	3	17	4	12	14	2	0	0	0	0	2	0	0	5	8	0	9	0	0	0	8	0	0	0	0	0	0	2	7	0	2	2	0	0	10	2	0	0
ASV_1150	GTACACACCGCCCGTCGCTCCTACCGATTGAGTGATCCGGTGAATAATTCGGACTGGCGCCTCCTTCAGCTATTGAAGAAGGTGCTGGGAAGTCTAGTGAACCTTATCACTTAGAGGAAGGAGAAGTCGTAACAAGGTTTCCGTAGGTGAACCTG	ASV_1150_Dinophyceae_X_Dinophyceae_XX	0	0	0	0	0	0	0	0	0	0	0	0	0	0	0	0	0	0	0	0	0	0	0	0	0	0	0	0	0	0	0	0	0	0	0	0	0	0	0	0	0	0	0	2	0	0	0
ASV_1151	GTACACACCGCCCGTCGCTCCTACCGATTGGATGATCCGGTGAATAATTCGGACCATGGCAGTTCTCCGGATCTGTCGTGAGAAGTCTAGTGAACCTTATCATCTAGAGGAAGGAGAAGTCGTAACAAGGTTTCCGTAGGTGAACCTGCAGAAGG	ASV_1151_Dino-Group-I_Dino-Group-I-Clade-1	0	0	0	0	0	0	0	0	0	0	0	0	0	0	0	0	0	0	0	0	0	0	0	0	0	0	0	0	0	0	0	0	0	0	0	0	0	0	0	0	0	0	0	0	0	0	0
ASV_1152	GTACACACCGCCCGTCGCTCCTACCGATTGAGCAAACCGGTGAATAATTCGGACCGATAGTTTGGTTGGTTCTCCAATCAGATTGTTGGAAAGTCTAGTGAACCTTTTTGCTTAGAGGAAGGAGAAGTCGTAACAAGGTTTCCGTAGGTGAACCT	ASV_1152_Dino-Group-II_Dino-Group-II-Clade-28	0	0	0	0	0	0	0	0	0	0	0	0	0	0	4	3	0	0	0	0	0	0	0	3	0	0	0	0	0	0	0	0	0	2	0	2	2	4	0	0	0	0	0	0	0	0	0
ASV_1153	GTACACACCGCCCGTCGCACCTACCGATTGAATGGTTCGGTGAAACTCTCGGACCGTCGCTTGGACGCCTTCTGGCGACTAAGCAATGGGAAGTTATTTAAACCTCATCATTTAGAGGAAGGTGAAGTCGTAACAAGGTTTCCGTAGGTGAACCT	ASV_1153_Chrysophyceae_X_Chrysophyceae_Clade-C	0	0	0	0	0	0	0	0	0	0	0	0	0	0	0	0	0	0	0	0	0	0	0	0	0	0	0	0	0	0	0	0	0	0	0	0	0	0	0	0	0	0	0	0	0	0	0
ASV_1154	GTACACACCGCCCGTCGCTCCTACCGATTGAGCAATCCGGTGAATAATTTGGACCGAGACTTTCGCGAGTTCGCTCGTGTTTGTTTTGGAAAATCTAGTGAACCTTATTGCTTAGAGGAAGGAGAAGTCGTAACAAGGTTTCCGTAGGTGAACCT	ASV_1154_Dino-Group-II_Dino-Group-II-Clade-4	0	0	0	0	2	4	11	32	5	8	4	0	6	0	0	10	0	0	3	7	0	15	7	51	0	3	0	0	0	9	0	6	4	7	0	4	5	0	0	0	0	0	0	0	0	0	2
ASV_1155	GTACACACCGCCCGTCGCACCTACCGATTGAATGACTCGGTGAAACATTGGGACTGCGAGAAAGCTTGCTTTATTGCGAGCATTTTTGTGGGAACTCTAGTAAACCTATTCATTTAGAGGAAGGTGAAGTCGTAACAAGGTTTCCGTAGGTGAAC	ASV_1155_Oomycota_X_Oomycota_XX	0	0	0	0	0	0	0	0	0	0	0	0	0	0	0	0	0	0	0	0	0	0	0	0	0	0	0	0	0	0	0	0	0	0	0	3	0	0	0	0	0	0	0	0	0	0	0
ASV_1156	GTACACACCGCCCGTCGCTCCTGCCAATGGGTAGGGTAGTAAGAAAGAGCGTCAGACCTCTGTTGTTGTGTCTTTAAGCTTTTTCGAATTACATTATCTAGAGGAAGGAGAAGTCGTAACAAGGTTTCCGTAGGTGAACCTGCAGAAGGATCATG	ASV_1156__	0	0	0	0	0	0	0	0	0	0	0	0	0	0	0	0	0	0	0	0	0	0	0	0	0	0	0	0	0	0	0	0	0	2	0	0	0	0	0	0	0	0	0	3	10	0	3
ASV_1157	GTACACACCGCCCGTCGCACCTACCGATTGAACGGTCCGGTGAAGTCTCGGGATTGTGGTTAGTGTCCTTCATTGGATGCTGACTGCGAGAACTTGCCTAAACCTTATCGTTTAGAGGAAGGTGAAGTCGTAACAAGGTTTCCGTAGGTGAACCT	ASV_1157_Bacillariophyta_X_Polar-centric-Mediophyceae	2	0	0	0	0	0	0	0	0	2	0	0	0	0	0	4	0	0	0	0	0	0	0	0	0	0	0	0	0	0	0	0	0	0	0	0	0	0	0	0	0	0	0	2	0	0	0
ASV_1158	GTACACACCGCCCGTCGCTCCTACCGATTGAGTGTTCCGGTGAATTATTTGGATTGTTGCCATAAATAGTCACATGTTTATGCACACAAAATTAAATGAACCTGATCACTTAGAGGAAGGAGAAGTCGTAACAAGGCTTCTGTAGGTGAACCTGC	ASV_1158__	0	0	0	0	0	0	0	0	0	0	17	9	0	3	4	0	0	0	0	0	0	0	2	0	0	0	0	0	0	0	2	0	0	0	0	0	3	0	0	0	0	0	0	2	0	0	0
ASV_1159	GTACACACCGCCCGTCGCTACTACCGATTGAATGGCTTAGTGAGCTCTCTGGATTGTTGCACCTTTGGGGAAACTCAGAGGAGCATACGAAAAGGAGATCAAACTTGATCATTTAGAGGAAGTAAAAGTCGTAACAAGGTTTCCGTAGGTGAACC	ASV_1159_Cryomonadida_Cryomonadida_X	0	0	0	0	0	0	0	0	0	0	0	0	0	0	0	0	0	0	0	0	0	0	0	0	0	0	0	0	0	0	0	0	0	0	0	0	4	2	3	5	6	8	0	78	33	5	155
ASV_1160	GTACACACCGCCCGTCGCTCCTACCGATTTCGGGTGGTCCGGTGAACCCTTTGGACCGGAGGTAGCCTCGTGCAGCAGCCGGGAAGTCGAGTAAACCATATCACCTAGAGGAAGGAGAAGTCGTAACAAGGTTTCCGTAGGTGAACCTGCAGAAG	ASV_1160_Tintinnida_Eutintinnidae	0	0	0	0	0	0	0	0	0	0	0	0	5	0	0	37	11	2	2	0	0	2	0	0	0	0	0	3	0	0	0	0	0	0	0	0	0	0	0	0	0	0	0	0	0	0	0
ASV_1161	GTACACACCGCCCGTCGCTCCTACCGATTGAGTGGTCCGGTGAGGCTTCGGGAGAGCTAAATGGATTGTGTTTCACAAACTATTTGGCTTGAACTTAGTCAAACCTTACTACTTAGAGGAAGGAGAAGTCGTAACAAGGTTTCCGTAGGTGAACC	ASV_1161_Ceramiales_Rhodomelaceae	0	0	0	0	0	0	0	0	0	0	0	0	0	0	0	0	0	0	0	0	0	0	0	0	0	0	0	2	0	0	0	0	0	0	0	0	0	0	0	2	0	0	0	3	0	0	5
ASV_1162	GTACACACCGCCCGTCGCTCCTGCCAATGGGCTGTGAAGCAAGCTTTCTATATTATCCCTAAAAATTTACGTGGATATTTTTAGATTGCGAACTACATAGTCTAGAGGAAGGAGAAGTCGTAACAAGGTTTCCGTAGGTGAACCTGCAGAAGGAT	ASV_1162__	0	0	0	0	0	0	0	0	0	0	0	0	0	0	0	0	0	0	0	0	0	0	0	0	0	0	0	0	0	0	0	0	0	0	0	0	0	0	0	0	0	0	0	0	0	0	0
ASV_1163	GTACACACCGCCCGTCGCTCCTACCGATTGAGTGATCCGGTGAATAATTCGGACTGGAGTCCAAGGTGGCAACACTTTGGATTCTAGAAAGTCTAGTGAACCTTATCACTTAGAGGAAGGAGAAGTCGTAACAAGGTTTCCGTAGGTGAACCTGC	ASV_1163_Dino-Group-II_Dino-Group-II-Clade-22	0	0	2	0	0	2	0	0	0	0	0	0	0	0	0	0	0	0	0	0	0	0	0	0	0	0	0	0	0	0	0	0	0	0	0	0	0	0	0	0	0	0	0	0	0	0	0
ASV_1164	GTACACACCGCCCGTCGCTACTACCGATTGGATGGCTTAGTGAGCTCTAGGGACTGTGGTTCTGAGAAGGGTTTCCAACTCAGACGAACGGAAACTAGATCAAACTTGATCATTTAGAGGAAGTAAAAGTCGTAACAAGGTTTCCGTAGGTGAAC	ASV_1164__	0	0	0	0	0	0	0	0	0	0	0	0	0	0	0	0	0	0	0	0	0	0	0	0	0	0	0	0	0	0	0	0	0	0	0	0	0	0	0	0	0	0	0	0	2	0	0
ASV_1165	GTACACACCGCCCGTCGCACCTACCGATTGAATGGTTCGGTGAAAATCTCGGACTGCGACTTGGATGCCTTCGGGCAACCAGGCTGTGGAAAGTTGTTTAAACCTCATCATTTAGAGGAAGGTGAAGTCGTAACAAGGTTTCCGTAGGTGAACCT	ASV_1165_Chrysophyceae_X_Chrysophyceae_Clade-F	0	0	0	0	10	70	5	0	6	0	0	16	0	0	0	1	0	0	0	0	0	0	0	0	0	0	0	0	0	0	0	0	0	8	0	0	3	0	0	0	0	0	0	0	0	0	0
ASV_1166	GTACACACCGCCCGTCGCTCCTACCGATTGAGTGTTCCGGTGAATAATTCGGACTGCAGCAATTCTCGGTTCCCGAGTTTGCAGCGGAAAGTTTAGTGAACCTTAACACTTAGAGGAAGGAGAAGTCGTAACAAGGTTTCCGTAGGTGAACCTGC	ASV_1166_Dinophyceae_X_Dinophyceae_XX	0	0	0	0	0	0	0	0	0	0	4	0	3	0	0	0	0	3	2	0	0	0	0	0	0	0	0	15	0	3	0	6	5	10	0	19	33	5	4	0	0	2	0	3	7	0	17
ASV_1167	GTACACACCGCCCGTCGCACCTACCGATTGAACCATACGGTGAGGTCCTCGGACTTCGCGAGTTGACCTTCACTGGGAGATTCGCGAGGGAAGTTGCCCAAACCTCGTGGTTTAGAGGAAGGTGAAGTCGTAACAAGGTTTCCGTAGGTGAACCT	ASV_1167_MOCH-2_MOCH-2_X	0	0	0	0	0	0	2	0	0	0	2	2	4	0	2	2	0	0	0	0	0	4	0	7	0	0	0	12	0	7	0	3	0	4	0	0	0	0	0	5	0	0	0	0	0	0	0
ASV_1168	GTACACACCGCCCGTCGCTCCTACCGATTGAATGATCCGGTGAGGCCCCCGGACTGTGGCAATGCCGGTGGTTCGCCATCCGCGATGCCGCGGGAAGCTGTCCAAACCTTATCATTTAGAGGAAGGAGAAGTCGTAACAAGGTTTCCGTAGGTGA	ASV_1168_Prymnesiales_Prymnesiaceae	0	0	0	0	0	0	0	0	0	0	0	0	0	0	0	0	0	0	0	0	0	0	0	0	0	0	0	0	0	0	0	0	0	0	0	0	0	0	0	0	0	0	0	0	0	0	0
ASV_1169	GTACACACCGCCCGTCGCTCCTTCCAATTGGGTTAGCTGTGTGTAGACGAATTCTTTCGTTTATTAGTATGCCTAGACCAATTCATTTGTAATTCAATGCCATTAGGCGCCTAGAGGCAGGATAAGTCGTAACATGGTTTCAGTAGGTGAACCTG	ASV_1169__	0	0	0	0	0	0	0	0	0	0	4	0	2	0	0	0	0	0	0	0	0	0	2	6	2	0	0	0	0	5	0	0	0	0	0	0	0	2	0	5	0	0	0	0	0	0	0
ASV_1170	GTACACACCGCCCGTCGCTCCTACCGATTGAGTGGTTCGGTGAACCTTTTGGACTGCTTAAAATTTATTTTGAGCGGAAAGTTAGTTAAACCATATCACTTAGAGGAAGGAAAAGTCGTAACAAGGTTTCCGTAGGTGAACCTGCAGAAGGATCA	ASV_1170_Cyclotrichia_Cyclotrichia_X	0	0	0	0	0	0	0	0	0	0	2	0	0	0	0	0	0	0	0	0	0	0	0	0	0	0	0	0	0	0	0	0	0	0	0	0	0	0	0	0	0	0	0	0	0	0	0
ASV_1171	GTACACACCGCCCGTCGCTACTACCGATTTCGAGTGGTCCGGTGAGCCCTTCGGACCGGGGCCCTTCAGTGGGTCCTGGAAAGTCGTGCAAATCAAATCACTTAGAGGAAGTAAAAGTCGTAACAAGGTTTCCGTAGGTGAACCTGCAGAAGGAT	ASV_1171_Tintinnida_Tintinnidae	3	0	0	0	0	0	0	0	12	0	22	0	0	0	0	0	0	0	0	0	0	0	0	5	0	6	0	0	0	0	3	0	0	0	0	0	2	2	0	0	0	0	0	0	0	0	0
ASV_1172	GTACACACCGCCCGTCGCTCCTACCGATTGAACGTGCTGGTGAAGCGTTAGGACTGGAACTCTGGGCCGGTCTCCTGCCCATTGTTTCGGGAATTTCGTTGAACCCTCCCGTTTAGAGGAAGGAGAAGTCGTAACAAGGTCTCCGTAGGTGAACC	ASV_1172_Ulvales-relatives_Ulvales-relatives_X	0	0	0	0	0	0	0	0	0	0	0	0	0	0	0	4	0	0	0	0	0	0	0	0	0	0	0	9	0	0	0	15	0	7	0	0	0	0	0	0	0	9	0	2	0	0	3
ASV_1173	GTACACACCGCCCGTCGCTCCTACCGATTGAATGGTCCGGTGAAGTGTTCGGATAGCGGCAAGGCGGACGGTTCGCCGTCAGCTTCGCGGCTAGAAGTTCATTAAACCTTATCATTTAGAGGAAGGAGAAGTCGTAACAAGGTTTCCGTAGGTGA	ASV_1173_Pyramimonadales_X_Pyramimonadales_XX	0	0	0	0	0	0	0	0	0	0	0	0	0	0	0	0	0	0	0	0	0	0	0	0	0	0	0	0	0	0	0	0	0	0	0	2	0	0	0	0	0	0	0	0	0	0	0
ASV_1174	GTACACACCGCCCGTCGCACCTACCGATTGAATGGTCCGGTGAAATCTTCGGACTAGGCGATGGTGGGCAACCACCGACGCTTGGAAAGTCGCTTAAACCTTACCATTTAGAGGAAGGTGAAGTCGTAACAAGGTTTCCGTAGGTGAACCTGCAG	ASV_1174_MAST-3_MAST-3J	0	0	0	0	0	5	2	2	2	0	0	0	15	2	0	0	0	2	0	2	0	4	0	0	0	0	0	0	0	0	0	0	0	0	0	0	0	0	0	0	0	0	0	3	0	0	8
ASV_1175	GTACACACCGCCCGTCGCTCCTACCGATTGGGTGATCCGGTGAATAATTCGGACTGTGGCATTGTTCAGTTCCTGAACGTTGCTGTGGAAAGTCTAGTGAACCTTATCACCTAGAGGAAGGAGAAGTCGTAACAAGGTTTCCGTAGGTGAACCTG	ASV_1175_Prorocentrales_Prorocentraceae	0	11	2	0	0	0	2	1	0	0	0	0	0	0	0	0	0	0	0	0	0	0	0	0	0	0	0	0	0	1	0	0	0	0	0	0	0	0	0	0	0	0	0	0	0	0	0
ASV_1176	GTACACACCGCCCGTCGTTACTACCGATTGGTGTGCAGGGTGAAATCTTCGGACTGTGGAATTTGAGAGGTTTCCTCTTCTTTTTCCGCGGGAGGTTGCTTAAATCCTGCTCACTAGAGGAAGTACAAGTCGTAACAAGGTTTCCGTAGGTGAAC	ASV_1176_Picozoa_XX_Picozoa_XXX	0	0	0	0	0	0	0	0	0	0	0	0	0	0	0	0	0	0	0	0	0	0	0	0	0	0	0	0	0	0	0	0	0	0	0	0	0	0	0	0	0	0	0	2	0	0	0
ASV_1177	GTACACACCGCCCGTCACATCATGGAATTCGGTCGCACCCGAAGTATATGCGCTAACTTTCGAGAAGCAGTATCCTAAGGTGAGGCTGGTAACTGGGATGAAGTCGTAACAAGGTAGCCGTAGGTGAACCTGCAGAAGGATCATGCTGACTGACT	ASV_1177__	0	0	0	0	0	0	0	0	0	0	0	0	0	0	0	0	0	0	0	0	0	0	0	0	0	0	0	0	0	0	0	0	0	0	0	0	0	0	0	0	0	0	0	0	0	0	0
ASV_1178	GTACACACCGCCCGTCGCACCTACCGATTGAATGATTCGGTGAAAATCTCGGACCGCGGCATCGTCACCTCGGTGTCTTTGCTGTGGGAAGTTATTTAAACCTCATCATTTAGAGGAAGGTGAAGTCGTAACAAGGTTTCCGTAGGTGAACCTGC	ASV_1178_Chrysophyceae_X_Chrysophyceae_Clade-F	0	0	0	0	0	0	0	0	0	0	0	0	0	0	0	0	0	0	0	0	0	0	0	0	0	0	0	0	0	0	0	0	0	0	0	0	0	0	0	0	0	81	2	11	11	0	41
ASV_1179	GTACACACCGCCCGTCGCACCTACCGATTGAATGGTCCGGTGAAGCCTCGGGATTGTGGTTAGTTTCCTTTATTGGAAGGTAACCACGAGAACCTGTCTAAACCTTATCATTTAGAGGAAGGTGAAGTCGTAACAAGGTTTCCGTAGGTGAACCT	ASV_1179_Bacillariophyta_X_Raphid-pennate	19	2	0	0	0	0	0	0	0	0	0	0	0	0	0	10	3	0	0	0	1	0	0	0	0	0	0	0	0	0	0	0	0	0	0	0	0	0	0	0	0	0	0	0	0	0	0
ASV_1180	GTACACACCGCCCGTCGTTGCTACCGATGGCGCAGGGACAGAGACATCGGGAGGCAAGCTGCGGAAAGCCTTCGCGTCTTCCAAAGCGGCCGAACTTTGCCAATGTCCCTCTGCTAGAGGAAGCAAAAGTCGTAACAAGGTTCCTGTAGGTGAAC	ASV_1180__	0	0	0	0	0	0	0	0	0	0	0	0	0	0	0	0	0	0	0	0	0	0	0	0	0	0	0	0	0	0	0	0	0	0	0	0	0	0	0	0	0	0	0	5	0	0	0
ASV_1181	GTACACACCGCCCGTCGCTCCTACCGATTGAGCAATCCGGTGAATATTTCGGACGGAGACTCTTCGGGGCAACTCGTTAGGGTTTCTGAAAGTCAAGTTAACCTTATTGCTTAGAGGAAGGAGAAGTCGTAACAAGGTTTCCGTAGGTGAACCTG	ASV_1181_Dino-Group-II_Dino-Group-II-Clade-1	0	5	0	0	0	2	7	11	3	0	4	2	46	2	9	19	0	3	0	0	0	0	0	6	0	6	0	6	0	3	0	10	0	0	0	0	0	0	0	0	0	0	0	0	0	0	0
ASV_1182	GTACACACCGCCCGTCGCTCCTACCGATTGAATGGTCCGGTGAGGTTCTCGGATTTTTTCTGTTGTTTGGTTCGCTAAACGATTGAAGAGAGAAGTTACCCAAACCTTACCATTTAGAGGAAGGAGAAGTCGTAACAAGGTTTCCGTAGGTGAAC	ASV_1182_Pterocystida_Pterocystida_X	0	0	0	0	0	0	0	0	0	0	0	0	0	0	0	0	0	0	0	0	0	0	2	7	0	4	0	5	0	0	0	9	3	31	0	0	0	0	0	0	0	4	0	3	3	0	4
ASV_1183	GTACACACCGCCCGTCGCACCTACCGATTGAATGTCTCGGTGAAATCCCCGGACTATGGCTTTGAGACCCTCGGGTCACTTCGCCGTGGGAAGCGGATTAAACCTCGATATTTAGAGGAAGGTGAAGTCGTAACAAGGTCTCCGTAGGTGAACCT	ASV_1183_Chrysophyceae_X_Chrysophyceae_Clade-H	0	0	0	0	0	0	0	0	0	0	0	0	14	2	0	0	0	2	0	0	0	1	0	13	2	5	0	0	0	8	0	11	0	10	0	0	5	1	0	4	2	40	3	13	8	0	0
ASV_1184	GTACACACCGCCCGTCGCTCCTACCGATTGAGTGGTTCGGTGAACCTTTTGGACTGCACACGATTTATCGTGAGCGGAAAGTTAGTTAAACCATATCACTTAGAGGAAGGAAAAGTCGTAACAAGGTTTCCGTAGGTGAACCTGCAGAAGGATCA	ASV_1184_Cyclotrichia_Cyclotrichia_X	0	0	0	0	0	0	0	0	1	0	0	0	0	0	0	0	0	0	0	0	0	1	0	0	0	0	0	0	0	0	0	0	0	0	0	0	0	0	0	0	0	0	0	0	0	0	0
ASV_1185	GTACACACCGCCCGTCGTTACTACCGATTGGTGTGCAGGGTGAAATCTTCGGACTGTGGAATTTGAGCGGTTTCCGTTTCTTTTTCCGCGGGAGGTTGCTTAAATCCTGCTCACTAGAGGAAGTACAAGTCGTAACAAGGTTTCCGTAGGTGAAC	ASV_1185_Picozoa_XX_Picozoa_XXX	0	6	2	0	0	3	2	1	2	0	5	0	0	0	0	0	0	0	0	1	0	0	3	0	0	0	0	2	0	5	0	0	0	0	0	1	1	4	0	7	0	2	0	0	1	0	0
ASV_1186	GTACACACCGCCCGTCGCTCCTACCGATTGAATGGTCCGGTGAGAACTACGGATCACTCGCTTGATACCGGGCAACTGGTAACTTGCGGGAGAGAAGCTGTTCAAACCTTACCATTTAGAGGAAGGAGAAGTCGTAACAAGGTTTCCGTAGGTGA	ASV_1186_Centroheliozoa_XX_Centroheliozoa_XXX	0	0	0	0	0	0	0	0	0	0	0	0	0	0	0	0	0	0	0	0	0	0	0	0	0	0	0	0	0	0	0	0	0	0	0	6	0	0	0	0	0	0	0	0	0	0	0
ASV_1187	GTACACACCGCCCGTCGCACCTACCGATTGAATGCTCCGGTGAAACTTTCGGATTGCGGCGTTGTGCCTTTACGGGCCACCGCTGTGAGAAGTTATTTAAACCTTAGCATTTAGAGGAAGGTAAAGTCGTAACAAGGTTTCCGTAGGTGAACCTG	ASV_1187_Bicoecales_Bicoecaceae	0	0	0	0	0	0	0	0	0	0	6	0	0	0	0	0	0	0	0	2	0	0	0	0	0	0	0	0	0	0	0	0	0	0	0	23	49	30	3	6	0	23	0	10	34	0	108
ASV_1188	GTACACACCGCCCGTCGCTCCTACCGATTGAATGGTCCGGTGAAATCTTCGGATTGCTGGCCTTGCCTTGGCAACTTGGCTTGGTTGCGAGAAGTTGATTAAACCTTATCATTTAGAGGAAGGAGAAGTCGTAACAAGGTTTCCGTAGGTGAACC	ASV_1188_Cryptophyceae_X_Cryptomonadales	0	0	0	0	0	3	0	0	0	0	12	0	56	28	7	3	0	3	0	0	0	0	0	0	0	0	0	0	0	0	0	8	3	12	0	3	10	7	0	3	0	3	0	8	16	0	6
ASV_1189	GTACACACCGCCCGTCGCTCCTACCGATTGAATGGTCCGGTGAAGCGTTCGGACCGTGGCAGATGGACGGTTCGCCGTCTGTCTGCCGTGGGAAGTTCGTTAAACCTTATCATTTAGAGGAAGGAGAAGTCGTAACAAGGTTTCCGTAGGTGAAC	ASV_1189_Mamiellales_Mamiellaceae	0	0	0	0	0	0	0	0	0	0	0	0	0	0	0	0	0	0	0	0	0	0	0	0	0	0	0	1	0	0	0	0	0	4	0	0	4	3	0	0	0	3	0	12	4	0	3
ASV_1190	GTACACACCGCCCGTCGCTACTACCGATTGAACGGTTTAGTGAGTTGCATGGACTGACCTCTTCCGCAAGGTGAGATTGGAAAGTGTTGCAAACTTGATCGTTTAGAGGAAGTAAAAGTCGTAACAAGGTTTCCGTAGGTGAACCTGCAGAAGGA	ASV_1190__	0	0	0	0	0	5	39	19	3	0	4	4	0	2	13	22	0	6	0	0	0	0	0	0	0	0	0	0	0	0	0	0	0	0	0	0	0	0	0	0	0	0	0	0	0	0	0
ASV_1191	GTACACACCGCCCGTCGCACCTACCGATTGAGTGTTCCGGTGAAGCCTCGGGATTGTAGTTGGCTTCCTTTATTGGATGCTAACAGCGAGAACTTGTCTAAACCTTATCACTTAGAGGAAGGTGAAGTCGTAACAAGGTTTCCGTAGGTGAACCT	ASV_1191_Bacillariophyta_X_Polar-centric-Mediophyceae	39	0	0	0	0	0	0	0	5	0	0	0	5	0	0	0	0	0	0	0	0	0	0	0	0	0	0	0	0	0	0	0	0	0	0	0	0	0	0	0	0	0	0	5	0	0	0
ASV_1192	GTACACACCGCCCGTCGCTCCTACCGATTGAGTGATCCGGTGAATAATTCGGACCCGATGTTGCATGAGTTCGCTCACGCATCAATGGGAAAGTCTAGTGAGCCTTATCACTTAGAGGAAGGAGAAGTCGTAACAAGGTTTCCGTAGGTGAACCT	ASV_1192_Dino-Group-II_Dino-Group-II-Clade-10-and-11	44	22	8	0	3	11	8	0	0	0	0	0	0	0	0	0	0	0	0	0	0	0	0	0	0	0	0	0	0	0	0	0	0	0	0	0	0	0	0	0	0	0	0	0	0	0	0
ASV_1193	GTACACACCGCCCGTCACACCATGGGAGTTGGTTTTACCTGAAGCTAGTCAGCTAACCGCAAGGAGGCAGCTAACCACGGTAAGATTAGCGACTGGGGTGAAGTCGTAACAAGGTAACCGTAGGTGAACCTGCAGAAGGATCATGCTGACTGACT	ASV_1193__	0	0	0	0	0	0	0	0	0	0	0	0	0	0	0	5	0	0	0	2	0	3	0	0	0	1	0	0	0	4	0	11	0	4	0	8	10	10	0	3	0	3	0	11	34	0	19
ASV_1194	GTACACACCGCCCGTCGCTCCTACCGATTGAATGGTCCGGTGAAGTGTTCGGATTGCGGCAAGGCGGACGGTTCGCCGTCAGCCTCGCGGTTAGAAGTTCATTAAACCTTATCATTTAGAGGAAGGAGAAGTCGTAACAAGGTTTCCGTAGGTGA	ASV_1194_Pyramimonadales_X_Pyramimonadales_XX	0	0	0	0	0	0	0	0	0	0	0	0	0	0	0	0	0	0	0	2	0	0	3	8	0	6	5	32	0	0	0	5	0	15	0	6	23	3	0	3	2	1	0	4	1	0	0
ASV_1195	GTACACACCGCCCGTCGCTCCTACCGATTGAGTGGTTCGGTGAACTTTTCGGACTGCGCAGACTCAAGTTTGTGCGGGAAGTTAATTAAACCATATCACTTAGAGGAAGGAAAAGTCGTAACAAGGTTTCCGTAGGTGAACCTGCAGAAGGATCA	ASV_1195_Cyclotrichia_Mesodiniidae	0	0	0	0	0	0	0	0	0	0	0	0	0	0	0	0	0	0	0	0	0	0	0	0	0	0	0	0	0	0	0	0	0	0	0	0	0	0	0	0	0	0	0	0	0	0	0
ASV_1196	GTACACACCGCCCGTCGCTCCTACCGATTGAGTGGTCCGGTGAATAATTTGGACTGGTGTCTTATTCGGTTCTCCGAGTTCGACGCTGGAAAATCTAGTAAACCTTATCACTTAGAGGAAGGAGAAGTCGTAACAAGGTTTCCGTAGGTGAACCT	ASV_1196_Dino-Group-II_Dino-Group-II-Clade-10-and-11	0	0	0	0	0	0	0	0	0	0	0	0	0	0	0	0	0	0	0	0	0	0	0	0	0	0	0	0	0	0	0	0	0	0	0	0	0	0	0	0	0	0	0	0	0	0	0
ASV_1197	GTACACACCGCCCGTCGCACCTACCGATTGAGTGTTCCGGTGAAGCCTCGGGATTGTAGTTGGCTTCCTTTATTGGATGCTGTCCGCGAGAACTTGTCTAAACCTTATCACTTAGAGGAAGGTGAAGTCGTAACAAGGTTTCCGTAGGTGAACCT	ASV_1197_Bacillariophyta_X_Polar-centric-Mediophyceae	0	0	0	0	0	0	0	0	0	0	1	0	0	2	0	7	4	0	0	0	0	0	0	4	0	62	47	71	2	0	0	11	0	8	0	6	0	0	0	0	0	0	0	2	0	0	0
ASV_1198	GTACACACCGCCCGTCGCTACTACCGATTGAATGGTTTAGTGAGGATTCGGGACTGGAACTCGACAGCAGGCAACTGCAGTTGAATTCCGGGAACGGATTCAAACTTGGTCATTTAGAGGAAGTAAAAGTCGTAACAAGGTCTCCGTAGGTGAAC	ASV_1198__	0	0	0	0	0	0	0	0	0	0	10	0	0	0	0	0	0	0	0	0	0	0	0	0	0	0	0	0	0	0	0	3	0	0	0	0	0	0	0	0	0	25	0	16	4	0	0
ASV_1199	GTACACACCGCCCGTCGCTCCTACCGATTGAATGATCCGGTGAATATTTCAGACGTATGTTGAATTCAGTTCGCTGTTTTCTTCATTCGGAAACTTTTTGAACCGTATCACTTAGAGGAAGGAGAAGTCGTAACAAGGTTTCCGTAGGTGAACCT	ASV_1199__	0	0	0	0	4	64	11	0	0	5	4	15	23	2	3	0	0	4	4	0	0	70	0	0	0	0	0	5	2	0	6	32	14	57	0	0	0	2	0	0	0	0	0	3	0	0	0
ASV_1200	GTACACACCGCCCGTCGCTACTACCGATTGAACGATTTAGTGAGCTGTAAGGATTGAGACCTCTGGTGGGGTAACCCACCGTTGGTTTTTGAAAATTACCGCAAACTTGACCGTTTAGAGGAAGTAAAAGTCGTAACAAGGTTTCCGTAGGTGAA	ASV_1200__	0	0	0	0	0	0	0	10	0	14	8	0	0	0	3	11	0	0	0	3	0	3	0	0	0	0	0	0	0	0	0	0	0	21	0	17	43	21	0	2	0	9	2	6	0	0	64
ASV_1201	GTACACACCGCCCGTCGCACCTACCGATGAACAGATCGATGAGGCATGAGGAGTACCGCTTGAACCGGCAACGGATCTTGTGGCGCGAATTTTTCCAAATCTCTTTGTTTAGAGGAAGGTGAAGTCGTAACAAGGTTACCGTAGGTGAACCTGCA	ASV_1201_Dictyochophyceae_X_Dictyochales	0	0	0	0	0	0	0	0	0	0	2	0	2	0	0	0	0	0	0	0	0	0	0	9	0	7	0	2	0	0	0	0	0	0	0	0	0	0	0	3	0	0	0	0	0	0	0
ASV_1202	GTACACACCGCCCGTCGCTCCTACCGATTGAATGATCCGGTGAGCTTTTTGGACTGTGGCCTCTGCATGGTTCGCCATAACGAGGCTGCGGGAAGATGCGCAAACCTTATCATTTAGAGGAAGGAGAAGTCGTAACAAGGTTTCCGTAGGTGAAC	ASV_1202_Prymnesiales_Chrysochromulinaceae	0	0	0	0	0	2	0	0	0	4	13	0	2	0	0	5	0	0	3	4	0	0	8	4	0	3	4	16	0	11	2	11	8	18	0	6	4	8	2	4	3	2	0	1	9	3	32
ASV_1203	GTACACACCGCCCGTCGCTACTACCGATTGAATGGTCCAGTGAGCTCTTCGGACTGAGGCGACGCAGCAGGTTCGCCTGCAGCGACGCCCCGGGAAGTCGCGCAAACTTTATCATTTAGAGGAAGTAAAAGTCGTAACAAGGTTTCCGTAGGTGA	ASV_1203_Haptophyta_Clade_HAP4_X_Haptophyta_Clade_HAP4_XX	0	0	0	0	2	0	0	0	0	0	18	2	0	0	10	0	0	0	0	4	0	0	9	2	0	0	0	20	0	0	0	9	3	13	0	4	6	0	0	6	0	4	0	6	22	3	3
ASV_1204	GTACACACCGCCCGTCGCACCTACCGATTGAATGTTTCGGTGAAGATTCCGGATAGGATTACTTGTATTTATTTACTTGTTTTCTTAAAAGCTATCTAAACCTCAACATTTAGAGGAAGGTGAAGTCGTAACAAGGTTTCCGTAGGTGAACCTGC	ASV_1204_MOCH-5_MOCH-5_X	0	0	0	0	0	0	0	0	0	0	0	0	0	0	0	0	0	0	0	0	0	0	0	29	0	8	0	3	0	6	0	2	0	2	0	6	7	0	0	14	0	6	0	7	15	0	0
ASV_1205	GTACACACCGCCCGTCGCACCTACCGATTGAATGTTTCGGTGAAGATTCCGGACCGTGGCTAGCGCGCTTCACGGCGCTCTGGCCGTGGGAAGTTATCTAAACCTCAACATTTAGAGGAAGGTGAAGTCGTAACAAGGTTTCCGTAGGTGAACCT	ASV_1205_Phaeophyceae_X_Phaeophyceae_XX	0	0	0	0	0	0	0	0	0	0	0	0	0	0	4	0	0	0	0	0	0	0	0	5	2	2	0	1	0	2	0	1	2	0	0	0	0	0	0	0	0	0	0	0	0	0	0
ASV_1206	GTACACACCGCCCGTCGCTCCTACCGATTGAGCAATCCGGTGAATACTTTGGACCGACCGATTGATTGGTTCGCCAGTCTTTCGGTTGGAAAATTGAGTGAACCTTATTGCTTAGAGGAAGGAGAAGTCGTAACAAGGTTTCCGTAGGTGAACCT	ASV_1206_Dino-Group-II_Dino-Group-II-Clade-4	0	0	0	0	0	0	0	0	0	0	0	0	0	5	6	3	0	0	0	0	0	0	0	4	0	0	0	0	0	0	0	0	0	2	0	2	6	0	0	0	0	0	0	4	0	0	0
ASV_1207	GTACACACCGCCCGTCGCTCCTACCGATTGAGTGGTCCGGTGAGTAATTCGGACGACCCACTACCGGCGTCAGCCGGTTTTGGATTGAAAGTCTAGCAAACCTTATCACTTAGAGGAAGGAGAAGTCGTAACAAGGTTTCCGTAGGTGAACCTGC	ASV_1207__	0	2	0	0	0	9	3	0	0	2	0	0	0	0	0	0	0	0	0	0	0	0	0	0	0	0	0	0	0	0	0	0	0	0	0	0	0	0	0	0	0	0	0	0	0	0	0
ASV_1208	GTACACACCGCCCGTCGCTCCTACCGATTGAGCAATCCGGTGAATAATTCGGACCGACACACTATTTGGTTCGCCAGATTGTGTGTTGGAAAGTCTAGTGAACCTTATTGCTTAGAGGAAGGAGAAGTCGTAACAAGGTTTCCGTAGGTGAACCT	ASV_1208_Dino-Group-II_Dino-Group-II-Clade-33	0	3	0	0	3	15	7	3	0	0	0	0	0	0	0	0	0	0	0	0	0	0	0	3	0	0	0	0	0	0	0	0	0	0	0	0	0	0	0	0	0	0	0	0	0	0	0
ASV_1209	GTACACACCGCCCGTCGCTCCTACCGATTGAATGGTCCGGTGAAATGTTCGGACCGCGACAAAGCGGACGGTTCGCCGTCAGCTTCGTTGCGGGAAGTTCATTAAACCTTATCATTTAGAGGAAGGAGAAGTCGTAACAAGGTTTCCGTAGGTGA	ASV_1209_Pyramimonadales_X_Pyramimonadales_XX	0	0	0	0	0	0	0	0	0	0	0	0	0	0	0	0	0	0	0	0	0	0	0	0	0	0	0	0	0	0	0	0	0	0	0	0	0	0	0	0	0	0	0	0	0	0	0
ASV_1210	GTACACACCGCCCGTCGCTCCTACCGATTGAGTGATTCGGTGAATAATTCGGACTGCAGCATTGTCGGATTCGTTCGACTTTGCCGCGGAAAGTTTAGTGAACCTCATCACTTAGAGGAAGGAGAAGTCGTAACAAGGTTTCCGTAGGTGAACCT	ASV_1210_Prorocentrales_Prorocentraceae	0	0	0	0	0	0	0	0	0	0	0	0	0	0	0	0	0	0	0	0	0	0	2	0	0	0	0	1	0	5	0	0	0	1	0	0	0	0	0	0	0	0	0	4	3	0	3
ASV_1211	GTACACACCGCCCGTCGCTGCCTCCGATTGAGTGATCCGGTGAATAATTCGGACTGATACCTTGTGTGGTTCGCCGTGCTTGGTGTTGGAAAGTTTAGTAAACCTTATCACTTAGAGGAAGCAAAAGTCGTAACAAGGTTTCCGTAGGTGAACCT	ASV_1211_Dino-Group-II_Dino-Group-II-Clade-10-and-11	0	0	0	0	0	0	0	0	0	0	0	0	0	0	0	0	0	0	0	0	0	0	0	10	0	1	0	3	0	0	0	3	0	0	0	0	0	0	0	0	0	2	0	1	1	0	3
ASV_1212	GTACACACCGCCCGTCGCTGCCTCCGATTGAATGATCCGGTGAATATTTCGGACTGACGCCTCATTTGGTTCGCCGAATTTGGTGTTGGAAAGTTGAGTAAACCTTATCATTTAGAGGAAGCAAAAGTCGTAACAAGGTTTCCGTAGGTGAACCT	ASV_1212_Dino-Group-II_Dino-Group-II-Clade-10-and-11	0	0	0	0	0	0	0	0	0	0	0	0	0	0	0	0	0	0	0	0	0	0	0	0	0	0	0	0	0	0	0	0	0	0	0	0	0	0	0	0	0	0	0	0	0	0	0
ASV_1213	GTACACACCGCCCGTCGCTCCTACCGATTGAGTGGTCCGGTGAGGCTTTGGGATTGTAGCTGAGGGAGCGTTTCGCTTGTTCGGCCACGAGAACTCAGTCGAACCTTATCATTTAGAGGAAGGAGAAGTCGTAACAAGGTTTCCGTAGGTGAACC	ASV_1213_Corallinales_Corallinales_X	0	5	0	0	0	6	2	2	0	0	0	0	1	0	0	0	0	0	0	0	3	2	9	8	0	2	0	4	0	2	0	3	3	0	0	4	2	3	2	3	0	2	0	3	0	0	4
ASV_1214	GTACACACCGCCCGTCGCTGCTACCGATTGAGTGATCCGGTGAGTAATTCGGACCAGCTGCTGTTTGAGTTCGCTCAACTGCAGCCGGAAAGTCTAGCAAGCCTTATCACTTAGAGGAAGCAGAAGTCGTAACAAGGTTTCCGTAGGTGAACCTG	ASV_1214_Dino-Group-II_Dino-Group-II-Clade-6	0	39	1	0	0	0	0	0	2	0	7	0	0	0	0	0	0	0	0	0	0	0	0	1	0	0	0	0	0	0	0	0	0	0	0	0	0	0	0	0	0	0	0	0	0	0	0
ASV_1215	GTACACACCGCCCGTCGCATCTACCGATTGAGCGTATCGATGAAATGTCGGGACTTTTATAATTATTCCTTACGGAATTCTTACAAAGGAAACTTCCTTGAATCTCTACGCTTAGAGGAAGATGAAGTCGTAACAAGGTTTCCGTAGGTGAACCT	ASV_1215_Chrysophyceae_X_Chrysophyceae_Clade-I	0	0	0	0	0	27	0	0	0	0	5	0	0	0	0	17	2	72	0	3	0	20	5	0	0	0	0	0	0	0	0	0	0	0	0	0	4	6	0	0	0	0	0	4	0	0	0
ASV_1216	GTACACACCGCCCGTCGCACCTACCGATTGAATGACTCGGTGAAATCCCCGGACTACAGCCTCGACACCCTCGGGTGACTTGGCCGTGGAAAGCGGATTAAACCTCGCCATTTAGAGGAAGGTGAAGTCGTAACAAGGTTTCCGTAGGTGAACCT	ASV_1216_Chrysophyceae_X_Chrysophyceae_Clade-H	0	0	0	0	0	0	0	0	0	0	4	8	17	0	0	5	2	4	0	0	0	2	3	16	4	5	0	0	0	16	0	14	2	3	0	5	5	2	0	5	0	15	0	6	0	0	0
ASV_1217	GTACACACCGCCCGTCGCTACTACCGATTGAATGGTTTAGTGAGATCCTCGGATTGGACCGGAAGTGGCCGCAAGGTTGCCTCTAGGTTCCGAGAAGACGATCAAACTTGATCATTTAGAGGAAGTAAAAGTCGTAACAAGGTTTCCGTAGGTGA	ASV_1217_Rotifera_X_Rotifera_XX	0	0	0	0	0	0	0	0	0	0	0	0	0	0	0	0	0	0	0	0	0	0	0	0	0	0	0	0	0	0	0	0	0	0	0	3	17	0	0	5	0	0	0	0	3	0	0
ASV_1218	GTACACACCGCCCGTCGCTCCTACCGATTGAGTGTTCCGGTGAATAATTCGGACTGCAGTAGTTTGGGGTCCCTCAGGCTGCAGCGGAAAGTTTAGTGAACCTTAACACTTAGAGGAAGGAGAAGTCGTAACAAGGTTTCCGTAGGTGAACCTGC	ASV_1218_Dinophyceae_X_Dinophyceae_XX	0	0	0	0	0	0	0	0	0	0	0	0	0	0	0	0	0	0	0	0	0	0	0	0	0	0	0	0	0	0	0	0	0	0	0	0	0	0	0	0	0	0	0	0	0	0	0
ASV_1219	GTACACACCGCCCGTCGCTTCTACCGATGAGCAGTCCGGTGAATAACTCGGACCGGCGCCCTTCAAGTTTTCTTGTTTGGGTGCTGGAAAGTTTGGTAAACCTTATTGCTTAGAGGAAGAAGAAGTCGTAACAAGGTTTCCGTAGGTGAACCTGC	ASV_1219_Dino-Group-II_Dino-Group-II-Clade-1	0	0	0	0	0	6	0	0	3	0	3	6	9	20	0	0	0	6	0	0	0	2	0	5	0	5	0	0	0	0	0	0	0	4	0	0	0	0	0	0	0	2	0	2	0	0	0
ASV_1220	GTACACACCGCCCGTCGCTCCTACCGATTGAGTGATCCGGTGAATAATTCGGACTGCGAGAGTCCCGGTTTCCGGAGCTCTTGTAGGAAGTTTAGTGAACCTTATCACTTAGAGGAAGGAGAAGTCGTAACAAGGTTTCCGTAGGTGAACCTGCA	ASV_1220_Syndiniales_X_Syndiniales_XX	0	7	6	0	0	7	4	46	15	13	17	4	39	13	0	0	2	3	24	203	42	133	10	116	5	8	0	3	0	0	0	0	0	0	0	20	45	22	4	32	5	39	0	48	2	0	0
ASV_1221	GTACACACCGCCCGTCGCTCCTACCGATTGAATGGTCCGGTGAAGCCTTCGGATGAGGGTGCCGTTGCGGTCCGCCGCGGTGGCGCCTTCAGAAGTTCGTTAAACCTTATCATTTAGAGGAAGGAGAAGTCGTAACAAGGTTTCCGTAGGTGAAC	ASV_1221_Dolichomastigales_Dolichomastigaceae	0	0	0	0	0	0	0	0	0	0	0	0	0	0	0	0	0	0	0	0	0	0	0	0	0	5	6	9	0	5	0	17	4	15	0	4	7	7	0	3	0	6	0	0	0	0	0
ASV_1222	GTACACACCGCCCGTCGTTGCTACCGATTGATCTGCGGGTAGAGATTGGCCGAATGGGTGACTTGGTGGCAACGCCATTTCGTCTGTGAAACCAATCAATATCCTCAGGTTAGAGGAAGCAAAAGTCGTAACAAGGTTGCTGTAGGTGAACCTGC	ASV_1222__	0	0	0	0	0	0	0	0	0	0	0	0	0	0	0	0	0	0	0	0	0	0	0	0	0	0	0	0	0	2	0	0	0	0	0	0	0	0	0	3	0	0	0	2	0	0	1
ASV_1223	GTACACACCGCCCGTCGCTCCTACCGATTGAATGATCCGGTGAATAATTTGGACTGCGTCATCAATCAGTTTGCTGGAAGATGGTGTGGAAAATCTTATGAGCCTTATCACTTAGAGGAAGGAGAAGTCGTAACAAGGTTTCCGTAGGTGAACCT	ASV_1223_Gonyaulacales_Gonyaulacaceae	0	0	0	0	0	0	0	0	0	0	1	0	0	0	0	0	0	0	0	0	0	0	0	0	0	0	0	0	0	2	0	0	0	0	0	14	0	0	0	0	0	0	0	0	0	0	0
ASV_1224	GTACACACCGCCCGTCGCACCTACCGATTGAATGGTCCGGTGAAGCCTCGGGATTGTGATGAGTCTCCTTTATTGGGGATTTGTCGCGAGAACTTGTCTAAACCTTATCATTTAGAGGAAGGTGAAGTCGTAACAAGGTTTCCGTAGGTGAACCT	ASV_1224_Bacillariophyta_X_Araphid-pennate	23	0	0	0	0	0	0	0	0	0	0	0	0	0	0	0	0	0	0	0	0	0	0	0	0	0	0	0	0	0	0	0	0	0	0	4	0	0	0	0	0	0	0	0	0	0	0
ASV_1225	GTACACACCGCCCGTCACACCATGAGAGTTGGTTTTATCTTAAGCCAGTGCGCTAACCCTTCGGGGAGGCAGCTGTCCACGGTACGGCCAGCGATTGGGGTGAAGTCGTAACAAGGTAGCCGTAGGTGAACCTGCAGAAGGATCATGCTGACTGA	ASV_1225__	0	0	0	0	0	0	0	0	0	0	0	0	0	0	0	0	0	0	0	3	0	2	0	0	0	2	0	0	0	0	0	2	0	0	0	2	0	0	0	0	0	0	0	0	3	0	0
ASV_1226	GTACACACCGCCCGTCGCTCCTACCGATTGAATGGTCCGGTGAGTTATTCGGACAGAGCCCCTCTCTGGTTCGCTAGGGGGGGTTTTGGAAGTCTTGCGAACCATATCATTTAGAGGAAGGAGAAGTCGTAACAAGGTTTCCGTAGGTGAACCTG	ASV_1226__	0	0	0	0	0	0	0	0	0	0	0	0	0	0	0	0	0	0	0	0	0	0	0	0	0	0	0	0	0	0	0	0	0	0	0	0	0	0	0	0	0	0	0	0	0	0	0
ASV_1227	GTACACACCGCCCGTCGCTCCTACCGATTGAACAATCCGGTGAATATTTCGGACAGTCGTGTATGGTGGTTCGCCATCTTACTTGTACTGGAAGTCAAGTGAACCTTATTGTTTAGAGGAAGGAGAAGTCGTAACAAGGTTTCCGTAGGTGAACC	ASV_1227_Dino-Group-II_Dino-Group-II-Clade-5	0	0	0	0	0	0	0	0	0	0	0	0	5	2	0	0	2	0	0	0	0	2	2	0	0	0	0	0	0	0	0	0	0	0	0	2	5	0	0	0	0	0	0	0	0	0	0
ASV_1228	GTACACACCGCCCGTCGCTCCTACCGATTGAATGATCCGGTGAGGCCCCCGGATTGTGGCAATGGCTCTGGTTCGCTAGACCAATGCTGCGAGAAGCTGTCCAAACCTTATCATTTAGAGGAAGGAGAAGTCGTAACAAGGTTTCCGTAGGTGAA	ASV_1228_Prymnesiales_Chrysochromulinaceae	0	0	0	0	0	0	0	0	0	0	1	2	0	0	5	0	0	0	0	2	0	0	0	0	0	2	2	0	0	5	0	0	0	0	0	0	0	0	0	0	0	2	0	6	15	0	1
ASV_1229	GTACACACCGCCCGTCACACCATGGGAGTGGGTTGCACCAGAAGTGGCTAGTCTAACTTAGGAGGACGGTCACCACGGTGTGATTCATGACTGGGGTGAAGTCGTAACAAGGTAACCGTAGGTGAACCTGCAGAAGGATCATGCTGACTGACTGT	ASV_1229__	0	0	0	0	0	0	0	0	0	0	0	0	0	0	0	0	0	0	0	0	0	0	0	0	0	0	0	0	0	4	0	0	0	0	0	0	0	0	0	0	0	0	0	0	0	0	0
ASV_1230	GTACACACCGCCCGTCGCACCTACCGATTGAATGGTCCGGTGAAAGCTTCGGACCGTGGCAGCGTTGCTTCGTTGGAGCGCCGCCGTGGGAAGTCGTTTAAACCTTACCATTTAGAGGAAGGTGAAGTCGTAACAAGGTTTCCGTAGGTGAACCT	ASV_1230_MAST-2_MAST-2C	0	0	0	0	0	0	0	0	0	0	0	0	0	0	0	0	0	0	0	0	0	0	0	0	0	0	0	0	0	0	0	0	0	0	0	0	0	0	0	0	0	0	0	0	0	0	0
ASV_1231	GTACACACCGCCCGTCGCTCCTACCGATTGAGCAATCCGGTGAATACTTCGGACCGGTTACTTGGTTGGTTCGCTAACCTTGTGACTGGAAAGTCGAGTGAACCTTATTGCTTAGAGGAAGGAGAAGTCGTAACAAGGTTTCCGTAGGTGAACCT	ASV_1231_Dino-Group-II_Dino-Group-II-Clade-4	0	0	0	0	0	0	0	0	8	7	1	0	0	0	0	1	0	0	0	3	3	5	0	0	0	0	0	2	0	2	0	0	0	0	0	0	0	0	0	0	0	0	0	0	0	0	3
ASV_1232	GTACACACCGCCCGTCGCTCCTACATATTGAGTGTTCCGGTGGATTATTTGGTTTGTTGCATCAAATAATCAAATGTTTATGCACACAAAATTAAATGAACCTTATCACTTATAATAAGGAAAAGTCGTAACAAGGTTTCTGTAGGTGAACCTGC	ASV_1232__	0	0	0	0	0	0	0	0	0	0	8	11	0	0	0	0	0	0	0	0	0	0	0	0	0	0	0	0	0	0	0	0	0	0	0	3	0	0	0	0	0	0	0	2	0	0	0
ASV_1233	GTACACACCGCCCGTCGCTCCTACCGATTGAGTGATCCGGTGAATAATTCGGACTGCGCATTGTTCAGTTCCTGAACGTTGCTGCGGAAAGTTTAGTGAACCTTATCACTTAGAGGAAGGAGAAGTCGTAACAAGGTTTCCGTAGGTGAACCTGC	ASV_1233_Peridiniales_Heterocapsaceae	0	0	0	0	0	0	0	0	2	0	0	2	0	0	3	0	0	0	0	0	0	0	0	3	0	0	0	0	0	0	0	0	0	0	0	0	0	0	0	0	0	0	0	0	0	0	0
ASV_1234	GTACACACCGCCCGTCGCTCCTACCGATGAGCAATCCGGTGAGCTATTTGGAGCGTGAGAGTTTTTGGTTCGCCAAATTCTTTTATGCGAAATTTCGCAAACCTTATTGCTTAGAGGAAGGAGAAGTCGTAACAAGGTTTCCGTAGGTGAACCTG	ASV_1234__	0	0	0	0	0	0	7	4	0	0	0	0	0	0	2	0	0	0	0	4	0	0	0	0	0	0	0	24	0	0	0	5	0	9	0	0	5	2	0	0	0	0	0	32	0	0	0
ASV_1235	GTACACACCGCCCGTCGCTCCTACCGATTGAGTGATCCGGTGAATAATTCGGACCCGTTTTGCAAAAAGTTCGCTTTTCGCTTTACGGGAAAGTCTAGTGAACCTTATCACTTAGAGGAAGGAGAAGTCGTAACAAGGTTTCCGTAGGTGAACCT	ASV_1235_Dino-Group-II_Dino-Group-II-Clade-7	0	0	0	0	0	0	0	0	0	0	0	0	0	0	0	0	0	0	0	0	0	0	0	0	0	0	0	0	0	0	0	0	0	0	0	0	0	0	0	3	0	0	0	0	0	0	0
ASV_1236	GTACACACCGCCCGTCGCTACTACCGATTGAATGTCTTAGTGAGTAATACGGACCGAGTAATCAACAGGCTCTGTCTGCTTGAATATTTGGGAAGTATCGCAAACTTGAACATTTAGAGGAAGTAAAAGTCGTAACAAGGTTTCCGTAGGTGAAC	ASV_1236__	0	0	0	0	0	0	0	0	0	0	4	0	0	0	0	0	0	0	0	8	0	15	0	6	0	3	0	0	0	0	0	8	0	2	0	2	6	0	0	3	0	2	0	3	0	0	0
ASV_1237	GTACACACCGCCCGTCGCACCTACCGATTGAATGGTCCGGTGAGATCCTCGGACTGCGATGACGCTCTGGCAACAGAGTTAATTGCGGAAAGTTGATCAAACCTTACCATTTAGAGGAAGGTGAAGTCGTAACAAGGTTTCCGTAGGTGAACCTG	ASV_1237_Pezizomycotina_Leotiomycetes	0	3	0	0	0	0	0	0	0	0	2	0	2	0	0	0	0	0	0	0	0	0	0	0	0	4	0	0	0	0	0	0	0	0	0	0	0	0	0	6	0	0	0	0	0	0	0
ASV_1238	GTACACACCGCCCGTCGTTGCTACCGATGGTATCGAGCAAGAAATGTCGAGAGGCCTACTGCGTTCGCCCTCGCCGGCCTACAACGTAGCCAAACTTCACTGATTGCTCTATACTAGAGGAAGCAAAAGTCGTAACAAGGTTGCTGTAGGTGAAC	ASV_1238_Euglenida_Euglenales	0	0	0	0	0	4	3	0	0	5	7	3	0	0	12	10	0	16	2	18	0	5	2	0	0	0	0	0	0	0	0	0	0	4	0	10	16	13	3	0	0	0	0	8	168	5	246
ASV_1239	GTACACACCGCCCGTCGCACCTACCGATTGAATGACTCGGTGAAATCTACGGACTACAGCCTACCAGCCCTCGGGCAGGAGGTCGTGGGAAGTAAATTAAACCTCGCCATTTAGAGGAAGGTGAAGTCGTAACAAGGTTTCCGTAGGTGAACCTG	ASV_1239_Chrysophyceae_X_Chrysophyceae_Clade-H	0	0	0	0	0	0	0	0	0	0	0	2	7	0	0	0	0	0	0	5	0	26	0	7	3	4	0	0	0	13	0	5	0	3	0	2	0	0	0	2	0	8	0	0	5	0	2
ASV_1240	GTACACACCGCCCGTCGCTCCTACCGATTGAGCAATCCGGTGAATATTTCGGACCGAATGTCTGCGGGGCAACCCATGGACGTTTGGAAAGTCAAGTAAACCTTATTGCTTAGAGGAAGGAGAAGTCGTAACAAGGTTTCCGTAGGTGAACCTGC	ASV_1240_Dino-Group-II_Dino-Group-II-Clade-1	0	3	0	0	0	0	3	0	0	0	2	0	0	2	0	0	0	3	0	2	0	0	0	0	0	0	0	0	0	0	0	0	0	0	0	0	0	0	0	0	0	2	0	0	0	0	0
ASV_1241	GTACACACCGCCCGTCGCTCCTACCGATTGAGCAATCCGGTGAATATTTCGGACCGATTGTGTAGTTGGTTCTCCAACTTCATGATTGGAAAGTCAAGTGAACCTTATTGCTTAGAGGAAGGAGAAGTCGTAACAAGGTTTCCGTAGGTGAACCT	ASV_1241_Dinophyceae_X_Dinophyceae_XX	0	0	0	0	0	0	5	0	0	0	2	0	0	0	0	0	0	0	0	0	0	0	0	0	0	0	0	0	0	0	0	2	0	2	0	0	0	0	0	2	0	0	0	2	0	0	0
ASV_1242	GTACACACCGCCCGTCGCTCCTACCGATTGAACGATCCGGTGAATAATTCGGACGGACACTTTTGACGGTTCGCCGTCGTTAGTGCCTGAAAGTTTAGTAAACCTTATCGTTTAGAGGAAGGAGAAGTCGTAACAAGGTTTCCGTAGGTGAACCT	ASV_1242_Dino-Group-II_Dino-Group-II-Clade-8	0	0	0	0	0	0	0	0	0	0	0	0	0	0	0	0	0	0	0	0	0	0	0	0	0	0	0	0	0	0	0	0	0	0	0	0	0	0	0	0	0	0	0	0	0	0	0
ASV_1243	GTACACACCGCCCGTCGCTCCTACCGATTGAGTGATCCGGTGAAAAATTAGGATTGATGCAAATATCTTTTAATGATTATGCAGTGATAAATATTGTGAACCTTATTGCTTAGAGGAAGGAGAAGTCGTAACAAGGTTTCCGTAGGTGAACCTGC	ASV_1243_Prasino-Clade-9_X_Prasino-Clade-9-B	140	0	0	0	0	0	0	0	79	0	41	0	172	6	5	61	4	144	0	0	0	0	0	51	14	556	0	59	3	0	13	32	2	7	0	4	0	2	0	0	0	0	0	5	0	0	0
ASV_1244	GTACACACCGCCCGTCGCTCCTACCGATTGAGCAATCCGGTGAATAATTCGGACCGATAGACTAGTTGGTTCGCCAGCTTGTTTGTTGGAAAGTCTAGTGAACCTTATTGCTTAGAGGAAGGAGAAGTCGTAACAAGGTTTCCGTAGGTGAACCT	ASV_1244_Dinophyceae_X_Dinophyceae_XX	0	0	0	0	0	3	0	0	5	0	5	0	3	5	0	0	0	0	0	0	0	0	0	3	2	5	0	2	0	0	0	3	2	1	0	0	0	0	0	0	0	0	0	0	0	0	0
ASV_1245	GTACACACCGCCCGTCGCTCCTACCGATTGAACGTGCTGGTGAAGCGTTAGGACTGGAGCTCCGAGCAGGTCCCCTGCTCGCCGCTTCGGGAATTTCGTTGAACCCTCCCGTTTAGAGGAAGGAGAAGTCGTAACAAGGTTTCCGTAGGTGAACC	ASV_1245_Ulvales-relatives_Ulvales-relatives_X	0	2	0	0	0	0	0	0	0	0	0	0	0	0	0	0	0	0	0	0	0	0	0	0	0	0	0	0	0	0	0	0	0	0	0	0	0	0	0	0	0	0	0	0	0	0	2
ASV_1246	GTACACACCGCCCGTCGCTGCCTCCGATTGAGTGATCCGGTGAATAATTTGGACTGATACCTCGTTTGGTTCGCCGAACCTGGTGTTGGAAAGTTTAGTAAACCTTATCACTTAGAGGAAGCAAAAGTCGTAACAAGGTTTCCGTAGGTGAACCT	ASV_1246_Dino-Group-II_Dino-Group-II-Clade-10-and-11	0	2	0	0	0	0	0	0	0	0	0	0	1	1	0	0	0	0	0	0	0	0	0	7	0	5	0	0	0	0	0	2	0	0	0	0	0	0	0	2	0	3	0	0	14	0	0
ASV_1247	GTACACACCGCCCGTCGCAGCTTCTGATTGAATGATTAAGTGAGATTTTTGGATTTGCTTGATGTTGTCTTAATTGACGATGTCTCGCGAAGAAGAGAACCAAACTTAGTCATTTAGAGGAAGCTGAAGTCGTAACAAGGTTTCCGTAGGTGAAC	ASV_1247__	0	0	0	0	3	0	4	0	0	0	0	0	0	0	0	0	0	0	0	0	0	0	0	0	0	0	0	0	0	5	0	4	0	0	0	0	0	2	0	0	0	0	0	2	0	0	3
ASV_1248	GTACACACCGCCCGTCGCACCTACCGATTGAATGACTCGGTGAAAAATCGGGACTGTGGTCTCGCTTGCTTCATTGCGAGCTTGACTGTGGGAACTTTCTTTAACCTATTCATTTAGAGGAAGGTGAAGTCGTAACAAGGTTTCCGTAGGTGAAC	ASV_1248_Oomycota_X_Peronosporales	0	0	0	0	0	0	0	0	0	0	0	0	0	0	0	0	0	0	0	0	0	0	0	0	0	0	0	0	0	3	0	0	0	0	0	0	0	2	0	0	0	0	0	0	0	0	0
ASV_1249	GTACACACCGCCCGTCGCACCTACCGATTGAATGGTCCGGTGAAGCCTCGGGATTGTGACTTATGCCTTTATTGGTGTTGGTTGCGAGAACCTGTCTAAACCTTATCATTTAGAGGAAGGTGAAGTCGTAACAAGGTTTCCGTAGGTGAACCTGC	ASV_1249_Bacillariophyta_X_Raphid-pennate	0	0	0	0	0	0	0	0	0	0	0	0	0	0	0	0	0	0	0	0	0	0	0	0	0	0	0	0	0	0	0	0	0	0	0	0	0	0	0	0	0	0	0	0	0	0	0
ASV_1250	GTACACACCGCCCGTCGCTACTACCGATTGGATGATCTGGTGAATTCTCCGGACCGCAGCTTACAGGTGGGCAACTACCGGTTCGCAGCGGGAAGTTGTGTAAACCCTATCATCTAGAGGAAGTAAAAGTCGTAACAAGGTTTCCGTAGGTGAAC	ASV_1250__	0	0	0	0	0	0	0	0	0	0	0	0	0	0	0	0	0	0	0	0	0	0	0	0	0	0	0	0	0	2	0	0	0	0	0	0	0	0	0	4	0	0	0	0	0	0	0
ASV_1251	GTACACACCGCCCGTCGCTCCTACCGATTGAATGGTCCGGTGAAGCGTTCGGATGGGCGCGCTAAGGCGGTCCGCCGCCCCTGCGCGCCCAGAAGTTCGTTAAACCTTATCATTTAGAGGAAGGAGAAGTCGTAACAAGGTTTCCGTAGGTGAAC	ASV_1251_Dolichomastigales_Dolichomastigaceae	0	0	0	0	0	0	2	0	0	2	0	0	0	2	0	0	0	0	0	3	0	0	0	3	0	3	2	15	0	18	0	16	3	11	0	0	4	4	0	0	0	3	0	6	9	0	4
ASV_1252	GTACACACCGCCCGTCGCACCTACCGATTGAATGGTCCGGTGAAATCTTCGGATCGCGGCTTGGCCCTTTTTTGGGACGAGTTGCCAAAAGTTGATTAAACCTTGCCATTTAGAGGAAGGTGAAGTCGTAACAAGGTTTCCGTAGGTGAACCTGC	ASV_1252_MAST-3_MAST-3I	9	6	0	0	0	0	0	0	2	0	10	0	0	0	0	0	0	0	0	0	0	0	0	0	0	0	0	0	0	0	0	0	0	0	0	5	0	2	0	0	0	0	0	0	0	0	0
ASV_1253	GTACACACCGCCCGTCGCTGCTACCGATTGAGTGTCCTGGTGAATTATTCGGACCGGCAGTAATTCGAGTTTCTCGGACTACAGCTGGGAAGTCTTGTAAACCCTGACACTTAGAGGAAGCAGAAGTCGTAACAAGGTTTCCGTAGGTGAACCTG	ASV_1253_Dino-Group-II_Dino-Group-II-Clade-14	0	0	2	0	0	4	0	0	0	2	0	4	3	0	0	2	0	0	0	0	0	0	0	0	0	0	0	0	0	0	0	0	0	0	0	0	0	0	0	0	0	0	0	0	0	0	0
ASV_1254	GTACACACCGCCCGTCGCTCCTACCGATTGAATGGTCCGGTGAGGTTCTCGGATTCTACGAGTTGGCTGGTTCGCTAGCCGATTCGCGGGAGAAGTTACCCAAACCTTACCATTTAGAGGAAGGAGAAGTCGTAACAAGGTTTCCGTAGGTGAAC	ASV_1254_Pterocystida_Pterocystida_X	0	0	0	0	0	0	0	0	0	0	0	0	0	0	0	0	0	0	0	0	0	0	0	0	0	0	0	0	0	0	0	0	0	0	0	0	0	0	0	0	0	0	0	0	0	0	0
ASV_1255	GTACACACCGCCCGTCGCTCCTACTGATTGAGTGATCCGGTGACTATTTTGGACTGCAACATAGCTCAGGTCCTGGGTTTTGCAACCTCAAGTTTAATGAACCTTACCACTTAGAGGAAGGAGAAGTCGTAACAAGGTTTCCGTAGGTGAACCTG	ASV_1255_Peridiniales_Protoperidiniaceae	0	0	0	0	0	0	0	0	0	0	2	0	0	0	0	12	2	7	0	6	0	27	6	5	0	23	0	5	0	0	17	26	9	31	0	2	1	2	0	0	1	76	0	98	5	0	1
ASV_1256	GTACACACCGCCCGTCATACCATGGGAGTGGGTTGCACCAGAAGTGGCTAGTCTAACTTCGGAGGACGGTCACCACGGTGTGATTCATGACTGGGGTAAAGTCGTAACAAGGTAGCCGTAGGTGAACCTGCAGAAGGATCATGCTGACTGACTGT	ASV_1256__	0	0	0	0	0	0	0	0	0	0	0	0	0	0	0	0	0	0	0	0	0	0	0	0	0	0	0	0	0	3	0	0	0	0	0	0	0	0	0	0	0	0	0	0	0	0	0
ASV_1257	GTACACACCGCCCGTCGCACCTACCGATTGAATGTTTCGGTGAAACTTTCGGACCATGGCTCTTGGACCCTCGGGTCCTTTGGCCGTGGAAAGTTATTTAAACCTCAACATTTAGAGGAAGGTGAAGTCGTAACAAGGTTTCCGTAGGTGAACCT	ASV_1257_Chrysophyceae_X_Chrysophyceae_Clade-G	0	0	0	0	0	0	0	0	0	0	6	2	3	0	0	0	0	0	0	0	0	5	3	5	0	7	0	2	0	21	0	22	0	4	0	2	0	0	0	10	0	11	0	8	3	0	0
ASV_1258	GTACACACCGCCCGTCGCTGCCTCCGATTGAGTGATCCGGTGAATATTTCGGACCGACGCCTTGTTTGGTTTACCGAACTTGGTGCTGGAAAGTTGAGTAAACCTTATCACTTAGAGGAAGCAAAAGTCGTAACAAGGTTTCCGTAGGTGAACCT	ASV_1258_Dino-Group-II_Dino-Group-II-Clade-10-and-11	0	0	0	0	0	0	0	0	0	0	0	0	0	0	0	0	0	0	0	0	0	0	1	1	0	0	0	11	0	14	0	34	5	8	1	7	4	5	0	5	2	6	0	8	10	2	1
ASV_1259	GTACACACCGCCCGTCGCTCCTACCGATTGAGTGATCCGGTGAATAATTCGGACCGGCGTCTTAATTGGTTCTCCGATTTCGATGCTGGGAAGTCTAGTGAACCTTATCACTTAGAGGAAGGAGAAGTCGTAACAAGGTTTCCGTAGGTGAACCT	ASV_1259_Dinophyceae_X_Dinophyceae_XX	0	0	0	0	5	0	0	0	0	0	3	0	0	0	0	0	0	0	0	0	0	0	0	0	0	0	0	0	0	0	0	0	0	0	0	9	0	0	0	0	0	0	0	2	0	0	0
ASV_1260	GTACACACCGCCCGTCGCTTCTACCGATTGAGCAATCCGGTGAATAATTTGGACCGGCATCCATCGAGTTTCTCGTTTGGAAGCTGGAAAATCTAGTAAACCTTATTGCTTAGAGGAAGAAGAAGTCGTAACAAGGTTTCCGTAGGTGAACCTGC	ASV_1260_Dino-Group-II_Dino-Group-II-Clade-1	0	0	0	0	0	0	0	0	0	0	0	0	0	0	0	0	0	0	0	0	0	0	0	0	0	0	0	0	0	0	2	2	3	2	0	0	0	0	0	0	0	19	0	4	0	0	0
ASV_1261	GTACACACCGCCCGTCGCTCCTACCGATTGAGTGATCCGGTGAATAATTCGGACTGCATCAATATTGAATTCTTCGATGTTGAAGCGGAAAGTTTAGTGAACCTTATCACTTAGAGGAAGGAGAAGTCGTAACAAGGTTTCCGTAGGTGAACCTG	ASV_1261_Dinophyceae_X_Dinophyceae_XX	0	0	0	0	0	0	0	0	0	0	0	0	0	0	0	0	0	0	0	0	0	0	0	0	0	0	0	0	0	0	0	0	0	0	0	0	4	0	0	0	0	0	0	0	0	0	0
ASV_1262	GTACACACCGCCCGTCGCTCCTACCGATTTCGGGTGGCCCGGTGAACCCTTTGGACCGGAGGCGGCCTCGTGCCGCAGCTGGAAAGTCGAGTAAACCAAGTCACCTAGAGGAAGGAGAAGTCGTAACAAGGTTTCCGTAGGTGAACCTGCAGAAG	ASV_1262_Tintinnida_Eutintinnidae	0	0	0	0	0	0	0	0	0	0	0	0	0	0	0	0	0	0	0	0	0	0	0	0	0	0	0	0	0	0	0	0	0	0	0	1	1	2	0	0	0	0	0	3	0	0	0
ASV_1263	GTACACACCGCCCGTCGCTCCTACCGATTGAATGGTCCGGTGAAAATTGTGGACTGAGCGTAAGTCAGTTTTGACGCGCGTCTCGGGAAGCAATTTAAACCTTATCATTTAGAGGAAGGAGAAGTCGTAACAAGGTTTCCGTAGGTGAACCTGCA	ASV_1263__	0	0	0	0	9	0	0	0	3	0	3	0	0	0	0	0	0	0	0	0	0	0	0	0	0	0	0	0	0	0	0	0	0	0	0	0	0	0	0	0	0	0	0	0	0	0	0
ASV_1264	GTACACACCGCCCGTCGTTGCTACTGATTGGCAGTAGGGCAGAGATAGGCGGATTTCGAACTTAGGGGGCAACCCCTTTGTTTGGGAGAAACCCATCAATGTTCTGCTGCTAGAAGAAGCAAAAGTCGTAACAAGGTTGCTGTAGGTGAACCTGC	ASV_1264_Diplonemea_Diplonemea_X	0	0	0	0	0	3	0	0	0	0	0	0	0	0	0	0	0	0	0	0	0	0	0	0	0	0	0	0	0	0	0	0	0	0	0	0	0	0	0	0	0	0	0	0	0	0	0
ASV_1265	GTACACACCGCCCGTCGCACCTACCGATTGAACCATACGGTGAGGTCCTCGGATTTCGTGAGCCAACCTTCACTGGGAGGCTCGCGAGAGAAGTTGCCCAAACCTCGTGGTTTAGAGGAAGGTGAAGTCGTAACAAGGTTTCCGTAGGTGAACCT	ASV_1265_MOCH-2_MOCH-2_X	0	0	0	0	0	0	0	0	0	0	0	0	1	0	0	0	0	0	0	0	0	0	0	0	0	2	2	6	0	0	0	0	0	0	0	0	0	0	0	1	0	0	0	1	0	2	0
ASV_1266	GTACACACCGCCCGTCGCTCCTACCGATTGAGTGATCCGGTGAATAATTCGGACTGCTCAGTGTTCGGTTCCCGAACGTTGTAGCGGAAAGTTTAGTGAACCTTATCACTTAGAGGAAGGAGAAGTCGTAACAAGGTTTCCGTAGGTGAACCTGC	ASV_1266_Dinophyceae_X_Dinophyceae_XX	0	0	0	0	0	0	0	0	0	0	0	0	0	0	0	0	0	0	0	0	0	0	0	0	0	0	0	0	0	0	0	0	0	0	0	0	0	0	0	0	0	0	0	0	0	0	0
ASV_1267	GTACACACCGCCCGTCGTTGCTACCGATTGATCTGCGGGTAGAGATTGGCCGAATGGATGTCTATGTGGCAACGCATTTTCGTCTGTGAAACCAATCAATATCCTCAGGTTAGAGGAAGCAAAAGTCGTAACAAGGTTGCTGTAGGTGAACCTGC	ASV_1267__	0	0	0	0	0	0	0	0	0	0	0	0	0	0	0	0	0	0	0	0	0	0	0	0	0	0	0	0	0	0	0	0	0	0	0	0	0	0	0	0	0	0	0	2	0	0	0
ASV_1268	GTACACACCGCCCGTCGCTCCTACCGATTGAATGGTCCGGTGAAGCGTCCGGATGAGCGAGCCGGTGCGGGCAACCGCGCTGGCCTGCTCAGAAGTTCGTTGAACCTTATCATTTAGAGGAAGGAGAAGTCGTAACAAGGTTTCCGTAGGTGAAC	ASV_1268_Pezizomycotina_Eurotiomycetes	0	0	0	0	0	0	0	0	0	0	0	0	0	0	0	0	0	0	2	2	0	0	0	0	0	7	2	11	0	4	3	12	0	23	0	3	5	3	0	2	0	2	0	4	18	2	32
ASV_1269	GTACACACCGCCCGTCGCTCCTACCGATTGAATGGTCTCGTGAAGCGTTCGGATGGGTGATTTTAGCTGGTTCGCCGGCTCGTTTCGCCCAGAAGTTCGTTAAACGCTATCATTTAGAGGAAGGAGAAGTCGTAACAAGGTTTTCGTAGGTGAAC	ASV_1269__	0	0	0	0	0	0	0	0	0	0	0	0	0	0	0	0	0	0	0	0	0	0	0	0	0	0	0	2	0	0	0	0	0	0	0	0	0	0	0	0	0	0	0	0	0	0	0
ASV_1270	GTACACACCGCCCGTCGCTCCTACCGATTGAGTGATCCGGTGAATAATTCGGACCGGCAACTGCTCAGGCAACTGCGTAGTAGCTGGAAAGTCTAGTGAACCTTATCACTTAGAGGAAGGAGAAGTCGTAACAAGGTTTCCGTAGGTGAACCTGC	ASV_1270_Dino-Group-II_Dino-Group-II-Clade-30	0	0	0	0	0	0	0	0	0	0	0	0	0	0	0	0	0	0	0	0	0	0	0	2	0	0	0	0	0	0	0	0	0	0	0	0	0	0	0	0	0	0	0	0	0	0	0
ASV_1271	GTACACACCGCCCGTCGCTCCTACCGATTGAGTGATCCGGTGAATAATTCGGACCTGGGACACTCGCGGTTTCCGCTTGCGTCTCGGGAAAGTCTAGTGAACCTTATCACTTAGAGGAAGGAGAAGTCGTAACAAGGTTTCCGTAGGTGAACCTG	ASV_1271_Dino-Group-II_Dino-Group-II-Clade-7	0	0	0	0	0	0	0	0	0	0	0	0	0	0	0	0	0	0	0	0	0	0	0	0	0	0	0	0	0	0	0	0	0	0	0	0	0	0	0	0	0	0	0	5	0	0	0
ASV_1272	GTACACACCGCCCGTCGCTCCTACCGATTGAATGATCCGGTGAATAATTCGGACGAGCGTCTTGACCGGTCCGCTGGTCTTGCACGCTTGAAAGTCTAGTAAACCTTATCATTTAGAGGAAGGAGAAGTCGTAACAAGGTTTCCGTAGGTGAACC	ASV_1272_Dino-Group-II_Dino-Group-II-Clade-8	0	0	0	0	0	0	0	0	0	0	0	0	0	0	0	0	0	0	0	0	0	0	0	0	0	0	0	0	0	4	0	0	0	0	0	0	0	0	0	0	0	0	0	0	0	0	0
ASV_1273	GTACACACCGCCCGTCGCTCCTACCGATTGAATGATCCGGTGAGGTTCTCGGACTGGGGCAACGCAGCTGGTTCGCCAGCAGCGATGCCTCGGGAAGTTACCCAAACCTTATCATTTAGAGGAAGGAGAAGTCGTAACAAGGTTTCCGTAGGTGA	ASV_1273_Haptophyta_Clade_HAP5_X_Haptophyta_Clade_HAP5_XX	0	0	0	0	0	0	0	0	0	0	0	0	2	0	0	4	0	2	0	3	2	0	0	5	0	2	0	3	0	12	0	0	0	0	0	6	2	1	0	2	0	4	0	3	0	0	4
ASV_1274	GTACACACCGCCCGTCGCTCCTACCGATTGAGTGGTCCGGTGAATAATTTGGACCGGTGTCTTATTCGGTTCTCCGAATTCGACGCTGGGAAATCTAGTGAACCTTATCACTTAGAGGAAGGAGAAGTCGTAACAAGGTTTCCGTAGGTGAACCT	ASV_1274_Dino-Group-II_Dino-Group-II-Clade-10-and-11	0	0	0	0	0	2	1	1	0	0	4	3	0	0	0	0	0	0	0	0	0	0	0	0	0	0	0	0	0	0	0	0	0	0	0	0	0	0	0	0	0	0	0	0	0	0	0
ASV_1275	GTACACACCGCCCGTCGCTCCTACCGATTGAGTGATCCGGTGAATAATTCGGACCGATGCTTGTTCTGGGTAACCAGTTCTTGCGTTGGAAAGTTTGGTGAACCTTATCACTTAGAGGAAGGAGAAGTCGTAACAAGGTTTCCGTAGGTGAACCT	ASV_1275_Dino-Group-II_Dino-Group-II_X	0	0	0	0	0	0	0	0	0	0	0	0	0	0	0	0	0	0	0	0	0	0	0	0	0	0	0	0	0	0	0	0	0	0	0	0	0	0	0	0	0	0	0	2	0	0	0
ASV_1276	GTACACACCGCCCGTCGCACCTACCGATCGAAGGTAATGATGAGCCCTCAGGACTACTGATCGGGTCCCTCACGGGGCCTTTTTGGTGGAAATTTGTGCAAATCCTTACCTTTAGAGGAAGGTGAAGTCGTAACAAGGTTACCGTAGGTGAACCT	ASV_1276_Dictyochophyceae_X_Pedinellales	0	0	0	0	0	2	0	0	0	0	15	6	23	4	0	4	0	0	0	3	2	21	3	22	3	24	5	29	0	9	0	11	5	16	0	10	10	7	0	3	0	3	0	8	7	0	3
ASV_1277	GTACACACCGCCCGTCGCTCCTACCGATTGAATGGTCCGGTGAGCTTTTTGGATTGTGGCAACGGCTTAGGTTCGCCTAACTGATGCCGCGAGAAGATACGCAAACCTTATCATTTAGAGGAAGGAGAAGTCGTAACAAGGTTTCCGTAGGTGAA	ASV_1277_Prymnesiales_Chrysochromulinaceae	0	0	0	0	0	0	0	0	0	0	0	0	0	0	0	0	0	0	0	0	0	0	0	1	0	0	2	0	0	0	0	5	0	0	0	4	2	1	0	0	0	7	0	6	11	0	15
ASV_1278	GTACACACCGCCCGTCGCTCCTACCGATTGAATGATCCGGTAAATATGTCAGACCATCATTGCTTTCACTTTGTGCTTGCTGTGGTGGGAAGTTTTATGAACCTTATTATTTAGAGGAAGGAGAAGTCGTAACAAGGTTTCCGTAGGTGAACCTG	ASV_1278_Gonyaulacales_Gonyaulacaceae	0	0	0	0	0	0	0	0	0	0	0	0	19	3	3	0	0	15	0	5	0	6	0	0	0	0	0	2	3	79	37	62	12	20	0	27	54	2	0	14	0	20	0	11	0	0	0
ASV_1279	GTACACACCGCCCGTCGCTGCTACCGATTGAGTGTCCTGGTGAATTATTCGGACCGGCATTTCTAGAAGTTTCTTCTGGTTAGGCTGGGAAGTCTTGTAAACCCTGACACTTAGAGGAAGCAGAAGTCGTAACAAGGTTTCCGTAGGTGAACCTG	ASV_1279_Dino-Group-II_Dino-Group-II-Clade-6	0	0	0	0	0	0	0	0	0	0	0	0	0	0	0	0	0	0	0	0	0	0	0	0	0	0	0	0	0	0	0	0	0	0	0	0	3	3	0	2	0	2	0	0	0	0	0
ASV_1280	GTACACACCGCCCGTCGCACCTACCGATTGAATGATCCGGTGAAGCCTTGGGATTGTAGTTTGGTTCCTTTATTGGAGCCTTACCGCGAGAACATGTCTAAACCTTATCATTTAGAGGAAGGTGAAGTCGTAACAAGGTTTCCGTAGGTGAACCT	ASV_1280_Bacillariophyta_X_Polar-centric-Mediophyceae	46	0	0	0	2	25	19	4	9	2	5	0	6	0	0	4	3	4	0	0	0	0	0	0	0	0	0	0	0	0	0	0	0	0	0	0	0	0	0	0	0	0	0	0	0	0	0
ASV_1281	GTACACACCGCCCGTCGCTCCTACCGATTGAGTGGTCCGGTGAATAATTCGGACCCGCGGGTTTCGGGGTTCGCTCCTTAGCCTGTGGGAAAGTCTAGTGAACCTTATCACTTAGAGGAAGGAGAAGTCGTAACAAGGTTTCTGTAGGTGAACCT	ASV_1281_Dino-Group-II_Dino-Group-II-Clade-12	0	0	0	0	0	0	0	0	0	0	0	0	5	2	0	0	0	3	2	0	0	5	0	3	0	0	0	3	0	0	0	10	4	12	0	0	0	3	0	2	0	4	0	6	17	5	24
ASV_1282	GTACACACCGCCCGTCAAGCCACGGGAGTTGGTTCTACCTGAAACCGGTGCGCTAACCGAAAGGAAGCAGCCGTCTACGGTGGGGCCGATGATTGGGGTTAAGTCGTAACAAGGTAGCTGTAGGTGAACCTGCAGAAGGATCATGCTGACTGACT	ASV_1282__	0	0	0	0	0	0	0	0	0	0	0	0	0	0	0	0	0	0	0	0	0	0	0	0	0	0	0	0	0	2	0	0	0	2	0	0	8	7	0	24	0	7	0	0	9	0	18
ASV_1283	GTACACACCGCCCGTCGCTCCTACCGATTGAGCAATCCGGTGAATACCTTGGACCGGATTCATGTTGGGCAACTAATGTGGGACTGGAAAATTGAGTTAACCTTATTGCTTAGAGGAAGGAGAAGTCGTAACAAGGTTTCCGTAGGTGAACCTGC	ASV_1283_Dino-Group-II_Dino-Group-II-Clade-1	0	0	0	0	0	0	0	0	0	0	0	0	3	3	0	0	0	0	0	0	0	0	0	0	0	0	0	0	0	0	0	0	0	0	0	0	0	0	0	0	0	0	0	0	0	0	0
ASV_1284	GTACACACCGCCCGTCGCTCCTACCGATTGAGTGATCCGGTGAATAATTCGGACTGCAGAGATTCTGGATTCTGGAATCATTTGGAGGAAGTTTAGTGAACCTTATCACTTAGAGGAAGGAGAAGTCGTAACAAGGTTTCCGTAGGTGAACCTGC	ASV_1284_Dinophyceae_X_Dinophyceae_XX	0	7	0	0	0	4	0	0	0	0	0	0	0	4	0	0	0	0	0	0	0	5	38	165	9	6	0	101	4	40	2	56	11	47	0	0	0	0	0	0	0	0	0	0	0	0	0
ASV_1285	GTACACACCGCCCGTCGCTCCTACCGATTGAGTGATTCGGTGAATAATTCGGAGATTGATTTGTTCAGCTTTGCCGAACATGTCTTTCGAAGTTTAGTGAACCTCATCACTTAGAGGAAGGAGAAGTCGTAACAAGGTTTCCGTAGGTGAACCTG	ASV_1285_Noctilucales_Noctilucaceae	0	0	0	0	0	0	0	0	0	0	0	0	0	0	0	0	0	0	0	0	0	0	0	0	0	0	0	0	0	0	0	0	0	0	0	0	0	0	0	0	0	0	0	0	0	0	0
ASV_1286	GTACACACCGCCCGTCGCTGCTACCGATTGAGTGATCCGGTAAACCTTCTGGACTGCGGGAGCCTCGAGCTCATTGCGGGAAGTTAAGTAAACCATATCACTTAGAGGAAGCAGAAGTCGTAACAAGGTATCTGTAGGTGAACCTGCAGAAGGAT	ASV_1286_Scuticociliatia_Scuticociliatia-1	0	1	0	0	0	0	0	0	0	0	0	0	0	0	0	0	0	0	0	0	0	0	0	0	0	0	0	0	0	0	0	0	0	0	0	0	0	0	0	0	0	0	0	0	0	0	0
ASV_1287	GTACACACCGCCCGTCGCACCTACCGATTGAACGTTCCGGTGAGACCTTGGGATTTTGGTTTATTTGATTTATTTCAGATTTACTAGAAGAACTTGAGCAAACCTTAACGTTTAGAGGAAGGTGAAGTCGTAACAAGGTTTCCGTAGGTGAACCT	ASV_1287_Thraustochytriales_Thraustochytriaceae	5	0	2	0	0	3	8	0	4	2	9	3	2	0	2	10	0	6	0	12	0	22	4	15	0	16	0	5	0	5	0	10	0	10	0	7	9	7	2	12	2	9	0	10	25	0	20
ASV_1288	GTACACACCGCCCGTCGCTACTACCGATCGAGTGGCTAGGTGAACCTTTTGGACAGCGTAAATTCATTTTACGCAGGAATTTAAGTAAATCTCGTCACTTAGAGGAAGTAAAAGTCGTAACAAGGTTTCCGTAGGTGAACCTGCAGAAGGATCAT	ASV_1288_Colpodea-1_Colpodea-1_X	0	0	0	0	4	28	2	0	0	0	0	0	0	0	0	5	0	0	0	0	0	0	0	0	0	0	0	0	0	0	0	0	0	0	0	4	0	0	0	0	0	0	0	0	0	0	0
ASV_1289	GTACACACCGCCCGTCACACCATGGGAGTTGGCTGCACCAGAAGTAGGTAGACTAACCGCAAGGAGGTCGCTTACCACGGTGTGGTCAATGACTGGGGTGAAGTCGTAACAAGGTAGCCGTAGGTGAACCTGCAGAAGGATCATGCTGACTGACT	ASV_1289__	2	2	3	0	3	6	2	3	0	10	7	7	0	0	0	11	0	2	0	11	0	9	0	2	0	8	0	3	0	5	0	6	0	0	0	5	2	4	0	4	0	0	0	0	17	0	8
ASV_1290	GTACACACCGCCCGTCGCTCCTACCGATTGAATGGTCCGGTGAGCTTTTTGGACCCTAGCAACGGCTCTGGTTCGCCGGACTGATGCTGGGGGAAGATACGCAAACCTTATCATTTAGAGGAAGGAGAAGTCGTAACAAGGTTTCCGTAGGTGAA	ASV_1290_Prymnesiales_Chrysochromulinaceae	0	0	0	0	0	0	0	0	0	0	0	0	0	0	0	0	0	0	0	0	0	0	0	0	0	0	0	0	0	0	0	0	0	0	0	0	0	1	0	0	0	2	0	2	0	0	0
ASV_1291	GTACACACCGCCCGTCACATCATGAAAGCCGGTTCTGCCCGAAGTACGTGAGCCAACCGCAAGGAAGCAGCGTCCTAAGGTGGGGCTGGTGATTGGGATGAAGTCGTAACAAGGTAGCCGTAGGTGAACCTGCAGAAGGATCATGCTGACTGACT	ASV_1291__	0	0	0	0	0	3	0	1	0	3	15	10	4	0	0	12	0	7	0	17	0	7	0	7	0	4	0	3	0	2	0	2	0	3	0	0	7	2	0	1	0	4	0	10	72	0	4
ASV_1292	GTACACACCGCCCGTCGCACCTACCGATTGAATGATTCGGTGAAATTCTCGGACTGTGCCATTTAATCCTTCGGGATTTTATGGCGTGGGAAGTTAAGTAAACCTCATCATTTAGAGGAAGGTGAAGTCGTAACAAGGTTTCCGTAGGTGAACCT	ASV_1292_Chrysophyceae_X_Chrysophyceae_Clade-I	0	3	0	0	0	0	7	9	3	0	12	0	5	3	0	12	0	0	0	0	0	6	3	11	2	0	0	0	0	2	0	0	0	0	0	0	0	3	0	4	0	5	0	2	0	0	0
ASV_1293	GTACACACCGCCCGTCGCTCCTACCGATTGGATGATCCGGTGAATAATTCGGACTGCGGCGTTGCTCGGTTTCCGAGCTTCGCTGCGGGAAGTTTAGTGAACCTTATCATCTAGAGGAAGGAGAAGTCGTAACAAGGTTTCCGTAGGTGAACCTG	ASV_1293_Dinophyceae_X_Dinophyceae_XX	0	0	0	0	0	0	0	0	0	0	0	0	0	0	0	0	0	1	0	0	0	0	1	0	0	0	0	0	0	0	0	0	0	3	0	0	0	0	0	0	0	0	0	4	2	0	0
[truncated: 4,862 more rows]
[truncated: 49 more columns]

## Sheet: Sheet1
NUMZEROES
[truncated: 1,009 more rows]
